# Supplementary material for: Circularly polarised luminescence from excimer emission of anthracene derivatives complexed with γ-cyclodextrin in the solid state
Source: RSC Adv. 2023 Jan 11;13(3):1914–22. doi: 10.1039/d2ra07971b (PMC9832359; doi:10.1039/d2ra07971b)
Supplement: RA-013-D2RA07971B-s002 [file RA-013-D2RA07971B-s002.cif]

# Electronic Supplementary Material (ESI) for RSC Advances.
# This journal is © The Royal Society of Chemistry 2023

####################################################################### 
# 
# This file contains crystal structure data downloaded from the 
# Cambridge Structural Database (CSD) hosted by the Cambridge 
# Crystallographic Data Centre (CCDC).
# 
# Full information about CCDC data access policies and citation 
# guidelines are available at http://www.ccdc.cam.ac.uk/access/V1 
# 
# Audit and citation data items may have been added by the CCDC. 
# Please retain this information to preserve the provenance of 
# this file and to allow appropriate attribution of the data. 
# 
#######################################################################

data_xcalibur
_database_code_depnum_ccdc_archive 'CCDC 2149831'
loop_
_audit_author_name
_audit_author_address
'Naokazu Yoshikawa'
;Ichijo high school
Japan
;
_audit_update_record             
;
2022-02-03 deposited with the CCDC.	2023-01-05 downloaded from the CCDC.
;

#==============================================================================
# CHEMICAL DATA

_chemical_formula_sum            'C19 H19 N O'
_chemical_formula_moiety         'C19 H19 N O'
_chemical_formula_weight         277.37
_chemical_melting_point          ?

#==============================================================================
# CRYSTAL DATA
_space_group_crystal_system      orthorhombic
_space_group_name_H-M_alt        'P b c a'
_space_group_name_Hall           '-P 2ac 2ab'
_space_group_IT_number           61
loop_
_space_group_symop_id
_space_group_symop_operation_xyz
1 +X,+Y,+Z
2 1/2+X,1/2-Y,-Z
3 -X,1/2+Y,1/2-Z
4 1/2-X,-Y,1/2+Z
5 -X,-Y,-Z
6 -1/2-X,-1/2+Y,+Z
7 +X,-1/2-Y,-1/2+Z
8 -1/2+X,+Y,-1/2-Z
#------------------------------------------------------------------------------
_cell_length_a                   9.74760(16)
_cell_length_b                   9.04653(15)
_cell_length_c                   34.1643(7)
_cell_angle_alpha                90.0000
_cell_angle_beta                 90.0000
_cell_angle_gamma                90.0000
_cell_volume                     3012.67(9)
_cell_formula_units_Z            8
_cell_measurement_reflns_used    9281
_cell_measurement_theta_min      4.49
_cell_measurement_theta_max      74.28
_cell_measurement_temperature    123
#------------------------------------------------------------------------------
_exptl_crystal_description       prism
_exptl_crystal_colour            colorless
_exptl_crystal_size_max          0.400
_exptl_crystal_size_mid          0.300
_exptl_crystal_size_min          0.200
_exptl_crystal_density_diffrn    1.223
_exptl_crystal_density_meas      ?
_exptl_crystal_density_method    'not measured'
_exptl_crystal_F_000             1184.00
_exptl_absorpt_coefficient_mu    0.584
_exptl_absorpt_correction_type   multi-scan
_exptl_absorpt_process_details   
;
CrysAlisPro 1.171.40.43a (Rigaku Oxford Diffraction, 2019)
Empirical absorption correction using spherical harmonics,
 implemented in SCALE3 ABSPACK scaling algorithm.
;
_exptl_absorpt_correction_T_min  0.677
_exptl_absorpt_correction_T_max  0.890

#==============================================================================
# EXPERIMENTAL DATA

_diffrn_ambient_temperature      123
_diffrn_radiation_type           'Cu K\a'
_diffrn_radiation_wavelength     1.54184
_diffrn_measurement_device_type  'Rigaku XtaLAB P200'
_diffrn_measurement_method       \w
_diffrn_detector_area_resol_mean 10.000
_diffrn_reflns_number            16843
_diffrn_reflns_av_R_equivalents  0.0537
_diffrn_reflns_theta_max         74.250
_diffrn_reflns_theta_min         5.179
_diffrn_reflns_theta_full        74.250
_diffrn_measured_fraction_theta_max 0.995
_diffrn_measured_fraction_theta_full 0.995
_diffrn_reflns_Laue_measured_fraction_max 0.000
_diffrn_reflns_Laue_measured_fraction_full 0.000
_diffrn_reflns_point_group_measured_fraction_max 0.000
_diffrn_reflns_point_group_measured_fraction_full 0.000
_diffrn_reflns_limit_h_min       -12
_diffrn_reflns_limit_h_max       11
_diffrn_reflns_limit_k_min       -11
_diffrn_reflns_limit_k_max       11
_diffrn_reflns_limit_l_min       -42
_diffrn_reflns_limit_l_max       42
_diffrn_standards_number         0
_diffrn_standards_interval_count .
_diffrn_standards_decay_%        ?
_reflns_number_total             3056
_reflns_number_gt                2847
_reflns_threshold_expression     F^2^>2.0\s(F^2^)

#==============================================================================
# REFINEMENT DATA

_refine_special_details          
;
    Refinement was performed using all reflections. The weighted 
    R-factor (wR) and goodness of fit (S) are based on F^2^.
    R-factor (gt) are based on F. The threshold expression of
    F^2^ > 2.0 sigma(F^2^) is used only for calculating R-factor (gt).
;
_refine_ls_structure_factor_coef Fsqd
_refine_ls_R_factor_all          0.0433
_refine_ls_R_factor_gt           0.0410
_refine_ls_wR_factor_ref         0.1155
_refine_ls_wR_factor_gt          0.1126
_refine_ls_number_restraints     0
_refine_ls_hydrogen_treatment    refxyz
_refine_ls_number_reflns         3056
_refine_ls_number_parameters     266
_refine_ls_goodness_of_fit_ref   1.046
_refine_ls_weighting_scheme      calc
_refine_ls_weighting_details     
'w = 1/[\s^2^(Fo^2^)+(0.0730P)^2^+0.4866P] where P=(Fo^2^+2Fc^2^)/3'
_atom_sites_solution_hydrogens   geom
_atom_sites_solution_primary     direct
_atom_sites_solution_secondary   difmap
_refine_ls_shift/su_max          0.001
_refine_diff_density_max         0.17
_refine_diff_density_min         -0.26
_refine_ls_extinction_method     none
_refine_ls_extinction_coef       ?

loop_
_atom_type_symbol
_atom_type_description
_atom_type_scat_dispersion_real
_atom_type_scat_dispersion_imag
_atom_type_scat_source
C C 0.0181 0.0091
;
International Tables for Crystallography
(Vol. C, Tables 4.2.6.8 and 6.1.1.4)
;
H H 0.0000 0.0000
;
International Tables for Crystallography
(Vol. C, Table 6.1.1.4)
;
N N 0.0311 0.0180
;
International Tables for Crystallography
(Vol. C, Tables 4.2.6.8 and 6.1.1.4)
;
O O 0.0492 0.0322
;
International Tables for Crystallography
(Vol. C, Tables 4.2.6.8 and 6.1.1.4)
;

#==============================================================================
# ATOMIC COORDINATES AND THERMAL PARAMETERS

loop_
_atom_site_label
_atom_site_type_symbol
_atom_site_fract_x
_atom_site_fract_y
_atom_site_fract_z
_atom_site_U_iso_or_equiv
_atom_site_adp_type
_atom_site_occupancy
_atom_site_symmetry_multiplicity
_atom_site_calc_flag
_atom_site_refinement_flags
_atom_site_disorder_assembly
_atom_site_disorder_group
O1 O 0.86794(7) 0.76521(8) 0.65995(2) 0.0255(2) Uani 1 1 d . . .
N1 N 0.75194(9) 0.54848(9) 0.66016(2) 0.0201(2) Uani 1 1 d . . .
C1 C 1.04938(10) 0.55056(10) 0.61122(3) 0.0209(2) Uani 1 1 d . . .
C2 C 0.98221(11) 0.62886(11) 0.58023(3) 0.0256(2) Uani 1 1 d . . .
C3 C 1.03353(12) 0.62851(13) 0.54325(3) 0.0324(3) Uani 1 1 d . . .
C4 C 1.15601(13) 0.54998(14) 0.53419(3) 0.0356(3) Uani 1 1 d . . .
C5 C 1.22359(12) 0.47455(13) 0.56270(3) 0.0308(3) Uani 1 1 d . . .
C6 C 1.17423(10) 0.47271(11) 0.60220(3) 0.0236(2) Uani 1 1 d . . .
C7 C 1.24210(10) 0.39609(11) 0.63186(3) 0.0249(2) Uani 1 1 d . . .
C8 C 1.19124(10) 0.39154(10) 0.67010(3) 0.0224(2) Uani 1 1 d . . .
C9 C 1.25999(11) 0.31148(11) 0.70034(4) 0.0283(3) Uani 1 1 d . . .
C10 C 1.20904(12) 0.30725(12) 0.73732(3) 0.0306(3) Uani 1 1 d . . .
C11 C 1.08593(12) 0.38414(12) 0.74685(3) 0.0278(2) Uani 1 1 d . . .
C12 C 1.01660(10) 0.46163(10) 0.71889(3) 0.0228(2) Uani 1 1 d . . .
C13 C 1.06550(10) 0.46702(10) 0.67941(3) 0.0197(2) Uani 1 1 d . . .
C14 C 0.99710(10) 0.54499(10) 0.64958(3) 0.0191(2) Uani 1 1 d . . .
C15 C 0.86637(10) 0.62844(10) 0.65766(3) 0.0194(2) Uani 1 1 d . . .
C16 C 0.61538(10) 0.61600(11) 0.65871(3) 0.0223(2) Uani 1 1 d . . .
C17 C 0.58317(10) 0.67630(11) 0.61789(3) 0.0249(2) Uani 1 1 d . . .
C18 C 0.59343(11) 0.56201(12) 0.58533(3) 0.0284(3) Uani 1 1 d . . .
C19 C 0.57058(15) 0.63109(18) 0.54523(4) 0.0435(3) Uani 1 1 d . . .
H1 H 0.8998(15) 0.6841(15) 0.5860(4) 0.030(3) Uiso 1 1 d . . .
H2 H 0.9846(15) 0.6846(16) 0.5219(5) 0.038(4) Uiso 1 1 d . . .
H3 H 1.1916(17) 0.5515(17) 0.5067(5) 0.044(4) Uiso 1 1 d . . .
H4 H 1.3065(16) 0.4179(17) 0.5573(5) 0.040(4) Uiso 1 1 d . . .
H5 H 1.3250(14) 0.3433(15) 0.6258(4) 0.028(3) Uiso 1 1 d . . .
H6 H 1.3450(16) 0.2612(16) 0.6935(4) 0.035(3) Uiso 1 1 d . . .
H7 H 1.2565(16) 0.2505(17) 0.7574(5) 0.040(4) Uiso 1 1 d . . .
H8 H 1.0511(15) 0.3805(17) 0.7737(4) 0.038(4) Uiso 1 1 d . . .
H9 H 0.9337(15) 0.5141(15) 0.7257(4) 0.029(3) Uiso 1 1 d . . .
H10 H 0.7559(14) 0.4506(16) 0.6581(4) 0.029(3) Uiso 1 1 d . . .
H11 H 0.6116(13) 0.6957(14) 0.6783(4) 0.025(3) Uiso 1 1 d . . .
H12 H 0.5472(14) 0.5364(14) 0.6662(4) 0.027(3) Uiso 1 1 d . . .
H13 H 0.6451(14) 0.7639(16) 0.6119(4) 0.032(3) Uiso 1 1 d . . .
H14 H 0.4890(14) 0.7179(15) 0.6187(4) 0.030(3) Uiso 1 1 d . . .
H15 H 0.6855(16) 0.5133(16) 0.5861(4) 0.033(3) Uiso 1 1 d . . .
H16 H 0.5239(15) 0.4808(16) 0.5908(4) 0.035(4) Uiso 1 1 d . . .
H17 H 0.6425(18) 0.708(2) 0.5403(5) 0.055(5) Uiso 1 1 d . . .
H18 H 0.4806(19) 0.681(2) 0.5442(5) 0.053(5) Uiso 1 1 d . . .
H19 H 0.5777(18) 0.556(2) 0.5233(6) 0.058(5) Uiso 1 1 d . . .

loop_
_atom_site_aniso_label
_atom_site_aniso_U_11
_atom_site_aniso_U_22
_atom_site_aniso_U_33
_atom_site_aniso_U_23
_atom_site_aniso_U_13
_atom_site_aniso_U_12
O1 0.0271(4) 0.0147(3) 0.0347(4) -0.0027(3) -0.0025(3) 0.0004(3)
N1 0.0202(4) 0.0144(4) 0.0258(4) -0.0002(3) -0.0015(3) 0.0021(3)
C1 0.0224(5) 0.0168(4) 0.0237(5) -0.0014(3) -0.0013(4) -0.0050(3)
C2 0.0267(5) 0.0237(5) 0.0263(5) 0.0015(4) -0.0015(4) -0.0032(4)
C3 0.0359(6) 0.0357(6) 0.0256(5) 0.0049(4) -0.0021(4) -0.0062(5)
C4 0.0376(6) 0.0441(7) 0.0251(5) -0.0012(4) 0.0055(5) -0.0071(5)
C5 0.0275(5) 0.0347(6) 0.0304(6) -0.0043(4) 0.0067(4) -0.0039(5)
C6 0.0228(5) 0.0216(5) 0.0264(5) -0.0036(4) 0.0021(4) -0.0047(4)
C7 0.0199(5) 0.0216(5) 0.0332(5) -0.0041(4) 0.0017(4) 0.0006(4)
C8 0.0208(5) 0.0170(5) 0.0294(5) -0.0020(4) -0.0029(4) -0.0012(3)
C9 0.0234(5) 0.0240(5) 0.0375(6) 0.0000(4) -0.0055(4) 0.0040(4)
C10 0.0302(5) 0.0290(5) 0.0326(6) 0.0056(4) -0.0096(4) 0.0021(4)
C11 0.0305(5) 0.0280(5) 0.0250(5) 0.0019(4) -0.0038(4) -0.0010(4)
C12 0.0234(5) 0.0202(5) 0.0249(5) -0.0011(4) -0.0016(4) 0.0002(4)
C13 0.0208(5) 0.0143(4) 0.0241(5) -0.0024(3) -0.0020(4) -0.0021(3)
C14 0.0197(4) 0.0140(4) 0.0237(5) -0.0016(3) -0.0018(4) -0.0026(3)
C15 0.0240(5) 0.0164(4) 0.0178(4) -0.0005(3) -0.0026(3) 0.0008(3)
C16 0.0202(5) 0.0205(5) 0.0262(5) -0.0013(4) -0.0003(4) 0.0039(4)
C17 0.0246(5) 0.0222(5) 0.0279(5) 0.0011(4) -0.0033(4) 0.0046(4)
C18 0.0271(5) 0.0305(6) 0.0275(5) -0.0025(4) -0.0042(4) -0.0007(4)
C19 0.0431(7) 0.0599(9) 0.0276(6) 0.0030(6) -0.0054(5) -0.0031(6)

#==============================================================================
_computing_data_collection       'CrysAlisPro 1.171.40.43a (Rigaku OD, 2019)'
_computing_cell_refinement       'CrysAlisPro 1.171.40.43a (Rigaku OD, 2019)'
_computing_data_reduction        'CrysAlisPro 1.171.40.43a (Rigaku OD, 2019)'
_computing_structure_solution    'SIR92 (Altomare, et al., 1994)'
_computing_structure_refinement  'SHELXL97 (Sheldrick, 2008)'
_computing_publication_material  'CrystalStructure 4.2.5 (Rigaku, 2017)'
_computing_molecular_graphics    'CrystalStructure 4.2.5'

#==============================================================================
# MOLECULAR GEOMETRY

_geom_special_details            
; 
 All esds (except the esd in the dihedral angle between two l.s. planes) 
 are estimated using the full covariance matrix.  The cell esds are taken 
 into account individually in the estimation of esds in distances, angles 
 and torsion angles; correlations between esds in cell parameters are only 
 used when they are defined by crystal symmetry.  An approximate (isotropic) 
 treatment of cell esds is used for estimating esds involving l.s. planes. 
;

loop_
_geom_bond_atom_site_label_1
_geom_bond_atom_site_label_2
_geom_bond_distance
_geom_bond_site_symmetry_2
_geom_bond_publ_flag
O1 C15 1.2399(12) . ?
N1 C15 1.3322(13) . ?
N1 C16 1.4654(12) . ?
N1 H10 0.889(14) . ?
C1 C14 1.4072(14) . ?
C1 C2 1.4322(14) . ?
C1 C6 1.4394(14) . ?
C2 C3 1.3589(16) . ?
C2 H1 0.966(15) . ?
C3 C4 1.4232(18) . ?
C3 H2 1.008(15) . ?
C4 C5 1.3594(18) . ?
C4 H3 1.003(17) . ?
C5 C6 1.4330(15) . ?
C5 H4 0.974(16) . ?
C6 C7 1.3944(15) . ?
C7 C8 1.3981(15) . ?
C7 H5 0.962(14) . ?
C8 C9 1.4287(15) . ?
C8 C13 1.4387(13) . ?
C9 C10 1.3579(17) . ?
C9 H6 0.974(15) . ?
C10 C11 1.4247(16) . ?
C10 H7 0.974(16) . ?
C11 C12 1.3640(15) . ?
C11 H8 0.978(15) . ?
C12 C13 1.4312(14) . ?
C12 H9 0.966(14) . ?
C13 C14 1.4074(14) . ?
C14 C15 1.5067(13) . ?
C16 C17 1.5301(14) . ?
C16 H11 0.983(13) . ?
C16 H12 1.013(14) . ?
C17 C18 1.5221(15) . ?
C17 H13 1.017(15) . ?
C17 H14 0.993(14) . ?
C18 C19 1.5221(16) . ?
C18 H15 1.001(15) . ?
C18 H16 1.017(15) . ?
C19 H17 1.004(19) . ?
C19 H18 0.989(18) . ?
C19 H19 1.015(19) . ?

loop_
_geom_angle_atom_site_label_1
_geom_angle_atom_site_label_2
_geom_angle_atom_site_label_3
_geom_angle
_geom_angle_site_symmetry_1
_geom_angle_site_symmetry_3
_geom_angle_publ_flag
C15 N1 C16 122.15(8) . . ?
C15 N1 H10 119.9(9) . . ?
C16 N1 H10 116.9(9) . . ?
C14 C1 C2 122.73(9) . . ?
C14 C1 C6 119.20(9) . . ?
C2 C1 C6 118.06(9) . . ?
C3 C2 C1 121.18(10) . . ?
C3 C2 H1 119.7(8) . . ?
C1 C2 H1 119.1(8) . . ?
C2 C3 C4 120.80(11) . . ?
C2 C3 H2 119.8(9) . . ?
C4 C3 H2 119.4(9) . . ?
C5 C4 C3 120.09(11) . . ?
C5 C4 H3 120.7(9) . . ?
C3 C4 H3 119.2(9) . . ?
C4 C5 C6 121.19(10) . . ?
C4 C5 H4 122.0(9) . . ?
C6 C5 H4 116.8(9) . . ?
C7 C6 C5 122.06(10) . . ?
C7 C6 C1 119.27(9) . . ?
C5 C6 C1 118.66(10) . . ?
C6 C7 C8 121.69(9) . . ?
C6 C7 H5 119.3(8) . . ?
C8 C7 H5 119.0(8) . . ?
C7 C8 C9 121.63(9) . . ?
C7 C8 C13 119.66(9) . . ?
C9 C8 C13 118.70(10) . . ?
C10 C9 C8 121.03(10) . . ?
C10 C9 H6 121.5(9) . . ?
C8 C9 H6 117.5(9) . . ?
C9 C10 C11 120.45(10) . . ?
C9 C10 H7 119.8(9) . . ?
C11 C10 H7 119.8(9) . . ?
C12 C11 C10 120.54(10) . . ?
C12 C11 H8 120.1(9) . . ?
C10 C11 H8 119.4(9) . . ?
C11 C12 C13 120.82(9) . . ?
C11 C12 H9 119.8(8) . . ?
C13 C12 H9 119.3(8) . . ?
C14 C13 C12 122.80(9) . . ?
C14 C13 C8 118.77(9) . . ?
C12 C13 C8 118.42(9) . . ?
C1 C14 C13 121.40(9) . . ?
C1 C14 C15 117.32(8) . . ?
C13 C14 C15 121.27(9) . . ?
O1 C15 N1 123.24(9) . . ?
O1 C15 C14 120.08(9) . . ?
N1 C15 C14 116.60(8) . . ?
N1 C16 C17 111.45(8) . . ?
N1 C16 H11 108.4(8) . . ?
C17 C16 H11 110.5(8) . . ?
N1 C16 H12 107.0(7) . . ?
C17 C16 H12 110.4(8) . . ?
H11 C16 H12 109.0(10) . . ?
C18 C17 C16 114.24(8) . . ?
C18 C17 H13 110.0(8) . . ?
C16 C17 H13 109.9(8) . . ?
C18 C17 H14 109.8(8) . . ?
C16 C17 H14 107.4(8) . . ?
H13 C17 H14 105.0(11) . . ?
C17 C18 C19 111.67(10) . . ?
C17 C18 H15 109.9(8) . . ?
C19 C18 H15 109.6(8) . . ?
C17 C18 H16 108.2(8) . . ?
C19 C18 H16 111.3(8) . . ?
H15 C18 H16 106.0(12) . . ?
C18 C19 H17 109.5(10) . . ?
C18 C19 H18 110.6(10) . . ?
H17 C19 H18 107.1(14) . . ?
C18 C19 H19 112.3(10) . . ?
H17 C19 H19 107.2(15) . . ?
H18 C19 H19 110.0(14) . . ?

loop_
_geom_torsion_atom_site_label_1
_geom_torsion_atom_site_label_2
_geom_torsion_atom_site_label_3
_geom_torsion_atom_site_label_4
_geom_torsion
_geom_torsion_site_symmetry_1
_geom_torsion_site_symmetry_2
_geom_torsion_site_symmetry_3
_geom_torsion_site_symmetry_4
_geom_torsion_publ_flag
C14 C1 C2 C3 -178.13(9) . . . . ?
C6 C1 C2 C3 0.80(15) . . . . ?
C1 C2 C3 C4 0.01(17) . . . . ?
C2 C3 C4 C5 -0.27(18) . . . . ?
C3 C4 C5 C6 -0.30(18) . . . . ?
C4 C5 C6 C7 -179.97(10) . . . . ?
C4 C5 C6 C1 1.11(16) . . . . ?
C14 C1 C6 C7 -1.32(14) . . . . ?
C2 C1 C6 C7 179.72(9) . . . . ?
C14 C1 C6 C5 177.64(9) . . . . ?
C2 C1 C6 C5 -1.33(13) . . . . ?
C5 C6 C7 C8 -178.23(9) . . . . ?
C1 C6 C7 C8 0.69(15) . . . . ?
C6 C7 C8 C9 179.21(9) . . . . ?
C6 C7 C8 C13 0.21(15) . . . . ?
C7 C8 C9 C10 -179.61(10) . . . . ?
C13 C8 C9 C10 -0.60(15) . . . . ?
C8 C9 C10 C11 -0.58(16) . . . . ?
C9 C10 C11 C12 0.78(17) . . . . ?
C10 C11 C12 C13 0.23(16) . . . . ?
C11 C12 C13 C14 179.73(9) . . . . ?
C11 C12 C13 C8 -1.39(14) . . . . ?
C7 C8 C13 C14 -0.48(13) . . . . ?
C9 C8 C13 C14 -179.51(8) . . . . ?
C7 C8 C13 C12 -179.41(8) . . . . ?
C9 C8 C13 C12 1.56(13) . . . . ?
C2 C1 C14 C13 179.98(8) . . . . ?
C6 C1 C14 C13 1.07(13) . . . . ?
C2 C1 C14 C15 -1.23(13) . . . . ?
C6 C1 C14 C15 179.86(8) . . . . ?
C12 C13 C14 C1 178.71(8) . . . . ?
C8 C13 C14 C1 -0.17(13) . . . . ?
C12 C13 C14 C15 -0.03(14) . . . . ?
C8 C13 C14 C15 -178.91(8) . . . . ?
C16 N1 C15 O1 11.34(14) . . . . ?
C16 N1 C15 C14 -165.42(8) . . . . ?
C1 C14 C15 O1 -74.02(11) . . . . ?
C13 C14 C15 O1 104.77(11) . . . . ?
C1 C14 C15 N1 102.85(10) . . . . ?
C13 C14 C15 N1 -78.36(11) . . . . ?
C15 N1 C16 C17 69.60(11) . . . . ?
N1 C16 C17 C18 56.51(12) . . . . ?
C16 C17 C18 C19 -175.82(10) . . . . ?

#==============================================================================
loop_
_geom_hbond_atom_site_label_D
_geom_hbond_atom_site_label_H
_geom_hbond_atom_site_label_A
_geom_hbond_site_symmetry_D
_geom_hbond_site_symmetry_H
_geom_hbond_site_symmetry_A
_geom_hbond_distance_DA
_geom_hbond_distance_DH
_geom_hbond_distance_HA
_geom_hbond_angle_DHA
_geom_hbond_publ_flag
N1 H10 O1 . . 6_755 2.8165(11) 0.889(15) 2.068(14) 141.3(12) no
####################################################################### 
# 
# This file contains crystal structure data downloaded from the 
# Cambridge Structural Database (CSD) hosted by the Cambridge 
# Crystallographic Data Centre (CCDC).
# 
# Full information about CCDC data access policies and citation 
# guidelines are available at http://www.ccdc.cam.ac.uk/access/V1 
# 
# Audit and citation data items may have been added by the CCDC. 
# Please retain this information to preserve the provenance of 
# this file and to allow appropriate attribution of the data. 
# 
#######################################################################

data_xcalibur_CCDC1
_database_code_depnum_ccdc_archive 'CCDC 2149833'
loop_
_audit_author_name
_audit_author_address
'Naokazu Yoshikawa'
;Ichijo high school
Japan
;
_audit_update_record             
;
2022-02-03 deposited with the CCDC.	2023-01-05 downloaded from the CCDC.
;

#==============================================================================
# CHEMICAL DATA

_chemical_formula_sum            'C19 H17 N O3'
_chemical_formula_moiety         'C19 H17 N O3'
_chemical_formula_weight         307.35
_chemical_melting_point          ?

#==============================================================================
# CRYSTAL DATA
_space_group_crystal_system      triclinic
_space_group_name_H-M_alt        'P -1'
_space_group_name_Hall           '-P 1'
_space_group_IT_number           2
loop_
_space_group_symop_id
_space_group_symop_operation_xyz
1 +X,+Y,+Z
2 -X,-Y,-Z
#------------------------------------------------------------------------------
_cell_length_a                   8.9450(2)
_cell_length_b                   9.2434(2)
_cell_length_c                   10.47923(19)
_cell_angle_alpha                111.862(2)
_cell_angle_beta                 93.627(2)
_cell_angle_gamma                103.670(2)
_cell_volume                     770.29(3)
_cell_formula_units_Z            2
_cell_measurement_reflns_used    5739
_cell_measurement_theta_min      4.60
_cell_measurement_theta_max      73.91
_cell_measurement_temperature    296
#------------------------------------------------------------------------------
_exptl_crystal_description       pRISM
_exptl_crystal_colour            pALEYELLOW
_exptl_crystal_size_max          7.000
_exptl_crystal_size_mid          0.700
_exptl_crystal_size_min          0.400
_exptl_crystal_density_diffrn    1.325
_exptl_crystal_density_meas      ?
_exptl_crystal_density_method    'not measured'
_exptl_crystal_F_000             324.00
_exptl_absorpt_coefficient_mu    0.729
_exptl_absorpt_correction_type   multi-scan
_exptl_absorpt_process_details   
;
CrysAlisPro 1.171.39.20a (Rigaku Oxford Diffraction, 2015)
Empirical absorption correction using spherical harmonics,
 implemented in SCALE3 ABSPACK scaling algorithm.
;
_exptl_absorpt_correction_T_min  0.563
_exptl_absorpt_correction_T_max  0.747

#==============================================================================
# EXPERIMENTAL DATA

_diffrn_ambient_temperature      296
_diffrn_radiation_type           'Cu K\a'
_diffrn_radiation_wavelength     1.54187
_diffrn_measurement_device_type  'Rigaku XtaLAB P200'
_diffrn_measurement_method       \w
_diffrn_detector_area_resol_mean 5.811
_diffrn_reflns_number            7062
_diffrn_reflns_av_R_equivalents  0.0276
_diffrn_reflns_theta_max         74.170
_diffrn_reflns_theta_min         4.612
_diffrn_reflns_theta_full        74.170
_diffrn_measured_fraction_theta_max 0.958
_diffrn_measured_fraction_theta_full 0.958
_diffrn_reflns_Laue_measured_fraction_max 0.000
_diffrn_reflns_Laue_measured_fraction_full 0.000
_diffrn_reflns_point_group_measured_fraction_max 0.000
_diffrn_reflns_point_group_measured_fraction_full 0.000
_diffrn_reflns_limit_h_min       -11
_diffrn_reflns_limit_h_max       9
_diffrn_reflns_limit_k_min       -8
_diffrn_reflns_limit_k_max       11
_diffrn_reflns_limit_l_min       -12
_diffrn_reflns_limit_l_max       13
_diffrn_standards_number         0
_diffrn_standards_interval_count .
_diffrn_standards_decay_%        ?
_reflns_number_total             3007
_reflns_number_gt                2823
_reflns_threshold_expression     F^2^>2.0\s(F^2^)

#==============================================================================
# REFINEMENT DATA

_refine_special_details          
;
    Refinement was performed using all reflections. The weighted 
    R-factor (wR) and goodness of fit (S) are based on F^2^.
    R-factor (gt) are based on F. The threshold expression of
    F^2^ > 2.0 sigma(F^2^) is used only for calculating R-factor (gt).
;
_refine_ls_structure_factor_coef Fsqd
_refine_ls_R_factor_all          0.0529
_refine_ls_R_factor_gt           0.0511
_refine_ls_wR_factor_ref         0.1573
_refine_ls_wR_factor_gt          0.1552
_refine_ls_number_restraints     0
_refine_ls_hydrogen_treatment    constr
_refine_ls_number_reflns         3007
_refine_ls_number_parameters     208
_refine_ls_goodness_of_fit_ref   1.337
_refine_ls_weighting_scheme      calc
_refine_ls_weighting_details     
'w = 1/[\s^2^(Fo^2^)+(0.1000P)^2^] where P=(Fo^2^+2Fc^2^)/3'
_atom_sites_solution_hydrogens   geom
_atom_sites_solution_primary     direct
_atom_sites_solution_secondary   difmap
_refine_ls_shift/su_max          0.001
_refine_diff_density_max         0.23
_refine_diff_density_min         -0.40
_refine_ls_extinction_method     none
_refine_ls_extinction_coef       ?

loop_
_atom_type_symbol
_atom_type_description
_atom_type_scat_dispersion_real
_atom_type_scat_dispersion_imag
_atom_type_scat_source
C C 0.0181 0.0091
;
International Tables for Crystallography
(Vol. C, Tables 4.2.6.8 and 6.1.1.4)
;
H H 0.0000 0.0000
;
International Tables for Crystallography
(Vol. C, Table 6.1.1.4)
;
N N 0.0311 0.0180
;
International Tables for Crystallography
(Vol. C, Tables 4.2.6.8 and 6.1.1.4)
;
O O 0.0492 0.0322
;
International Tables for Crystallography
(Vol. C, Tables 4.2.6.8 and 6.1.1.4)
;

#==============================================================================
# ATOMIC COORDINATES AND THERMAL PARAMETERS

loop_
_atom_site_label
_atom_site_type_symbol
_atom_site_fract_x
_atom_site_fract_y
_atom_site_fract_z
_atom_site_U_iso_or_equiv
_atom_site_adp_type
_atom_site_occupancy
_atom_site_symmetry_multiplicity
_atom_site_calc_flag
_atom_site_refinement_flags
_atom_site_disorder_assembly
_atom_site_disorder_group
O1 O 0.34842(9) 0.63534(10) 0.32861(9) 0.0299(2) Uani 1 1 d . . .
O2 O 0.26190(9) 0.55152(10) 0.49313(9) 0.0305(3) Uani 1 1 d . . .
O3 O 0.18172(9) 0.93212(10) 0.62931(8) 0.0310(3) Uani 1 1 d . . .
N1 N 0.01398(10) 0.68858(11) 0.49391(10) 0.0242(3) Uani 1 1 d . . .
H1 H -0.0727 0.6179 0.4841 0.029 Uiso 1 1 calc R . .
C1 C -0.22628(13) 0.91361(14) 0.62937(13) 0.0284(3) Uani 1 1 d . . .
H1A H -0.1709 0.9178 0.5581 0.034 Uiso 1 1 calc R . .
C2 C -0.36291(14) 0.95419(15) 0.63479(15) 0.0356(3) Uani 1 1 d . . .
H2 H -0.3991 0.9870 0.5678 0.043 Uiso 1 1 calc R . .
C3 C -0.45104(14) 0.94720(16) 0.74123(16) 0.0386(3) Uani 1 1 d . . .
H3 H -0.5456 0.9728 0.7424 0.046 Uiso 1 1 calc R . .
C4 C -0.39757(14) 0.90320(15) 0.84156(14) 0.0339(3) Uani 1 1 d . . .
H4 H -0.4560 0.8997 0.9112 0.041 Uiso 1 1 calc R . .
C5 C -0.25332(13) 0.86217(13) 0.84220(13) 0.0265(3) Uani 1 1 d . . .
C6 C -0.16674(12) 0.86482(13) 0.73122(12) 0.0234(3) Uani 1 1 d . . .
C7 C -0.02648(12) 0.82145(12) 0.72931(11) 0.0215(3) Uani 1 1 d . . .
C8 C 0.03171(13) 0.77829(12) 0.83323(11) 0.0224(3) Uani 1 1 d . . .
C9 C -0.05451(13) 0.77829(13) 0.94448(12) 0.0247(3) Uani 1 1 d . . .
C10 C -0.19503(13) 0.81957(14) 0.94525(12) 0.0283(3) Uani 1 1 d . . .
H10 H -0.2513 0.8185 1.0167 0.034 Uiso 1 1 calc R . .
C11 C 0.17482(13) 0.73360(13) 0.83341(12) 0.0255(3) Uani 1 1 d . . .
H11 H 0.2319 0.7317 0.7619 0.031 Uiso 1 1 calc R . .
C12 C 0.22771(14) 0.69419(14) 0.93672(13) 0.0297(3) Uani 1 1 d . . .
H12 H 0.3209 0.6659 0.9352 0.036 Uiso 1 1 calc R . .
C13 C 0.14306(15) 0.69532(15) 1.04745(13) 0.0330(3) Uani 1 1 d . . .
H13 H 0.1811 0.6681 1.1175 0.040 Uiso 1 1 calc R . .
C14 C 0.00694(15) 0.73609(14) 1.05078(13) 0.0312(3) Uani 1 1 d . . .
H14 H -0.0475 0.7366 1.1236 0.037 Uiso 1 1 calc R . .
C15 C 0.06616(11) 0.82150(13) 0.61400(11) 0.0221(3) Uani 1 1 d . . .
C16 C 0.10363(12) 0.66454(13) 0.38129(11) 0.0247(3) Uani 1 1 d . . .
H16A H 0.1374 0.7652 0.3683 0.030 Uiso 1 1 calc R . .
H16B H 0.0377 0.5829 0.2956 0.030 Uiso 1 1 calc R . .
C17 C 0.24536(12) 0.61112(13) 0.40987(11) 0.0242(3) Uani 1 1 d . . .
C18 C 0.48766(14) 0.58043(14) 0.33993(14) 0.0331(3) Uani 1 1 d . . .
H18A H 0.4601 0.4628 0.3026 0.040 Uiso 1 1 calc R . .
H18B H 0.5367 0.6228 0.4367 0.040 Uiso 1 1 calc R . .
C19 C 0.59643(16) 0.64373(19) 0.25706(17) 0.0463(4) Uani 1 1 d . . .
H19A H 0.6176 0.7596 0.2915 0.056 Uiso 1 1 calc R . .
H19B H 0.5488 0.5959 0.1606 0.056 Uiso 1 1 calc R . .
H19C H 0.6923 0.6161 0.2661 0.056 Uiso 1 1 calc R . .

loop_
_atom_site_aniso_label
_atom_site_aniso_U_11
_atom_site_aniso_U_22
_atom_site_aniso_U_33
_atom_site_aniso_U_23
_atom_site_aniso_U_13
_atom_site_aniso_U_12
O1 0.0323(5) 0.0386(5) 0.0290(5) 0.0206(4) 0.0147(4) 0.0143(4)
O2 0.0346(4) 0.0360(5) 0.0318(5) 0.0243(4) 0.0094(4) 0.0111(3)
O3 0.0312(4) 0.0364(5) 0.0268(5) 0.0181(4) 0.0062(3) 0.0025(3)
N1 0.0273(5) 0.0295(5) 0.0209(5) 0.0149(4) 0.0099(4) 0.0074(4)
C1 0.0312(6) 0.0280(6) 0.0277(6) 0.0123(5) 0.0021(5) 0.0102(5)
C2 0.0340(6) 0.0333(6) 0.0388(7) 0.0130(5) -0.0041(5) 0.0131(5)
C3 0.0254(6) 0.0333(6) 0.0531(8) 0.0113(6) 0.0031(5) 0.0119(5)
C4 0.0281(6) 0.0301(6) 0.0410(7) 0.0094(5) 0.0126(5) 0.0097(5)
C5 0.0264(5) 0.0232(5) 0.0285(6) 0.0087(5) 0.0084(4) 0.0064(4)
C6 0.0258(5) 0.0222(5) 0.0226(6) 0.0095(4) 0.0039(4) 0.0066(4)
C7 0.0264(5) 0.0214(5) 0.0194(6) 0.0109(4) 0.0056(4) 0.0069(4)
C8 0.0286(5) 0.0213(5) 0.0193(6) 0.0105(4) 0.0045(4) 0.0069(4)
C9 0.0334(6) 0.0221(5) 0.0199(6) 0.0107(4) 0.0074(4) 0.0057(4)
C10 0.0336(6) 0.0283(6) 0.0242(6) 0.0115(5) 0.0138(5) 0.0069(5)
C11 0.0308(6) 0.0288(6) 0.0217(6) 0.0133(4) 0.0069(4) 0.0109(4)
C12 0.0359(6) 0.0309(6) 0.0275(6) 0.0152(5) 0.0028(5) 0.0136(5)
C13 0.0484(7) 0.0334(6) 0.0233(6) 0.0186(5) 0.0034(5) 0.0113(5)
C14 0.0449(7) 0.0304(6) 0.0223(6) 0.0159(5) 0.0098(5) 0.0079(5)
C15 0.0251(5) 0.0286(5) 0.0217(5) 0.0176(4) 0.0048(4) 0.0113(4)
C16 0.0307(5) 0.0311(6) 0.0192(5) 0.0159(4) 0.0090(4) 0.0103(4)
C17 0.0300(6) 0.0236(5) 0.0213(5) 0.0114(4) 0.0078(4) 0.0065(4)
C18 0.0322(6) 0.0301(6) 0.0397(7) 0.0136(5) 0.0116(5) 0.0128(5)
C19 0.0409(7) 0.0533(8) 0.0495(9) 0.0201(7) 0.0235(6) 0.0185(6)

#==============================================================================
_computing_data_collection       'CrysAlisPro 1.171.39.20a (Rigaku OD, 2015)'
_computing_cell_refinement       'CrysAlisPro 1.171.39.20a (Rigaku OD, 2015)'
_computing_data_reduction        'CrysAlisPro 1.171.39.20a (Rigaku OD, 2015)'
_computing_structure_solution    'Il Milione (Burla, et al., 2007)'
_computing_structure_refinement  'SHELXL97 (Sheldrick, 2008)'
_computing_publication_material  'CrystalStructure 4.2.1 (Rigaku, 2016)'
_computing_molecular_graphics    'CrystalStructure 4.2.1'

#==============================================================================
# MOLECULAR GEOMETRY

_geom_special_details            
; 
 All esds (except the esd in the dihedral angle between two l.s. planes) 
 are estimated using the full covariance matrix.  The cell esds are taken 
 into account individually in the estimation of esds in distances, angles 
 and torsion angles; correlations between esds in cell parameters are only 
 used when they are defined by crystal symmetry.  An approximate (isotropic) 
 treatment of cell esds is used for estimating esds involving l.s. planes. 
;

loop_
_geom_bond_atom_site_label_1
_geom_bond_atom_site_label_2
_geom_bond_distance
_geom_bond_site_symmetry_2
_geom_bond_publ_flag
O1 C17 1.3299(13) . ?
O1 C18 1.4656(14) . ?
O2 C17 1.2111(13) . ?
O3 C15 1.2235(12) . ?
N1 C15 1.3470(14) . ?
N1 C16 1.4470(12) . ?
N1 H1 0.8600 . ?
C1 C2 1.3591(17) . ?
C1 C6 1.4235(16) . ?
C1 H1A 0.9300 . ?
C2 C3 1.418(2) . ?
C2 H2 0.9300 . ?
C3 C4 1.359(2) . ?
C3 H3 0.9300 . ?
C4 C5 1.4286(16) . ?
C4 H4 0.9300 . ?
C5 C10 1.3912(18) . ?
C5 C6 1.4420(16) . ?
C6 C7 1.4035(15) . ?
C7 C8 1.4022(15) . ?
C7 C15 1.5079(14) . ?
C8 C11 1.4350(15) . ?
C8 C9 1.4380(15) . ?
C9 C10 1.3969(17) . ?
C9 C14 1.4292(17) . ?
C10 H10 0.9300 . ?
C11 C12 1.3561(16) . ?
C11 H11 0.9300 . ?
C12 C13 1.4233(17) . ?
C12 H12 0.9300 . ?
C13 C14 1.3558(19) . ?
C13 H13 0.9300 . ?
C14 H14 0.9300 . ?
C16 C17 1.5162(15) . ?
C16 H16A 0.9700 . ?
C16 H16B 0.9700 . ?
C18 C19 1.5031(17) . ?
C18 H18A 0.9700 . ?
C18 H18B 0.9700 . ?
C19 H19A 0.9600 . ?
C19 H19B 0.9600 . ?
C19 H19C 0.9600 . ?

loop_
_geom_angle_atom_site_label_1
_geom_angle_atom_site_label_2
_geom_angle_atom_site_label_3
_geom_angle
_geom_angle_site_symmetry_1
_geom_angle_site_symmetry_3
_geom_angle_publ_flag
C17 O1 C18 116.43(9) . . ?
C15 N1 C16 120.09(8) . . ?
C15 N1 H1 120.0 . . ?
C16 N1 H1 120.0 . . ?
C2 C1 C6 120.98(12) . . ?
C2 C1 H1A 119.5 . . ?
C6 C1 H1A 119.5 . . ?
C1 C2 C3 120.86(13) . . ?
C1 C2 H2 119.6 . . ?
C3 C2 H2 119.6 . . ?
C4 C3 C2 120.10(11) . . ?
C4 C3 H3 119.9 . . ?
C2 C3 H3 119.9 . . ?
C3 C4 C5 121.31(12) . . ?
C3 C4 H4 119.3 . . ?
C5 C4 H4 119.3 . . ?
C10 C5 C4 122.28(11) . . ?
C10 C5 C6 119.49(11) . . ?
C4 C5 C6 118.23(11) . . ?
C7 C6 C1 122.85(11) . . ?
C7 C6 C5 118.67(11) . . ?
C1 C6 C5 118.47(10) . . ?
C8 C7 C6 121.65(10) . . ?
C8 C7 C15 118.34(10) . . ?
C6 C7 C15 120.01(10) . . ?
C7 C8 C11 122.60(10) . . ?
C7 C8 C9 119.19(11) . . ?
C11 C8 C9 118.21(10) . . ?
C10 C9 C14 122.24(11) . . ?
C10 C9 C8 119.07(11) . . ?
C14 C9 C8 118.69(11) . . ?
C5 C10 C9 121.92(11) . . ?
C5 C10 H10 119.0 . . ?
C9 C10 H10 119.0 . . ?
C12 C11 C8 120.70(11) . . ?
C12 C11 H11 119.6 . . ?
C8 C11 H11 119.6 . . ?
C11 C12 C13 121.14(11) . . ?
C11 C12 H12 119.4 . . ?
C13 C12 H12 119.4 . . ?
C14 C13 C12 120.00(11) . . ?
C14 C13 H13 120.0 . . ?
C12 C13 H13 120.0 . . ?
C13 C14 C9 121.25(11) . . ?
C13 C14 H14 119.4 . . ?
C9 C14 H14 119.4 . . ?
O3 C15 N1 122.61(10) . . ?
O3 C15 C7 122.58(10) . . ?
N1 C15 C7 114.79(8) . . ?
N1 C16 C17 111.96(9) . . ?
N1 C16 H16A 109.2 . . ?
C17 C16 H16A 109.2 . . ?
N1 C16 H16B 109.2 . . ?
C17 C16 H16B 109.2 . . ?
H16A C16 H16B 107.9 . . ?
O2 C17 O1 124.32(10) . . ?
O2 C17 C16 124.97(9) . . ?
O1 C17 C16 110.70(9) . . ?
O1 C18 C19 106.55(11) . . ?
O1 C18 H18A 110.4 . . ?
C19 C18 H18A 110.4 . . ?
O1 C18 H18B 110.4 . . ?
C19 C18 H18B 110.4 . . ?
H18A C18 H18B 108.6 . . ?
C18 C19 H19A 109.5 . . ?
C18 C19 H19B 109.5 . . ?
H19A C19 H19B 109.5 . . ?
C18 C19 H19C 109.5 . . ?
H19A C19 H19C 109.5 . . ?
H19B C19 H19C 109.5 . . ?

loop_
_geom_torsion_atom_site_label_1
_geom_torsion_atom_site_label_2
_geom_torsion_atom_site_label_3
_geom_torsion_atom_site_label_4
_geom_torsion
_geom_torsion_site_symmetry_1
_geom_torsion_site_symmetry_2
_geom_torsion_site_symmetry_3
_geom_torsion_site_symmetry_4
_geom_torsion_publ_flag
C6 C1 C2 C3 -0.76(19) . . . . ?
C1 C2 C3 C4 1.57(19) . . . . ?
C2 C3 C4 C5 -0.42(19) . . . . ?
C3 C4 C5 C10 178.84(11) . . . . ?
C3 C4 C5 C6 -1.44(17) . . . . ?
C2 C1 C6 C7 179.80(10) . . . . ?
C2 C1 C6 C5 -1.12(17) . . . . ?
C10 C5 C6 C7 1.03(16) . . . . ?
C4 C5 C6 C7 -178.70(9) . . . . ?
C10 C5 C6 C1 -178.09(9) . . . . ?
C4 C5 C6 C1 2.18(16) . . . . ?
C1 C6 C7 C8 178.15(9) . . . . ?
C5 C6 C7 C8 -0.93(16) . . . . ?
C1 C6 C7 C15 -1.46(16) . . . . ?
C5 C6 C7 C15 179.46(9) . . . . ?
C6 C7 C8 C11 -179.97(9) . . . . ?
C15 C7 C8 C11 -0.35(16) . . . . ?
C6 C7 C8 C9 0.06(16) . . . . ?
C15 C7 C8 C9 179.68(8) . . . . ?
C7 C8 C9 C10 0.71(16) . . . . ?
C11 C8 C9 C10 -179.25(9) . . . . ?
C7 C8 C9 C14 -179.22(9) . . . . ?
C11 C8 C9 C14 0.82(16) . . . . ?
C4 C5 C10 C9 179.45(10) . . . . ?
C6 C5 C10 C9 -0.26(17) . . . . ?
C14 C9 C10 C5 179.31(9) . . . . ?
C8 C9 C10 C5 -0.61(17) . . . . ?
C7 C8 C11 C12 179.36(9) . . . . ?
C9 C8 C11 C12 -0.68(17) . . . . ?
C8 C11 C12 C13 0.23(18) . . . . ?
C11 C12 C13 C14 0.09(18) . . . . ?
C12 C13 C14 C9 0.07(18) . . . . ?
C10 C9 C14 C13 179.54(10) . . . . ?
C8 C9 C14 C13 -0.53(17) . . . . ?
C16 N1 C15 O3 6.18(16) . . . . ?
C16 N1 C15 C7 -172.33(9) . . . . ?
C8 C7 C15 O3 -78.76(13) . . . . ?
C6 C7 C15 O3 100.87(12) . . . . ?
C8 C7 C15 N1 99.74(11) . . . . ?
C6 C7 C15 N1 -80.63(12) . . . . ?
C15 N1 C16 C17 75.31(12) . . . . ?
C18 O1 C17 O2 1.95(16) . . . . ?
C18 O1 C17 C16 -176.70(8) . . . . ?
N1 C16 C17 O2 19.57(15) . . . . ?
N1 C16 C17 O1 -161.79(9) . . . . ?
C17 O1 C18 C19 -171.24(10) . . . . ?

#==============================================================================
loop_
_geom_hbond_atom_site_label_D
_geom_hbond_atom_site_label_H
_geom_hbond_atom_site_label_A
_geom_hbond_site_symmetry_D
_geom_hbond_site_symmetry_H
_geom_hbond_site_symmetry_A
_geom_hbond_distance_DA
_geom_hbond_distance_DH
_geom_hbond_distance_HA
_geom_hbond_angle_DHA
_geom_hbond_publ_flag
N1 H1 O2 . . 2_566 2.9516(12) 0.860 2.109 166.3 no
####################################################################### 
# 
# This file contains crystal structure data downloaded from the 
# Cambridge Structural Database (CSD) hosted by the Cambridge 
# Crystallographic Data Centre (CCDC).
# 
# Full information about CCDC data access policies and citation 
# guidelines are available at http://www.ccdc.cam.ac.uk/access/V1 
# 
# Audit and citation data items may have been added by the CCDC. 
# Please retain this information to preserve the provenance of 
# this file and to allow appropriate attribution of the data. 
# 
#######################################################################

data_exp_3143
_database_code_depnum_ccdc_archive 'CCDC 2149839'
loop_
_audit_author_name
_audit_author_address
'Naokazu Yoshikawa'
;Ichijo high school
Japan
;
_audit_update_record             
;
2022-02-03 deposited with the CCDC.	2023-01-05 downloaded from the CCDC.
;
_audit_creation_date             2021-10-22
_audit_creation_method           
;
Olex2 1.5
(compiled 2021.10.07 svn.r9718050b for OlexSys, GUI svn.r6410)
;
_chemical_formula_moiety         '4(C22 H17 N O)'
_chemical_formula_sum            'C88 H68 N4 O4'
_chemical_formula_weight         1245.545
loop_
_atom_type_symbol
_atom_type_scat_dispersion_real
_atom_type_scat_dispersion_imag
_atom_type_scat_Cromer_Mann_a1
_atom_type_scat_Cromer_Mann_a2
_atom_type_scat_Cromer_Mann_a3
_atom_type_scat_Cromer_Mann_a4
_atom_type_scat_Cromer_Mann_b1
_atom_type_scat_Cromer_Mann_b2
_atom_type_scat_Cromer_Mann_b3
_atom_type_scat_Cromer_Mann_b4
_atom_type_scat_Cromer_Mann_c
_atom_type_scat_source
_atom_type_scat_dispersion_source
C 0.01920 0.00962 2.31000 1.02000 1.58860 0.86500 20.84390 10.20750 0.56870
51.65120 0.21560 'International Tables Volume C Table 6.1.1.4 (pp. 500-502)'
'Henke, Gullikson and Davis, At. Data and Nucl. Data Tables, 1993, 54, 2'
H 0.00000 0.00000 0.49300 0.32291 0.14019 0.04081 10.51090 26.12570 3.14236
57.79970 0.00304 'International Tables Volume C Table 6.1.1.4 (pp. 500-502)'
'Henke, Gullikson and Davis, At. Data and Nucl. Data Tables, 1993, 54, 2'
N 0.03256 0.01839 12.21260 3.13220 2.01250 1.16630 0.00570 9.89330 28.99750
0.58260 -11.52900 'International Tables Volume C Table 6.1.1.4 (pp. 500-502)'
'Henke, Gullikson and Davis, At. Data and Nucl. Data Tables, 1993, 54, 2'
O 0.05239 0.03377 3.04850 2.28680 1.54630 0.86700 13.27710 5.70110 0.32390
32.90890 0.25080 'International Tables Volume C Table 6.1.1.4 (pp. 500-502)'
'Henke, Gullikson and Davis, At. Data and Nucl. Data Tables, 1993, 54, 2'

_space_group_crystal_system      triclinic
_space_group_IT_number           2
_space_group_name_H-M_alt        'P -1'
_space_group_name_Hall           '-P 1'
loop_
_space_group_symop_id
_space_group_symop_operation_xyz
1 x,y,z
2 -x,-y,-z

_symmetry_Int_Tables_number      2
_cell_length_a                   9.0368(5)
_cell_length_b                   15.2490(7)
_cell_length_c                   24.7924(6)
_cell_angle_alpha                90.484(3)
_cell_angle_beta                 93.805(3)
_cell_angle_gamma                90.777(4)
_cell_volume                     3408.5(2)
_cell_formula_units_Z            2
_cell_measurement_reflns_used    7801
_cell_measurement_theta_max      73.5730
_cell_measurement_theta_min      3.6090
_exptl_absorpt_coefficient_mu    0.579
_exptl_absorpt_correction_T_max  1.00000
_exptl_absorpt_correction_T_min  0.56380
_exptl_absorpt_correction_type   multi-scan
_exptl_absorpt_process_details   
;
CrysAlisPro 1.171.39.20a (Rigaku Oxford Diffraction, 2015)
Empirical absorption correction using spherical harmonics,
 implemented in SCALE3 ABSPACK scaling algorithm.
;
_exptl_crystal_density_diffrn    1.214
_exptl_crystal_F_000             1315.864
_diffrn_reflns_av_R_equivalents  0.1061
_diffrn_reflns_av_unetI/netI     0.1066
_diffrn_reflns_Laue_measured_fraction_full 0.8317
_diffrn_reflns_Laue_measured_fraction_max 0.7829
_diffrn_reflns_limit_h_max       8
_diffrn_reflns_limit_h_min       -11
_diffrn_reflns_limit_k_max       18
_diffrn_reflns_limit_k_min       -18
_diffrn_reflns_limit_l_max       30
_diffrn_reflns_limit_l_min       -30
_diffrn_reflns_number            19391
_diffrn_reflns_point_group_measured_fraction_full 0.8317
_diffrn_reflns_point_group_measured_fraction_max 0.7829
_diffrn_reflns_theta_full        67.6840
_diffrn_reflns_theta_max         74.59
_diffrn_reflns_theta_min         3.39
_diffrn_detector                 'CCD plate'
_diffrn_measured_fraction_theta_full 0.8317
_diffrn_measured_fraction_theta_max 0.7829
_diffrn_measurement_details      
;
List of Runs (angles in degrees, time in seconds):

  # Type    Start    End  Width  t~exp~   \w     \q     \k     \f   Frames
#--------------------------------------------------------------------------
  1  \w    -29.00  20.00   0.50    1.60    --    0.00 -57.00-150.00   98
  2  \w     30.00  59.00   0.50    1.60    --    0.00  37.00 -30.00   58
  3  \w    -80.00 -47.00   0.50    1.60    --    0.00 -57.00-150.00   66
  4  \w    -88.00  10.00   0.50    1.60    --    0.00 -37.00 -60.00  196
  5  \w     70.00 111.00   0.50    6.39    --   94.90 -30.00  90.00   82
  6  \w     78.00 159.00   0.50    6.39    --   94.90  45.00 -30.00  162
  7  \w     23.00  57.00   0.50    6.39    --   94.90 -77.00 -30.00   68
  8  \w     15.00  42.00   0.50    6.39    --   94.90 -30.00  90.00   54
  9  \w     14.00 125.00   0.50    6.39    --   94.90 -82.00-120.00  222
 10  \w     71.00 182.00   0.50    6.39    --   94.90  15.00 -90.00  222
 11  \w     88.00 118.00   0.50    6.39    --   94.90 -77.00 -30.00   60
 12  \w     83.00 183.00   0.50    6.39    --   94.90  30.00 -60.00  200
 13  \w     65.00  99.00   0.50    6.39    --   94.90  82.00   0.00   68
;
_diffrn_measurement_device       'four-circle diffractometer'
_diffrn_measurement_device_type  'XtaLAB Pro: Kappa single'
_diffrn_measurement_method       '\w scans'
_diffrn_orient_matrix_type       
'CrysAlisPro convention (1999,Acta A55,543-557)'
_diffrn_orient_matrix_UB_11      -0.0141653000
_diffrn_orient_matrix_UB_12      0.0231038000
_diffrn_orient_matrix_UB_13      -0.0604775000
_diffrn_orient_matrix_UB_21      -0.1630657000
_diffrn_orient_matrix_UB_22      -0.0315310000
_diffrn_orient_matrix_UB_23      -0.0034358000
_diffrn_orient_matrix_UB_31      -0.0490475000
_diffrn_orient_matrix_UB_32      0.0931731000
_diffrn_orient_matrix_UB_33      0.0144663000
_diffrn_radiation_monochromator  graphite
_diffrn_radiation_probe          x-ray
_diffrn_radiation_type           'Cu K\a'
_diffrn_radiation_wavelength     1.54184
_diffrn_source                   'fine-focus sealed X-ray tube'
_diffrn_source_type              'Enhance (Cu) X-ray Source'
_reflns_Friedel_coverage         0.0
_reflns_limit_h_max              10
_reflns_limit_h_min              -11
_reflns_limit_k_max              18
_reflns_limit_k_min              -18
_reflns_limit_l_max              30
_reflns_limit_l_min              0
_reflns_number_gt                8088
_reflns_number_total             10924
_reflns_threshold_expression     I>=2u(I)
_computing_cell_refinement       'CrysAlisPro 1.171.39.20a (Rigaku OD, 2015)'
_computing_data_collection       'CrysAlisPro 1.171.39.20a (Rigaku OD, 2015)'
_computing_data_reduction        'CrysAlisPro 1.171.39.20a (Rigaku OD, 2015)'
_computing_molecular_graphics    'Olex2 1.5 (Dolomanov et al., 2009)'
_computing_publication_material  'Olex2 1.5 (Dolomanov et al., 2009)'
_computing_structure_refinement  'olex2.refine 1.5 (Bourhis et al., 2015)'
_computing_structure_solution    'olex2.solve 1.5 (Bourhis et al., 2015)'
_refine_diff_density_max         1.9971
_refine_diff_density_min         -1.7913
_refine_diff_density_rms         0.4116
_refine_ls_d_res_high            0.7997
_refine_ls_d_res_low             13.0341
_refine_ls_goodness_of_fit_ref   2.6043
_refine_ls_hydrogen_treatment    constr
_refine_ls_matrix_type           full
_refine_ls_number_constraints    132
_refine_ls_number_parameters     865
_refine_ls_number_reflns         10924
_refine_ls_number_restraints     0
_refine_ls_R_factor_all          0.1985
_refine_ls_R_factor_gt           0.1618
_refine_ls_restrained_S_all      2.6043
_refine_ls_shift/su_max          0.0005
_refine_ls_shift/su_mean         0.0001
_refine_ls_structure_factor_coef Fsqd
_refine_ls_weighting_details     
'w=1/[\s^2^(Fo^2^)+(0.1P)^2^] where P=(Fo^2^+2Fc^2^)/3'
_refine_ls_weighting_scheme      calc
_refine_ls_wR_factor_gt          0.4055
_refine_ls_wR_factor_ref         0.4115
_olex2_refinement_description    
;
1. Fixed Uiso
 At 1.2 times of:
  All C(H) groups, All C(H,H) groups, All N(H) groups
2.a Secondary CH2 refined with riding coordinates:
 C1i(H1ia,H1ib), C23(H23a,H23b), C2t(H2ta,H2tb), C11(H11a,H11b)
2.b Aromatic/amide H refined with riding coordinates:
 C1d(H1d), C1y(H1y), C4(H4), C1j(H1j), C1t(H1t), C3(H3), C16(H16), C1p(H1p),
 C1g(H1g), C2l(H2l), C34(H34), C2z(H2z), C2y(H2y), C22(H22), C31(H31), C2b(H2b),
  C2w(H2w), C2q(H2q), C27(H27), C2f(H2f), C1n(H1n), C2a(H2a), C26(H26),
 C28(H28), C2v(H2v), C32(H32), C1z(H1z), C2u(H2u), C1f(H1f), C29(H29), C35(H35),
  C1r(H1r), C1m(H1m), C2p(H2p), C2i(H2i), C1u(H1u), C24(H24), C15(H15),
 C2h(H2h), C1x(H1x), C2e(H2e), C2o(H2o), C8(H8), C2j(H2j), C1w(H1w), C2m(H2m),
 C1a(H1a), C1o(H1o), C2d(H2d), C2k(H2k), C1k(H1k), C2r(H2r), C33(H33), C2n(H2n),
  C20(H20), C2c(H2c), N2(H2), N1(H1), N(H), N3(H3a)
;
_atom_sites_solution_primary     iterative
loop_
_atom_site_label
_atom_site_type_symbol
_atom_site_fract_x
_atom_site_fract_y
_atom_site_fract_z
_atom_site_U_iso_or_equiv
_atom_site_adp_type
_atom_site_occupancy
_atom_site_refinement_flags_posn
O1 O 0.6973(5) 0.1149(3) 0.65777(19) 0.0405(13) Uani 1.000000 .
O2 O 0.2757(5) -0.2785(3) 0.8298(2) 0.0417(13) Uani 1.000000 .
O3 O 0.2144(4) 0.2423(3) 0.68843(16) 0.0305(11) Uani 1.000000 .
O4 O 0.7729(4) 0.6024(3) 0.82281(17) 0.0363(12) Uani 1.000000 .
C1 C -0.1119(7) 0.4324(4) 0.6063(3) 0.0310(16) Uani 1.000000 .
C2 C 0.4163(7) 0.4150(4) 0.7756(2) 0.0280(15) Uani 1.000000 .
N2 N 0.0741(6) -0.3655(4) 0.8397(2) 0.0309(13) Uani 1.000000 .
N1 N -0.0030(6) 0.1675(4) 0.68073(19) 0.0295(13) Uani 1.000000 .
C C 0.1394(7) -0.2884(5) 0.8299(2) 0.0290(16) Uani 1.000000 .
C3 C 0.2743(8) 0.5601(5) 0.6623(2) 0.0376(18) Uani 1.000000 .
C4 C 0.5871(7) 0.4446(5) 0.8548(2) 0.0314(16) Uani 1.000000 .
C5 C 0.0249(6) 0.2974(4) 0.6272(2) 0.0269(15) Uani 1.000000 .
C6 C -0.0509(6) 0.3713(4) 0.6450(2) 0.0262(15) Uani 1.000000 .
C7 C 0.6401(6) 0.6205(5) 0.8191(2) 0.0267(15) Uani 1.000000 .
C8 C -0.1334(7) -0.0622(4) 0.7987(2) 0.0293(15) Uani 1.000000 .
C9 C 0.0861(6) 0.2334(4) 0.6678(2) 0.0279(15) Uani 1.000000 .
C10 C 0.0339(7) 0.1525(5) 0.7794(2) 0.0305(16) Uani 1.000000 .
N N 0.5052(6) 0.2071(4) 0.6625(2) 0.0317(14) Uani 1.000000 .
N3 N 0.5827(5) 0.6898(4) 0.8429(2) 0.0309(14) Uani 1.000000 .
C12 C 0.0398(7) -0.1450(5) 0.8585(2) 0.0292(16) Uani 1.000000 .
C13 C 0.1754(7) 0.5229(5) 0.9045(3) 0.0355(18) Uani 1.000000 .
C14 C -0.0472(6) -0.2055(4) 0.7703(2) 0.0258(15) Uani 1.000000 .
C15 C 0.1499(7) 0.1449(5) 0.8191(3) 0.0381(18) Uani 1.000000 .
C16 C 0.2980(8) 0.6410(5) 0.6429(3) 0.0398(18) Uani 1.000000 .
C17 C 0.5666(7) 0.1293(5) 0.6663(2) 0.0321(17) Uani 1.000000 .
C18 C 0.5145(6) 0.4751(4) 0.8058(2) 0.0255(15) Uani 1.000000 .
C19 C 0.5314(6) 0.5606(4) 0.7872(2) 0.0260(15) Uani 1.000000 .
C1a C 0.1281(7) -0.1494(5) 0.9088(3) 0.0345(17) Uani 1.000000 .
C1b C 0.3536(6) 0.5304(4) 0.7100(2) 0.0254(14) Uani 1.000000 .
C1c C 0.6049(7) 0.7797(5) 0.9267(2) 0.0324(17) Uani 1.000000 .
C1d C 0.5666(7) 0.3607(5) 0.8715(3) 0.0369(18) Uani 1.000000 .
C1e C 0.0456(6) 0.2849(4) 0.5719(2) 0.0272(15) Uani 1.000000 .
C1f C -0.0902(7) 0.4188(5) 0.5513(3) 0.0365(18) Uani 1.000000 .
C1g C 0.4762(7) 0.6749(4) 0.7174(2) 0.0300(16) Uani 1.000000 .
C1h C 0.0401(7) -0.2131(4) 0.8197(2) 0.0272(15) Uani 1.000000 .
C1i C 0.0400(7) 0.1092(5) 0.7246(2) 0.0361(18) Uani 1.000000 .
C1j C 0.4732(8) 0.3018(5) 0.8409(3) 0.0375(17) Uani 1.000000 .
C1k C -0.1319(9) -0.2631(5) 0.6820(3) 0.042(2) Uani 1.000000 .
C1l C -0.1342(7) -0.1299(5) 0.7602(2) 0.0292(16) Uani 1.000000 .
C1m C 0.1253(7) 0.2103(5) 0.5534(2) 0.0332(17) Uani 1.000000 .
C1n C 0.4233(10) 0.3964(7) 0.5180(3) 0.059(2) Uani 1.000000 .
C1o C -0.0491(8) -0.2721(5) 0.7292(2) 0.0330(16) Uani 1.000000 .
C1p C 0.4020(8) 0.6995(5) 0.6703(3) 0.0370(17) Uani 1.000000 .
C1q C -0.0481(7) -0.0690(5) 0.8479(2) 0.0294(16) Uani 1.000000 .
C1r C 0.1426(9) 0.2004(6) 0.4998(3) 0.047(2) Uani 1.000000 .
C1s C -0.0104(7) 0.3463(5) 0.5335(2) 0.0308(16) Uani 1.000000 .
C1t C 0.4009(7) 0.3280(5) 0.7944(2) 0.0354(17) Uani 1.000000 .
C1u C 0.0204(9) 0.2353(5) 0.8799(3) 0.047(2) Uani 1.000000 .
C1v C 0.4667(6) 0.0555(4) 0.6822(2) 0.0281(15) Uani 1.000000 .
C1w C 0.0412(8) -0.0051(5) 0.9336(3) 0.041(2) Uani 1.000000 .
C1x C -0.1960(8) 0.5038(5) 0.6247(3) 0.0418(19) Uani 1.000000 .
C1y C 0.3373(7) 0.4444(4) 0.7289(2) 0.0307(16) Uani 1.000000 .
C1z C 0.4642(8) -0.0189(5) 0.8464(3) 0.0432(19) Uani 1.000000 .
C20 C 0.2476(10) 0.4073(6) 0.9658(3) 0.057(2) Uani 1.000000 .
C21 C 0.5460(7) 0.3070(5) 0.5868(3) 0.0324(16) Uani 1.000000 .
C22 C 0.6623(8) 0.8538(5) 0.9544(3) 0.0392(18) Uani 1.000000 .
C23 C 0.5818(7) 0.2869(5) 0.6456(3) 0.0359(17) Uani 1.000000 .
C24 C 0.1421(8) 0.1859(6) 0.8687(3) 0.046(2) Uani 1.000000 .
C25 C 0.4553(6) 0.5894(4) 0.7396(2) 0.0277(15) Uani 1.000000 .
C26 C 0.5675(9) 0.2741(6) 0.4925(3) 0.047(2) Uani 1.000000 .
C27 C 0.3859(8) 0.0268(5) 0.5860(3) 0.0380(18) Uani 1.000000 .
C28 C 0.6013(8) 0.2557(5) 0.5463(3) 0.0432(19) Uani 1.000000 .
C29 C 0.0116(8) 0.3320(6) 0.4779(3) 0.041(2) Uani 1.000000 .
C2a C 0.4797(10) 0.3432(6) 0.4782(3) 0.052(2) Uani 1.000000 .
C2b C 0.2032(8) -0.1100(5) 0.6167(3) 0.046(2) Uani 1.000000 .
C2c C 0.2210(8) 0.4377(5) 0.9141(3) 0.0428(19) Uani 1.000000 .
C2d C -0.2207(8) -0.1214(5) 0.7093(2) 0.0370(18) Uani 1.000000 .
C2e C -0.2154(8) 0.5143(5) 0.6783(3) 0.0440(19) Uani 1.000000 .
C2f C 0.4578(9) 0.3766(6) 0.5721(3) 0.046(2) Uani 1.000000 .
C2g C 0.3789(7) -0.0421(5) 0.7521(3) 0.0355(17) Uani 1.000000 .
C2h C -0.0697(7) 0.3868(5) 0.7009(3) 0.0328(17) Uani 1.000000 .
C2i C -0.0972(9) 0.2436(6) 0.8407(3) 0.048(2) Uani 1.000000 .
C2j C -0.0438(8) 0.0003(5) 0.8871(3) 0.0347(17) Uani 1.000000 .
C2k C -0.2191(9) -0.1866(5) 0.6720(3) 0.042(2) Uani 1.000000 .
C2l C 0.4888(7) 0.7330(5) 0.9476(2) 0.0362(17) Uani 1.000000 .
C2m C 0.1276(8) -0.0805(5) 0.9449(3) 0.0382(18) Uani 1.000000 .
C2n C 0.2259(11) 0.4607(7) 1.0092(3) 0.068(3) Uani 1.000000 .
C2o C -0.1505(8) 0.4557(5) 0.7165(3) 0.043(2) Uani 1.000000 .
C2p C -0.0896(8) 0.2019(5) 0.7912(3) 0.0397(18) Uani 1.000000 .
C2q C 0.3025(9) -0.0216(5) 0.5480(3) 0.046(2) Uani 1.000000 .
C2r C 0.1534(9) 0.5761(6) 0.9491(3) 0.049(2) Uani 1.000000 .
C2s C 0.3843(7) 0.0071(5) 0.6423(3) 0.0331(16) Uani 1.000000 .
C2t C 0.6717(7) 0.7531(5) 0.8752(3) 0.0383(18) Uani 1.000000 .
C2u C 0.5443(8) 0.0571(5) 0.8319(3) 0.0394(18) Uani 1.000000 .
C2v C 0.5438(7) 0.0819(5) 0.7791(3) 0.0337(16) Uani 1.000000 .
C2w C 0.2084(9) -0.0896(6) 0.5639(3) 0.052(2) Uani 1.000000 .
C2x C 0.2914(7) -0.0642(5) 0.6578(3) 0.0370(17) Uani 1.000000 .
C2y C 0.6041(10) 0.8812(6) 1.0013(3) 0.053(2) Uani 1.000000 .
C2z C 0.4865(9) 0.8356(6) 1.0217(3) 0.053(2) Uani 1.000000 .
C30 C 0.4633(7) 0.0345(5) 0.7374(3) 0.0330(16) Uani 1.000000 .
C31 C 0.2934(7) -0.0874(5) 0.7123(3) 0.0403(18) Uani 1.000000 .
C32 C 0.3834(8) -0.0658(5) 0.8079(3) 0.0415(18) Uani 1.000000 .
C33 C 0.1779(12) 0.5448(6) 1.0013(3) 0.064(3) Uani 1.000000 .
C34 C 0.4301(8) 0.7616(6) 0.9948(2) 0.043(2) Uani 1.000000 .
C35 C 0.0856(9) 0.2596(6) 0.4616(3) 0.047(2) Uani 1.000000 .
C11 C 0.1539(7) 0.5535(5) 0.8469(3) 0.0332(16) Uani 1.000000 .
H1d H 0.6149(7) 0.3421(5) 0.9036(3) 0.044(2) Uiso 1.000000 R
H1y H 0.2722(7) 0.4059(4) 0.7098(2) 0.0368(19) Uiso 1.000000 R
H4 H 0.6494(7) 0.4825(5) 0.8756(2) 0.0377(19) Uiso 1.000000 R
H1j H 0.4612(8) 0.2445(5) 0.8526(3) 0.045(2) Uiso 1.000000 R
H1t H 0.3399(7) 0.2883(5) 0.7744(2) 0.043(2) Uiso 1.000000 R
H3 H 0.2048(8) 0.5230(5) 0.6441(2) 0.045(2) Uiso 1.000000 R
H16 H 0.2459(8) 0.6587(5) 0.6113(3) 0.048(2) Uiso 1.000000 R
H1p H 0.4194(8) 0.7547(5) 0.6561(3) 0.044(2) Uiso 1.000000 R
H1g H 0.5418(7) 0.7144(4) 0.7355(2) 0.0360(19) Uiso 1.000000 R
H2l H 0.4507(7) 0.6827(5) 0.9300(2) 0.043(2) Uiso 1.000000 R
H34 H 0.3517(8) 0.7306(6) 1.0084(2) 0.052(2) Uiso 1.000000 R
H2z H 0.4461(9) 0.8548(6) 1.0532(3) 0.063(3) Uiso 1.000000 R
H2y H 0.6436(10) 0.9306(6) 1.0195(3) 0.064(3) Uiso 1.000000 R
H22 H 0.7409(8) 0.8850(5) 0.9410(3) 0.047(2) Uiso 1.000000 R
H31 H 0.2357(7) -0.1349(5) 0.7221(3) 0.048(2) Uiso 1.000000 R
H2b H 0.1404(8) -0.1552(5) 0.6264(3) 0.055(2) Uiso 1.000000 R
H2w H 0.1494(9) -0.1206(6) 0.5379(3) 0.062(3) Uiso 1.000000 R
H2q H 0.3081(9) -0.0094(5) 0.5115(3) 0.055(2) Uiso 1.000000 R
H27 H 0.4445(8) 0.0731(5) 0.5750(3) 0.046(2) Uiso 1.000000 R
H2f H 0.4201(9) 0.4113(6) 0.5988(3) 0.055(2) Uiso 1.000000 R
H1n H 0.3642(10) 0.4441(7) 0.5086(3) 0.071(3) Uiso 1.000000 R
H2a H 0.4571(10) 0.3551(6) 0.4419(3) 0.063(3) Uiso 1.000000 R
H26 H 0.6048(9) 0.2391(6) 0.4658(3) 0.057(2) Uiso 1.000000 R
H28 H 0.6617(8) 0.2085(5) 0.5555(3) 0.052(2) Uiso 1.000000 R
H2v H 0.5979(7) 0.1315(5) 0.7703(3) 0.040(2) Uiso 1.000000 R
H32 H 0.3297(8) -0.1148(5) 0.8180(3) 0.050(2) Uiso 1.000000 R
H1z H 0.4670(8) -0.0364(5) 0.8822(3) 0.052(2) Uiso 1.000000 R
H2u H 0.5975(8) 0.0902(5) 0.8584(3) 0.047(2) Uiso 1.000000 R
H1f H -0.1293(7) 0.4584(5) 0.5261(3) 0.044(2) Uiso 1.000000 R
H29 H -0.0246(8) 0.3720(6) 0.4524(3) 0.050(2) Uiso 1.000000 R
H35 H 0.0978(9) 0.2500(6) 0.4251(3) 0.056(3) Uiso 1.000000 R
H1r H 0.1944(9) 0.1523(6) 0.4881(3) 0.057(3) Uiso 1.000000 R
H1m H 0.1642(7) 0.1695(5) 0.5779(2) 0.040(2) Uiso 1.000000 R
H2p H -0.1681(8) 0.2068(5) 0.7653(3) 0.048(2) Uiso 1.000000 R
H2i H -0.1795(9) 0.2767(6) 0.8478(3) 0.058(2) Uiso 1.000000 R
H1u H 0.0167(9) 0.2629(5) 0.9134(3) 0.056(3) Uiso 1.000000 R
H24 H 0.2197(8) 0.1801(6) 0.8950(3) 0.055(3) Uiso 1.000000 R
H15 H 0.2327(7) 0.1122(5) 0.8121(3) 0.046(2) Uiso 1.000000 R
H2h H -0.0264(7) 0.3495(5) 0.7268(3) 0.039(2) Uiso 1.000000 R
H1x H -0.2379(8) 0.5434(5) 0.6000(3) 0.050(2) Uiso 1.000000 R
H2e H -0.2719(8) 0.5605(5) 0.6899(3) 0.053(2) Uiso 1.000000 R
H2o H -0.1634(8) 0.4646(5) 0.7530(3) 0.052(2) Uiso 1.000000 R
H8 H -0.1896(7) -0.0124(4) 0.7916(2) 0.0352(18) Uiso 1.000000 R
H2j H -0.1007(8) 0.0499(5) 0.8804(3) 0.042(2) Uiso 1.000000 R
H1w H 0.0434(8) 0.0410(5) 0.9585(3) 0.049(2) Uiso 1.000000 R
H2m H 0.1851(8) -0.0834(5) 0.9773(3) 0.046(2) Uiso 1.000000 R
H1a H 0.1850(7) -0.1985(5) 0.9169(3) 0.041(2) Uiso 1.000000 R
H1o H 0.0071(8) -0.3222(5) 0.7350(2) 0.040(2) Uiso 1.000000 R
H2d H -0.2768(8) -0.0716(5) 0.7023(2) 0.044(2) Uiso 1.000000 R
H2k H -0.2754(9) -0.1816(5) 0.6394(3) 0.051(2) Uiso 1.000000 R
H1k H -0.1319(9) -0.3071(5) 0.6559(3) 0.050(2) Uiso 1.000000 R
H2r H 0.1218(9) 0.6334(6) 0.9439(3) 0.059(3) Uiso 1.000000 R
H33 H 0.1620(12) 0.5808(6) 1.0308(3) 0.077(3) Uiso 1.000000 R
H2n H 0.2438(11) 0.4398(7) 1.0442(3) 0.081(4) Uiso 1.000000 R
H20 H 0.2805(10) 0.3503(6) 0.9714(3) 0.068(3) Uiso 1.000000 R
H2c H 0.2338(8) 0.4003(5) 0.8849(3) 0.051(2) Uiso 1.000000 R
H1ia H -0.0254(7) 0.0581(5) 0.7227(2) 0.043(2) Uiso 1.000000 R
H1ib H 0.1401(7) 0.0892(5) 0.7204(2) 0.043(2) Uiso 1.000000 R
H23a H 0.6880(7) 0.2797(5) 0.6519(3) 0.043(2) Uiso 1.000000 R
H23b H 0.5532(7) 0.3361(5) 0.6675(3) 0.043(2) Uiso 1.000000 R
H2ta H 0.6860(7) 0.8050(5) 0.8537(3) 0.046(2) Uiso 1.000000 R
H2tb H 0.7686(7) 0.7284(5) 0.8841(3) 0.046(2) Uiso 1.000000 R
H11a H 0.1011(7) 0.5079(5) 0.8257(3) 0.0398(19) Uiso 1.000000 R
H11b H 0.2507(7) 0.5609(5) 0.8327(3) 0.0398(19) Uiso 1.000000 R
H2 H -0.0205(6) -0.3669(4) 0.8417(2) 0.0371(16) Uiso 1.000000 R
H1 H -0.0870(6) 0.1597(4) 0.66282(19) 0.0354(16) Uiso 1.000000 R
H H 0.4143(6) 0.2114(4) 0.6705(2) 0.0380(17) Uiso 1.000000 R
H3a H 0.4884(5) 0.6972(4) 0.8389(2) 0.0370(16) Uiso 1.000000 R

loop_
_atom_site_aniso_label
_atom_site_aniso_U_11
_atom_site_aniso_U_22
_atom_site_aniso_U_33
_atom_site_aniso_U_12
_atom_site_aniso_U_13
_atom_site_aniso_U_23
O1 0.019(2) 0.041(3) 0.062(3) -0.005(2) 0.0077(19) 0.006(2)
O2 0.017(2) 0.039(3) 0.070(3) -0.005(2) 0.0074(19) 0.001(2)
O3 0.019(2) 0.033(3) 0.039(2) -0.000(2) 0.0010(16) 0.0022(19)
O4 0.017(2) 0.041(3) 0.052(3) -0.003(2) 0.0034(17) -0.003(2)
C1 0.021(3) 0.021(4) 0.052(4) 0.002(3) 0.002(3) 0.008(3)
C2 0.024(3) 0.025(4) 0.036(3) -0.004(3) 0.004(2) 0.000(3)
N2 0.015(3) 0.026(3) 0.052(3) -0.000(2) 0.004(2) 0.005(3)
N1 0.022(3) 0.026(3) 0.040(3) -0.001(2) -0.002(2) 0.009(2)
C 0.017(3) 0.026(4) 0.044(3) -0.000(3) 0.006(2) 0.002(3)
C3 0.034(4) 0.038(4) 0.040(3) -0.010(4) -0.003(3) 0.005(3)
C4 0.026(3) 0.033(4) 0.035(3) -0.003(3) -0.002(2) 0.003(3)
C5 0.017(3) 0.028(4) 0.035(3) -0.004(3) 0.002(2) 0.004(3)
C6 0.013(3) 0.022(4) 0.044(3) 0.001(3) 0.005(2) 0.004(3)
C7 0.015(3) 0.030(4) 0.035(3) -0.002(3) 0.003(2) 0.004(3)
C8 0.023(3) 0.021(4) 0.045(3) 0.005(3) 0.007(2) 0.010(3)
C9 0.021(3) 0.031(4) 0.032(3) -0.004(3) 0.006(2) -0.003(3)
C10 0.021(3) 0.029(4) 0.042(3) -0.001(3) 0.004(2) 0.010(3)
N 0.020(3) 0.026(3) 0.049(3) -0.004(3) 0.007(2) 0.007(3)
N3 0.015(2) 0.033(3) 0.044(3) -0.003(3) 0.004(2) -0.007(3)
C12 0.021(3) 0.026(4) 0.041(3) -0.002(3) 0.007(2) 0.003(3)
C13 0.022(3) 0.034(4) 0.050(4) -0.007(3) -0.001(3) 0.005(3)
C14 0.020(3) 0.018(3) 0.040(3) 0.002(3) 0.008(2) 0.008(3)
C15 0.026(3) 0.043(5) 0.046(3) -0.002(4) 0.006(3) 0.014(3)
C16 0.034(4) 0.044(5) 0.040(3) 0.002(4) -0.005(3) 0.010(3)
C17 0.018(3) 0.040(5) 0.039(3) -0.005(3) 0.004(2) 0.002(3)
C18 0.016(3) 0.025(4) 0.035(3) -0.001(3) 0.004(2) -0.000(3)
C19 0.018(3) 0.028(4) 0.033(3) -0.003(3) 0.004(2) -0.001(3)
C1a 0.025(3) 0.034(4) 0.045(3) 0.002(3) 0.004(3) 0.007(3)
C1b 0.021(3) 0.018(3) 0.037(3) -0.000(3) 0.001(2) 0.001(3)
C1c 0.027(3) 0.035(4) 0.035(3) -0.004(3) -0.002(2) 0.002(3)
C1d 0.031(3) 0.039(5) 0.040(3) -0.001(4) -0.001(3) 0.005(3)
C1e 0.019(3) 0.027(4) 0.035(3) -0.004(3) -0.001(2) 0.006(3)
C1f 0.024(3) 0.034(4) 0.050(4) -0.004(3) -0.004(3) 0.016(3)
C1g 0.026(3) 0.025(4) 0.039(3) -0.003(3) 0.003(2) 0.002(3)
C1h 0.019(3) 0.020(3) 0.045(3) 0.004(3) 0.010(2) 0.005(3)
C1i 0.030(3) 0.039(4) 0.041(3) -0.003(3) 0.005(3) 0.008(3)
C1j 0.037(4) 0.027(4) 0.048(4) -0.003(3) 0.006(3) 0.005(3)
C1k 0.057(5) 0.033(5) 0.036(3) -0.005(4) 0.011(3) 0.006(3)
C1l 0.024(3) 0.026(4) 0.039(3) 0.001(3) 0.009(2) 0.008(3)
C1m 0.031(3) 0.030(4) 0.039(3) 0.001(3) 0.005(3) 0.005(3)
C1n 0.054(5) 0.058(6) 0.066(5) 0.016(5) 0.004(4) 0.015(5)
C1o 0.036(4) 0.024(4) 0.040(3) 0.003(3) 0.012(3) 0.006(3)
C1p 0.034(4) 0.030(4) 0.047(3) -0.001(3) 0.002(3) 0.010(3)
C1q 0.023(3) 0.026(4) 0.040(3) -0.000(3) 0.008(2) 0.006(3)
C1r 0.052(5) 0.047(5) 0.043(4) -0.007(4) 0.011(3) -0.003(3)
C1s 0.022(3) 0.030(4) 0.040(3) -0.006(3) 0.001(2) 0.007(3)
C1t 0.033(4) 0.033(4) 0.040(3) -0.009(3) 0.001(3) 0.001(3)
C1u 0.057(5) 0.037(5) 0.047(4) -0.009(4) 0.014(3) -0.001(3)
C1v 0.017(3) 0.019(3) 0.049(3) 0.003(3) 0.004(2) 0.005(3)
C1w 0.045(4) 0.034(5) 0.043(3) -0.007(4) 0.010(3) -0.001(3)
C1x 0.026(4) 0.027(4) 0.073(5) 0.004(3) 0.005(3) 0.012(4)
C1y 0.025(3) 0.029(4) 0.037(3) -0.004(3) -0.001(2) 0.001(3)
C1z 0.037(4) 0.044(5) 0.050(4) 0.018(4) 0.013(3) 0.016(4)
C20 0.060(5) 0.039(5) 0.070(5) 0.004(4) -0.016(4) 0.012(4)
C21 0.021(3) 0.021(4) 0.055(4) -0.001(3) 0.003(3) 0.012(3)
C22 0.040(4) 0.036(4) 0.041(3) -0.010(4) -0.001(3) 0.002(3)
C23 0.026(3) 0.028(4) 0.054(4) -0.009(3) 0.005(3) 0.005(3)
C24 0.038(4) 0.056(5) 0.041(3) -0.016(4) -0.001(3) 0.008(3)
C25 0.018(3) 0.030(4) 0.036(3) -0.004(3) 0.004(2) 0.000(3)
C26 0.046(5) 0.045(5) 0.053(4) 0.014(4) 0.014(3) 0.010(4)
C27 0.031(4) 0.032(4) 0.051(4) -0.002(3) 0.000(3) 0.002(3)
C28 0.040(4) 0.038(5) 0.054(4) 0.003(4) 0.012(3) 0.010(4)
C29 0.041(4) 0.044(5) 0.038(3) -0.011(4) -0.003(3) 0.015(3)
C2a 0.052(5) 0.053(6) 0.053(4) 0.016(5) 0.006(4) 0.017(4)
C2b 0.032(4) 0.027(4) 0.078(5) -0.002(4) -0.002(3) -0.007(4)
C2c 0.037(4) 0.033(4) 0.058(4) 0.008(4) -0.001(3) 0.005(4)
C2d 0.034(4) 0.038(5) 0.039(3) 0.001(4) 0.006(3) 0.009(3)
C2e 0.031(4) 0.025(4) 0.079(5) 0.008(3) 0.018(3) -0.000(4)
C2f 0.046(4) 0.036(5) 0.056(4) 0.007(4) 0.008(3) 0.003(4)
C2g 0.023(3) 0.029(4) 0.056(4) 0.002(3) 0.010(3) 0.008(3)
C2h 0.024(3) 0.030(4) 0.046(3) -0.003(3) 0.008(3) -0.004(3)
C2i 0.044(4) 0.042(5) 0.061(4) 0.010(4) 0.021(4) 0.007(4)
C2j 0.034(4) 0.025(4) 0.046(3) 0.003(3) 0.014(3) 0.001(3)
C2k 0.050(4) 0.042(5) 0.036(3) -0.004(4) 0.006(3) 0.007(3)
C2l 0.031(3) 0.038(4) 0.039(3) -0.001(3) -0.002(3) 0.010(3)
C2m 0.034(4) 0.039(5) 0.041(3) -0.001(4) 0.000(3) 0.002(3)
C2n 0.087(7) 0.061(7) 0.051(4) -0.022(6) -0.024(4) 0.010(4)
C2o 0.033(4) 0.041(5) 0.057(4) -0.009(4) 0.014(3) -0.005(4)
C2p 0.027(4) 0.041(5) 0.051(4) 0.003(4) 0.005(3) 0.013(3)
C2q 0.042(4) 0.039(5) 0.056(4) 0.006(4) -0.007(3) 0.001(4)
C2r 0.058(5) 0.038(5) 0.051(4) -0.008(4) -0.001(3) 0.003(3)
C2s 0.021(3) 0.027(4) 0.051(4) 0.000(3) 0.002(3) 0.002(3)
C2t 0.024(3) 0.041(5) 0.050(4) -0.012(3) 0.006(3) -0.007(3)
C2u 0.030(4) 0.042(5) 0.047(4) 0.008(4) 0.006(3) 0.004(3)
C2v 0.022(3) 0.032(4) 0.048(3) 0.002(3) 0.007(3) 0.004(3)
C2w 0.040(4) 0.041(5) 0.072(5) -0.004(4) -0.012(3) -0.007(4)
C2x 0.022(3) 0.026(4) 0.063(4) 0.001(3) 0.003(3) 0.004(3)
C2y 0.061(5) 0.052(6) 0.044(4) -0.006(5) -0.009(3) -0.008(4)
C2z 0.049(5) 0.079(7) 0.030(3) 0.002(5) 0.001(3) 0.001(4)
C30 0.017(3) 0.035(4) 0.048(3) 0.003(3) 0.008(2) 0.003(3)
C31 0.026(3) 0.026(4) 0.071(4) -0.001(3) 0.013(3) 0.008(3)
C32 0.035(4) 0.033(4) 0.058(4) 0.009(4) 0.016(3) 0.016(3)
C33 0.094(7) 0.044(6) 0.051(4) -0.020(6) -0.012(4) -0.001(4)
C34 0.035(4) 0.062(6) 0.034(3) -0.002(4) 0.001(3) 0.011(3)
C35 0.057(5) 0.048(5) 0.036(3) -0.006(4) 0.008(3) -0.000(3)
C11 0.022(3) 0.029(4) 0.050(4) 0.006(3) 0.006(3) 0.001(3)

loop_
_geom_bond_atom_site_label_1
_geom_bond_atom_site_label_2
_geom_bond_distance
_geom_bond_site_symmetry_2
_geom_bond_publ_flag
O1 C17 1.235(8) . ?
O2 C 1.238(7) . ?
O3 C9 1.241(7) . ?
O4 C7 1.233(8) . ?
C1 C6 1.432(10) . ?
C1 C1f 1.403(9) . ?
C1 C1x 1.426(11) . ?
C2 C18 1.438(7) . ?
C2 C1t 1.418(9) . ?
C2 C1y 1.400(9) . ?
N2 C 1.340(7) . ?
N2 C11 1.445(9) 1_545 ?
N2 H2 0.8600 . ?
N1 C9 1.333(7) . ?
N1 C1i 1.448(9) . ?
N1 H1 0.8600 . ?
C C1h 1.480(10) . ?
C3 C16 1.347(10) . ?
C3 C1b 1.423(9) . ?
C3 H3 0.9300 . ?
C4 C18 1.427(8) . ?
C4 C1d 1.362(9) . ?
C4 H4 0.9300 . ?
C5 C6 1.410(10) . ?
C5 C9 1.494(10) . ?
C5 C1e 1.407(8) . ?
C6 C2h 1.426(9) . ?
C7 N3 1.333(9) . ?
C7 C19 1.511(7) . ?
C8 C1l 1.400(9) . ?
C8 C1q 1.406(9) . ?
C8 H8 0.9300 . ?
C10 C15 1.396(9) . ?
C10 C1i 1.511(9) . ?
C10 C2p 1.401(10) . ?
N C17 1.317(9) . ?
N C23 1.470(7) . ?
N H 0.8600 . ?
N3 C2t 1.449(7) . ?
N3 H3a 0.8600 . ?
C12 C1a 1.438(9) . ?
C12 C1h 1.410(9) . ?
C12 C1q 1.431(10) . ?
C13 C2c 1.386(11) . ?
C13 C2r 1.394(10) . ?
C13 C11 1.507(9) . ?
C14 C1h 1.418(9) . ?
C14 C1l 1.418(10) . ?
C14 C1o 1.431(9) . ?
C15 C24 1.381(10) . ?
C15 H15 0.9300 . ?
C16 C1p 1.422(9) . ?
C16 H16 0.9300 . ?
C17 C1v 1.506(7) . ?
C18 C19 1.397(9) . ?
C19 C25 1.403(8) . ?
C1a C2m 1.373(10) . ?
C1a H1a 0.9300 . ?
C1b C1y 1.406(9) . ?
C1b C25 1.438(7) . ?
C1c C22 1.394(9) . ?
C1c C2l 1.391(8) . ?
C1c C2t 1.504(9) . ?
C1d C1j 1.407(8) . ?
C1d H1d 0.9300 . ?
C1e C1m 1.442(10) . ?
C1e C1s 1.414(10) . ?
C1f C1s 1.412(10) . ?
C1f H1f 0.9300 . ?
C1g C1p 1.366(9) . ?
C1g C25 1.434(9) . ?
C1g H1g 0.9300 . ?
C1i H1ia 0.9700 . ?
C1i H1ib 0.9700 . ?
C1j C1t 1.353(9) . ?
C1j H1j 0.9300 . ?
C1k C1o 1.356(10) . ?
C1k C2k 1.431(11) . ?
C1k H1k 0.9300 . ?
C1l C2d 1.448(9) . ?
C1m C1r 1.355(9) . ?
C1m H1m 0.9300 . ?
C1n C2a 1.398(13) . ?
C1n C2f 1.393(11) . ?
C1n H1n 0.9300 . ?
C1o H1o 0.9300 . ?
C1p H1p 0.9300 . ?
C1q C2j 1.427(9) . ?
C1r C35 1.393(12) . ?
C1r H1r 0.9300 . ?
C1s C29 1.422(9) . ?
C1t H1t 0.9300 . ?
C1u C24 1.384(12) . ?
C1u C2i 1.400(12) . ?
C1u H1u 0.9300 . ?
C1v C2s 1.396(8) . ?
C1v C30 1.411(9) . ?
C1w C2j 1.347(10) . ?
C1w C2m 1.418(11) . ?
C1w H1w 0.9300 . ?
C1x C2e 1.361(11) . ?
C1x H1x 0.9300 . ?
C1y H1y 0.9300 . ?
C1z C2u 1.420(10) . ?
C1z C32 1.355(10) . ?
C1z H1z 0.9300 . ?
C20 C2c 1.375(11) . ?
C20 C2n 1.370(13) . ?
C20 H20 0.9300 . ?
C21 C23 1.508(9) . ?
C21 C28 1.391(11) . ?
C21 C2f 1.373(11) . ?
C22 C2y 1.372(11) . ?
C22 H22 0.9300 . ?
C23 H23a 0.9700 . ?
C23 H23b 0.9700 . ?
C24 H24 0.9300 . ?
C26 C28 1.381(10) . ?
C26 C2a 1.363(12) . ?
C26 H26 0.9300 . ?
C27 C2q 1.371(9) . ?
C27 C2s 1.432(9) . ?
C27 H27 0.9300 . ?
C28 H28 0.9300 . ?
C29 C35 1.369(12) . ?
C29 H29 0.9300 . ?
C2a H2a 0.9300 . ?
C2b C2w 1.353(11) . ?
C2b C2x 1.423(9) . ?
C2b H2b 0.9300 . ?
C2c H2c 0.9300 . ?
C2d C2k 1.354(10) . ?
C2d H2d 0.9300 . ?
C2e C2o 1.412(12) . ?
C2e H2e 0.9300 . ?
C2f H2f 0.9300 . ?
C2g C30 1.449(8) . ?
C2g C31 1.387(9) . ?
C2g C32 1.430(9) . ?
C2h C2o 1.357(11) . ?
C2h H2h 0.9300 . ?
C2i C2p 1.383(10) . ?
C2i H2i 0.9300 . ?
C2j H2j 0.9300 . ?
C2k H2k 0.9300 . ?
C2l C34 1.385(10) . ?
C2l H2l 0.9300 . ?
C2m H2m 0.9300 . ?
C2n C33 1.371(14) . ?
C2n H2n 0.9300 . ?
C2o H2o 0.9300 . ?
C2p H2p 0.9300 . ?
C2q C2w 1.407(10) . ?
C2q H2q 0.9300 . ?
C2r C33 1.388(11) . ?
C2r H2r 0.9300 . ?
C2s C2x 1.435(8) . ?
C2t H2ta 0.9700 . ?
C2t H2tb 0.9700 . ?
C2u C2v 1.365(9) . ?
C2u H2u 0.9300 . ?
C2v C30 1.411(9) . ?
C2v H2v 0.9300 . ?
C2w H2w 0.9300 . ?
C2x C31 1.399(10) . ?
C2y C2z 1.387(10) . ?
C2y H2y 0.9300 . ?
C2z C34 1.382(11) . ?
C2z H2z 0.9300 . ?
C31 H31 0.9300 . ?
C32 H32 0.9300 . ?
C33 H33 0.9300 . ?
C34 H34 0.9300 . ?
C35 H35 0.9300 . ?
C11 H11a 0.9700 . ?
C11 H11b 0.9700 . ?

loop_
_geom_angle_atom_site_label_1
_geom_angle_atom_site_label_2
_geom_angle_atom_site_label_3
_geom_angle
_geom_angle_site_symmetry_1
_geom_angle_site_symmetry_3
_geom_angle_publ_flag
C1f C1 C6 119.0(7) . . ?
C1x C1 C6 118.9(6) . . ?
C1x C1 C1f 122.1(7) . . ?
C1t C2 C18 119.0(6) . . ?
C1y C2 C18 119.1(6) . . ?
C1y C2 C1t 122.0(5) . . ?
C11 N2 C 123.6(5) 1_545 . ?
H2 N2 C 118.2(4) . . ?
H2 N2 C11 118.2(3) . 1_545 ?
C1i N1 C9 120.7(5) . . ?
H1 N1 C9 119.6(4) . . ?
H1 N1 C1i 119.6(3) . . ?
N2 C O2 123.0(7) . . ?
C1h C O2 120.4(6) . . ?
C1h C N2 116.6(5) . . ?
C1b C3 C16 121.2(5) . . ?
H3 C3 C16 119.4(4) . . ?
H3 C3 C1b 119.4(3) . . ?
C1d C4 C18 120.9(5) . . ?
H4 C4 C18 119.5(3) . . ?
H4 C4 C1d 119.5(4) . . ?
C9 C5 C6 119.2(5) . . ?
C1e C5 C6 120.5(6) . . ?
C1e C5 C9 120.3(6) . . ?
C5 C6 C1 119.6(6) . . ?
C2h C6 C1 118.8(7) . . ?
C2h C6 C5 121.6(6) . . ?
N3 C7 O4 124.1(5) . . ?
C19 C7 O4 119.6(6) . . ?
C19 C7 N3 116.3(5) . . ?
C1q C8 C1l 120.3(7) . . ?
H8 C8 C1l 119.9(4) . . ?
H8 C8 C1q 119.9(4) . . ?
N1 C9 O3 122.3(6) . . ?
C5 C9 O3 120.6(5) . . ?
C5 C9 N1 117.1(5) . . ?
C1i C10 C15 121.4(7) . . ?
C2p C10 C15 118.6(6) . . ?
C2p C10 C1i 120.1(6) . . ?
C23 N C17 124.2(5) . . ?
H N C17 117.9(3) . . ?
H N C23 117.9(4) . . ?
C2t N3 C7 123.0(5) . . ?
H3a N3 C7 118.5(3) . . ?
H3a N3 C2t 118.5(4) . . ?
C1h C12 C1a 121.5(7) . . ?
C1q C12 C1a 118.6(6) . . ?
C1q C12 C1h 120.0(6) . . ?
C2r C13 C2c 117.7(7) . . ?
C11 C13 C2c 118.8(6) . . ?
C11 C13 C2r 123.5(7) . . ?
C1l C14 C1h 120.1(6) . . ?
C1o C14 C1h 121.7(7) . . ?
C1o C14 C1l 118.2(6) . . ?
C24 C15 C10 120.2(8) . . ?
H15 C15 C10 119.9(4) . . ?
H15 C15 C24 119.9(5) . . ?
C1p C16 C3 120.6(6) . . ?
H16 C16 C3 119.7(4) . . ?
H16 C16 C1p 119.7(4) . . ?
N C17 O1 124.3(6) . . ?
C1v C17 O1 120.0(7) . . ?
C1v C17 N 115.7(5) . . ?
C4 C18 C2 117.7(5) . . ?
C19 C18 C2 119.2(5) . . ?
C19 C18 C4 123.0(5) . . ?
C18 C19 C7 117.5(5) . . ?
C25 C19 C7 120.7(5) . . ?
C25 C19 C18 121.7(5) . . ?
C2m C1a C12 119.5(7) . . ?
H1a C1a C12 120.2(4) . . ?
H1a C1a C2m 120.2(5) . . ?
C1y C1b C3 121.9(5) . . ?
C25 C1b C3 119.4(5) . . ?
C25 C1b C1y 118.7(5) . . ?
C2l C1c C22 119.1(6) . . ?
C2t C1c C22 118.5(5) . . ?
C2t C1c C2l 122.5(6) . . ?
C1j C1d C4 120.9(6) . . ?
H1d C1d C4 119.5(4) . . ?
H1d C1d C1j 119.5(4) . . ?
C1m C1e C5 120.9(6) . . ?
C1s C1e C5 120.3(7) . . ?
C1s C1e C1m 118.9(6) . . ?
C1s C1f C1 121.5(7) . . ?
H1f C1f C1 119.3(5) . . ?
H1f C1f C1s 119.3(4) . . ?
C25 C1g C1p 121.4(5) . . ?
H1g C1g C1p 119.3(4) . . ?
H1g C1g C25 119.3(3) . . ?
C12 C1h C 119.0(6) . . ?
C14 C1h C 121.4(6) . . ?
C14 C1h C12 119.5(7) . . ?
C10 C1i N1 112.5(6) . . ?
H1ia C1i N1 109.1(3) . . ?
H1ia C1i C10 109.1(3) . . ?
H1ib C1i N1 109.1(3) . . ?
H1ib C1i C10 109.1(4) . . ?
H1ib C1i H1ia 107.8 . . ?
C1t C1j C1d 120.3(6) . . ?
H1j C1j C1d 119.9(4) . . ?
H1j C1j C1t 119.9(4) . . ?
C2k C1k C1o 120.9(7) . . ?
H1k C1k C1o 119.6(5) . . ?
H1k C1k C2k 119.6(4) . . ?
C14 C1l C8 120.3(6) . . ?
C2d C1l C8 119.6(7) . . ?
C2d C1l C14 120.0(6) . . ?
C1r C1m C1e 119.2(7) . . ?
H1m C1m C1e 120.4(3) . . ?
H1m C1m C1r 120.4(5) . . ?
C2f C1n C2a 118.6(9) . . ?
H1n C1n C2a 120.7(5) . . ?
H1n C1n C2f 120.7(6) . . ?
C1k C1o C14 120.8(7) . . ?
H1o C1o C14 119.6(4) . . ?
H1o C1o C1k 119.6(5) . . ?
C1g C1p C16 120.1(6) . . ?
H1p C1p C16 119.9(4) . . ?
H1p C1p C1g 119.9(4) . . ?
C12 C1q C8 119.9(6) . . ?
C2j C1q C8 121.0(7) . . ?
C2j C1q C12 119.2(6) . . ?
C35 C1r C1m 122.4(8) . . ?
H1r C1r C1m 118.8(5) . . ?
H1r C1r C35 118.8(5) . . ?
C1f C1s C1e 119.1(6) . . ?
C29 C1s C1e 119.1(7) . . ?
C29 C1s C1f 121.8(7) . . ?
C1j C1t C2 121.2(5) . . ?
H1t C1t C2 119.4(3) . . ?
H1t C1t C1j 119.4(4) . . ?
C2i C1u C24 119.8(7) . . ?
H1u C1u C24 120.1(4) . . ?
H1u C1u C2i 120.1(5) . . ?
C2s C1v C17 119.8(5) . . ?
C30 C1v C17 118.7(5) . . ?
C30 C1v C2s 121.4(5) . . ?
C2m C1w C2j 120.4(7) . . ?
H1w C1w C2j 119.8(5) . . ?
H1w C1w C2m 119.8(4) . . ?
C2e C1x C1 120.3(7) . . ?
H1x C1x C1 119.8(4) . . ?
H1x C1x C2e 119.8(5) . . ?
C1b C1y C2 121.9(5) . . ?
H1y C1y C2 119.1(3) . . ?
H1y C1y C1b 119.1(3) . . ?
C32 C1z C2u 120.0(6) . . ?
H1z C1z C2u 120.0(4) . . ?
H1z C1z C32 120.0(4) . . ?
C2n C20 C2c 120.2(9) . . ?
H20 C20 C2c 119.9(5) . . ?
H20 C20 C2n 119.9(6) . . ?
C28 C21 C23 120.9(7) . . ?
C2f C21 C23 120.5(7) . . ?
C2f C21 C28 118.6(7) . . ?
C2y C22 C1c 120.6(6) . . ?
H22 C22 C1c 119.7(4) . . ?
H22 C22 C2y 119.7(4) . . ?
C21 C23 N 112.2(5) . . ?
H23a C23 N 109.2(4) . . ?
H23a C23 C21 109.2(3) . . ?
H23b C23 N 109.2(4) . . ?
H23b C23 C21 109.2(4) . . ?
H23b C23 H23a 107.9 . . ?
C1u C24 C15 120.9(7) . . ?
H24 C24 C15 119.6(5) . . ?
H24 C24 C1u 119.6(4) . . ?
C1b C25 C19 119.3(6) . . ?
C1g C25 C19 123.4(5) . . ?
C1g C25 C1b 117.2(5) . . ?
C2a C26 C28 120.4(8) . . ?
H26 C26 C28 119.8(5) . . ?
H26 C26 C2a 119.8(5) . . ?
C2s C27 C2q 121.0(6) . . ?
H27 C27 C2q 119.5(4) . . ?
H27 C27 C2s 119.5(3) . . ?
C26 C28 C21 120.7(8) . . ?
H28 C28 C21 119.7(5) . . ?
H28 C28 C26 119.7(5) . . ?
C35 C29 C1s 120.5(7) . . ?
H29 C29 C1s 119.8(5) . . ?
H29 C29 C35 119.8(4) . . ?
C26 C2a C1n 120.3(8) . . ?
H2a C2a C1n 119.8(5) . . ?
H2a C2a C26 119.8(5) . . ?
C2x C2b C2w 121.7(6) . . ?
H2b C2b C2w 119.1(4) . . ?
H2b C2b C2x 119.1(4) . . ?
C20 C2c C13 121.2(8) . . ?
H2c C2c C13 119.4(4) . . ?
H2c C2c C20 119.4(5) . . ?
C2k C2d C1l 119.4(8) . . ?
H2d C2d C1l 120.3(4) . . ?
H2d C2d C2k 120.3(5) . . ?
C2o C2e C1x 120.6(8) . . ?
H2e C2e C1x 119.7(5) . . ?
H2e C2e C2o 119.7(5) . . ?
C21 C2f C1n 121.5(8) . . ?
H2f C2f C1n 119.2(6) . . ?
H2f C2f C21 119.2(4) . . ?
C31 C2g C30 119.1(6) . . ?
C32 C2g C30 118.1(6) . . ?
C32 C2g C31 122.7(6) . . ?
C2o C2h C6 120.1(7) . . ?
H2h C2h C6 119.9(4) . . ?
H2h C2h C2o 119.9(4) . . ?
C2p C2i C1u 119.2(8) . . ?
H2i C2i C1u 120.4(5) . . ?
H2i C2i C2p 120.4(5) . . ?
C1w C2j C1q 121.0(8) . . ?
H2j C2j C1q 119.5(4) . . ?
H2j C2j C1w 119.5(5) . . ?
C2d C2k C1k 120.8(7) . . ?
H2k C2k C1k 119.6(4) . . ?
H2k C2k C2d 119.6(5) . . ?
C34 C2l C1c 119.9(6) . . ?
H2l C2l C1c 120.1(4) . . ?
H2l C2l C34 120.1(4) . . ?
C1w C2m C1a 121.3(7) . . ?
H2m C2m C1a 119.3(5) . . ?
H2m C2m C1w 119.3(4) . . ?
C33 C2n C20 120.2(8) . . ?
H2n C2n C20 119.9(6) . . ?
H2n C2n C33 119.9(5) . . ?
C2h C2o C2e 121.3(7) . . ?
H2o C2o C2e 119.4(5) . . ?
H2o C2o C2h 119.4(4) . . ?
C2i C2p C10 121.4(7) . . ?
H2p C2p C10 119.3(4) . . ?
H2p C2p C2i 119.3(5) . . ?
C2w C2q C27 120.4(7) . . ?
H2q C2q C27 119.8(4) . . ?
H2q C2q C2w 119.8(4) . . ?
C33 C2r C13 120.9(8) . . ?
H2r C2r C13 119.6(5) . . ?
H2r C2r C33 119.6(6) . . ?
C27 C2s C1v 122.6(5) . . ?
C2x C2s C1v 119.5(6) . . ?
C2x C2s C27 117.9(6) . . ?
C1c C2t N3 113.9(5) . . ?
H2ta C2t N3 108.8(4) . . ?
H2ta C2t C1c 108.8(4) . . ?
H2tb C2t N3 108.8(4) . . ?
H2tb C2t C1c 108.8(4) . . ?
H2tb C2t H2ta 107.7 . . ?
C2v C2u C1z 120.3(6) . . ?
H2u C2u C1z 119.8(4) . . ?
H2u C2u C2v 119.8(4) . . ?
C30 C2v C2u 121.9(6) . . ?
H2v C2v C2u 119.0(4) . . ?
H2v C2v C30 119.0(4) . . ?
C2q C2w C2b 120.3(7) . . ?
H2w C2w C2b 119.8(4) . . ?
H2w C2w C2q 119.8(4) . . ?
C2s C2x C2b 118.6(6) . . ?
C31 C2x C2b 122.5(6) . . ?
C31 C2x C2s 118.9(6) . . ?
C2z C2y C22 120.4(7) . . ?
H2y C2y C22 119.8(4) . . ?
H2y C2y C2z 119.8(5) . . ?
C34 C2z C2y 119.3(7) . . ?
H2z C2z C2y 120.3(5) . . ?
H2z C2z C34 120.3(4) . . ?
C2g C30 C1v 118.6(6) . . ?
C2v C30 C1v 123.4(5) . . ?
C2v C30 C2g 118.0(6) . . ?
C2x C31 C2g 122.2(6) . . ?
H31 C31 C2g 118.9(4) . . ?
H31 C31 C2x 118.9(4) . . ?
C2g C32 C1z 121.7(6) . . ?
H32 C32 C1z 119.2(4) . . ?
H32 C32 C2g 119.2(4) . . ?
C2r C33 C2n 119.7(8) . . ?
H33 C33 C2n 120.1(5) . . ?
H33 C33 C2r 120.1(6) . . ?
C2z C34 C2l 120.7(6) . . ?
H34 C34 C2l 119.6(4) . . ?
H34 C34 C2z 119.6(4) . . ?
C29 C35 C1r 119.9(7) . . ?
H35 C35 C1r 120.0(5) . . ?
H35 C35 C29 120.0(4) . . ?
C13 C11 N2 115.2(6) . 1_565 ?
H11a C11 N2 108.5(3) . 1_565 ?
H11a C11 C13 108.5(3) . . ?
H11b C11 N2 108.5(3) . 1_565 ?
H11b C11 C13 108.5(3) . . ?
H11b C11 H11a 107.5 . . ?

loop_
_diffrn_refln_index_h
_diffrn_refln_index_k
_diffrn_refln_index_l
_diffrn_refln_intensity_net
_diffrn_refln_intensity_u
_diffrn_refln_scale_group_code
0 0 -2 70038.2 4398.42 4
0 0 2 77364.5 4397.66 4
0 0 3 2834.53 182.429 4
0 0 3 2417.63 180.802 3
0 0 -3 2931.54 186.879 4
0 0 -4 3543.53 243.139 4
0 0 4 3660.37 238.698 4
0 0 4 3391.97 236.978 3
0 0 5 801.56 100.241 3
0 0 -5 766.387 101.042 4
0 0 -5 626.082 81.1101 3
0 0 5 858.242 90.421 4
0 0 6 123815 7996.07 3
0 0 -6 125564 7999.55 4
0 0 -6 145573 7990.2 3
0 0 6 137716 7993.71 4
0 0 7 5033.01 363.135 3
0 0 7 5516.07 356.353 4
0 0 8 18374.1 1045.4 4
0 0 8 15174.2 1048.13 3
0 0 9 241.76 71.3171 3
0 0 9 225.009 60.191 4
0 0 10 10352.8 629.068 4
0 0 10 8947.01 639.537 3
0 0 11 1353.68 132.28 4
0 0 12 6031 378.986 12
0 0 12 6299.7 420.073 4
0 0 13 51.1047 50.0244 4
0 0 13 121.387 40.7737 12
0 0 13 3.40852 54.6549 13
0 0 14 2059.67 136.71 12
0 0 14 1890.87 168.936 4
0 0 14 1685.18 137.685 13
0 0 15 914.154 110.769 4
0 0 15 1026.92 95.7372 13
0 0 15 1160.35 92.7512 12
0 0 16 1050.17 92.3574 12
0 0 16 920.698 94.4267 13
0 0 17 183.677 53.1284 12
0 0 17 82.9362 62.0934 13
0 0 18 5811.81 375.43 12
0 0 19 706.931 83.9933 12
0 0 20 180.397 66.7968 12
0 0 21 148.279 65.8952 12
0 0 22 469.66 81.7742 12
0 0 23 -19.7854 64.9824 12
0 0 24 443.769 61.7507 5
0 0 25 64.156 39.6514 5
0 0 26 21.3369 34.3114 5
0 0 27 7.9878 30.5058 5
0 0 28 -2.20761 24.7521 5
0 0 29 94.0223 23.4985 5
0 0 30 61.2752 16.9808 5
0 -1 30 6.5663 13.8007 5
0 -1 29 178.687 25.8266 5
0 -1 28 85.5792 26.1979 5
0 -1 27 43.9316 30.0585 5
0 -1 26 298.755 45.5397 5
0 -1 25 13.0274 37.1603 5
0 -1 24 -20.4405 62.3528 12
0 -1 24 13.9125 39.9705 5
0 -1 23 142.697 64.8952 12
0 -1 22 224.347 71.5751 12
0 -1 21 21.1304 61.2509 12
0 -1 20 74.7964 61.1937 12
0 -1 19 18.1819 57.205 12
0 -1 18 260.212 61.2471 12
0 -1 18 212.405 72.1211 13
0 -1 17 -71.4911 64.3894 13
0 -1 17 60.915 49.8991 12
0 -1 16 281.907 52.864 12
0 -1 16 196.206 60.4238 4
0 -1 16 163.651 65.4795 13
0 -1 15 101.767 44.3999 12
0 -1 15 4.1067 60.0399 13
0 -1 15 57.697 47.3828 4
0 -1 14 -28.9735 57.9319 13
0 -1 14 75.9914 54.5697 4
0 -1 14 95.6028 42.6919 12
0 -1 13 545.437 57.3631 12
0 -1 13 604.639 91.4407 4
0 -1 13 606.951 115.827 3
0 -1 12 286.584 73.2139 4
0 -1 12 262.275 90.5259 3
0 -1 12 268.218 45.3469 12
0 -1 11 11713.4 792.184 3
0 -1 11 12312.5 778.51 4
0 -1 10 57778.1 3749.8 3
0 -1 10 65995.5 3745.67 4
0 -1 9 9371.9 596.032 4
0 -1 9 8765.92 598.393 3
0 -1 8 3100.52 249.29 3
0 -1 8 3735.65 253.886 4
0 1 -8 3138.44 265.772 4
0 -1 7 103.034 57.604 4
0 -1 7 145.618 62.9537 3
0 1 -7 84.115 73.7943 4
0 1 -6 2201.99 217.833 4
0 -1 6 2377.62 205.572 4
0 -1 5 1474.92 129.384 4
0 1 -5 1305.16 141.427 4
0 1 -4 49.9662 71.4009 4
0 -1 4 44.0302 55.3345 4
0 -1 3 92.3338 46.4156 4
0 1 -1 761.502 51.2259 2
0 1 1 456.79 36.941 1
0 1 2 78949.4 4699.13 1
0 1 3 7468.07 454.424 4
0 1 4 2034.46 136.216 4
0 -1 -4 1802.17 152.34 3
0 -1 -5 2569.52 193.174 3
0 1 5 2360.18 170.316 4
0 1 6 8756.99 564.175 4
0 -1 -6 9613.53 583.734 3
0 -1 -7 5797.05 411.715 3
0 1 7 6509.64 400.385 4
0 -1 -8 19353.3 1194.08 3
0 1 8 19344.4 1181.99 4
0 1 9 4703.57 311.872 4
0 -1 -9 4510.49 321.622 3
0 -1 -10 27225 1571.5 3
0 1 10 24350.4 1552.61 4
0 1 11 839.537 101.263 4
0 1 11 1170.21 85.1774 6
0 1 12 3710.22 237.133 6
0 1 12 3650.03 265.143 4
0 1 13 5643.97 349.984 6
0 1 13 5654.67 351.462 13
0 1 13 5246.66 375.962 4
0 1 14 11.6211 33.6314 4
0 1 14 45.5182 34.4878 6
0 1 15 1282.46 100.682 6
0 1 16 5449.43 346.361 6
0 1 17 119.335 45.0439 6
0 1 18 28.6581 46.3442 6
0 1 19 719.828 78.5048 6
0 1 20 515.292 72.5207 6
0 1 21 233.809 60.2363 6
0 1 22 813.602 88.6416 6
0 1 23 1608.13 130.458 6
0 1 24 27.0303 42.8262 5
0 1 24 -19.1801 51.9415 6
0 1 25 222.263 54.5861 6
0 1 25 223.278 47.724 5
0 1 26 41.6503 35.5127 5
0 1 26 20.7023 41.2743 6
0 1 27 35.5496 30.8337 5
0 1 27 -36.0371 40.3552 6
0 1 28 94.6163 27.9567 5
0 1 29 18.185 20.1893 5
0 1 30 13.9522 15.9686 5
0 -2 29 -1.94396 16.5452 5
0 -2 29 -11.8139 27.4226 6
0 -2 28 -31.9115 33.3079 6
0 -2 28 12.3039 21.3469 5
0 -2 27 612.572 58.5392 5
0 -2 27 707.991 68.0653 6
0 -2 26 149.797 49.843 6
0 -2 26 133.989 36.8694 5
0 -2 25 261.253 58.546 6
0 -2 25 269.857 46.0426 5
0 -2 24 891.267 97.3199 12
0 -2 24 905.444 83.8837 5
0 -2 24 1008.08 95.7208 6
0 -2 23 95.2515 62.622 12
0 -2 23 218.105 62.4927 6
0 -2 22 167.58 67.6458 12
0 -2 22 284.917 69.6429 6
0 -2 21 1506.65 123.762 6
0 -2 21 1311.03 124.744 12
0 -2 20 226.971 82.9842 13
0 -2 20 327.199 75.1169 12
0 -2 20 420.203 75.7039 6
0 -2 19 4135.61 275.126 12
0 -2 19 4337.25 275.631 6
0 -2 19 3725.79 274.867 13
0 -2 18 415.699 67.6942 6
0 -2 18 393.583 64.7452 12
0 -2 17 1124.95 96.8125 6
0 -2 17 1054.65 94.7753 12
0 -2 16 614.664 69.528 12
0 -2 16 663.632 69.7104 6
0 -2 15 211.02 71.3636 4
0 -2 15 271.007 50.3574 6
0 -2 15 202.195 48.7998 12
0 -2 15 118.877 64.2826 13
0 -2 14 4354.84 328.309 3
0 -2 14 4367.01 237.046 12
0 -2 14 4656.12 237.501 6
0 -2 14 4509.43 305.354 4
0 -2 13 13616.6 773.307 3
0 -2 13 14391.3 677.595 12
0 -2 13 14350.3 754.851 4
0 -2 13 14922.3 677.933 6
0 -2 12 4689.1 317.967 12
0 -2 12 4758.19 372.181 4
0 -2 12 4816.59 316.964 6
0 -2 12 4219.1 376.942 3
0 -2 11 13068.2 785.334 6
0 -2 11 14397.4 848.782 4
0 -2 10 2990.93 231.531 4
0 -2 10 2627.54 229.856 3
0 -2 9 2688.18 227.685 3
0 2 -9 2833.42 257.462 4
0 -2 9 3334.8 239.369 4
0 2 -8 3281.19 267.613 4
0 -2 8 3730.99 251.463 4
0 -2 7 14895.4 900.069 4
0 2 -7 13430.2 913.864 4
0 -2 6 35177.8 2002.83 4
0 2 -6 30169.8 2011.72 4
0 -2 5 47105.9 2839.44 4
0 2 -3 55451 3307.35 2
0 2 -2 6786.47 441.718 4
0 2 -2 6952.26 420.828 2
0 2 -1 3104.63 224.082 4
0 -2 1 3391.44 219.493 4
0 -2 1 3426.61 208.151 2
0 2 0 3780.43 242.422 4
0 -2 0 3769.08 236.4 4
0 -2 -1 13726.5 908.649 1
0 2 1 13535.1 908.275 4
0 2 1 14105.2 909.457 1
0 -2 -2 915.131 67.8766 1
0 2 2 911.29 70.5609 1
0 2 3 3608.24 233.284 1
0 -2 -3 3727.1 234.409 1
0 2 4 3157.82 206.86 1
0 2 5 7544.96 463.717 1
0 2 5 7378.76 452.643 4
0 2 6 23510.5 1560.74 1
0 -2 -6 26114.3 1585.82 3
0 2 6 27411.8 1553.31 4
0 2 7 29461.7 1942.1 1
0 -2 -7 30587 1967.83 3
0 2 7 34953.9 1935.61 4
0 2 8 1498.25 113.922 4
0 -2 -8 1602.06 152.115 3
0 -2 -9 2425.33 212.197 3
0 2 9 2694.31 181.8 4
0 -2 -10 1326.29 152.856 3
0 2 10 1818.74 129.215 4
0 2 11 180.255 34.9366 6
0 2 11 147.863 40.5892 4
0 -2 -11 174.315 68.4538 3
0 2 11 181.577 39.1971 12
0 2 12 152.436 45.3149 1
0 -2 -12 113.675 65.9757 3
0 2 12 191.779 38.4008 6
0 2 12 141.522 39.8235 4
0 2 12 218.414 42.2438 12
0 2 13 7213.07 427.782 12
0 2 13 6295.86 439.186 4
0 2 13 6296.73 456.025 1
0 2 13 6998.66 423.738 6
0 2 14 203 48.5374 12
0 2 14 106.445 45.8086 1
0 2 14 212.971 42.0181 6
0 2 15 39.475 36.5218 6
0 2 15 66.3575 44.5767 12
0 2 16 145.527 50.7459 12
0 2 16 162.534 43.343 6
0 2 17 1620.85 135.005 12
0 2 17 1842.83 131.781 6
0 2 18 495.423 72.8813 12
0 2 18 470.721 62.5386 6
0 2 19 4635.79 297.778 6
0 2 19 4449.86 302.575 12
0 2 20 7571.67 482.647 6
0 2 20 7755.27 488.247 12
0 2 21 86.7302 54.3519 6
0 2 21 34.9064 67.1506 12
0 2 22 1574.37 128.694 6
0 2 23 19.455 51.9594 6
0 2 24 2.33796 49.9067 6
0 2 25 -34.1357 46.0833 6
0 2 29 8.5424 19.7834 5
0 2 30 5.90025 14.1957 5
0 -3 29 -44.8801 26.9773 6
0 -3 29 1.91048 12.905 5
0 -3 28 -26.1294 32.1768 6
0 -3 28 8.82864 17.9377 5
0 -3 27 96.5349 39.8147 6
0 -3 27 120.211 28.3202 5
0 -3 26 -10.3004 42.8635 6
0 -3 26 30.1246 27.8016 5
0 -3 25 1088.19 89.3621 5
0 -3 25 1142.11 99.0666 6
0 -3 24 136.512 56.0127 6
0 -3 24 101.568 37.9229 5
0 -3 24 75.7453 56.995 12
0 -3 23 721.433 90.3581 12
0 -3 23 799.161 88.3244 6
0 -3 22 65.8092 59.6859 12
0 -3 22 153.936 59.4614 6
0 -3 21 -56.7472 78.3575 13
0 -3 21 87.2918 64.6657 12
0 -3 21 157.521 65.5159 6
0 -3 20 -52.4582 70.2735 6
0 -3 20 -1.35375 58.2934 12
0 -3 20 -49.6792 80.4719 13
0 -3 19 293.932 89.8324 13
0 -3 19 517.45 77.2205 12
0 -3 19 474 76.4175 6
0 -3 18 2764.36 189.971 12
0 -3 18 3033.13 192.625 6
0 -3 17 3882.24 232.036 12
0 -3 17 4350.18 235.615 6
0 -3 16 591.732 88.4629 13
0 -3 16 795.252 78.722 6
0 -3 16 714.319 74.5498 12
0 -3 15 3560.22 221.49 6
0 -3 15 3278.73 221.361 12
0 -3 15 3128.71 223.757 13
0 -3 14 335.878 107.732 3
0 -3 14 378.767 96.3747 4
0 -3 14 481.864 67.8221 12
0 -3 14 492.924 65.3061 6
0 -3 13 4821.18 409.787 3
0 -3 13 5471.18 407.558 4
0 3 -13 5100.71 352.176 9
0 -3 13 5579.68 341.898 12
0 -3 13 5623.08 341.035 6
0 3 -12 545.43 72.4397 9
0 -3 12 689.036 109.988 4
0 -3 12 857.334 67.3791 6
0 -3 12 802.957 67.454 12
0 -3 12 759.928 122.159 3
0 -3 11 25.4458 31.8217 12
0 -3 11 28.6827 57.9756 4
0 -3 11 -28.4424 65.4181 3
0 -3 11 71.0768 32.2714 6
0 -3 10 6064.63 430.07 4
0 3 -9 17515.3 1167.06 4
0 -3 9 18262.2 1135.39 4
0 3 -8 504.689 120.11 4
0 -3 8 717.034 100.973 4
0 -3 7 6915.91 466.037 4
0 3 -6 835.538 74.7504 2
0 3 -5 2323.91 160.415 2
0 3 -4 12637.5 763.482 2
0 3 -4 12203.1 804.265 4
0 -3 3 24292.1 1606.62 4
0 3 -3 28259.7 1591.93 2
0 3 -3 24682.7 1627.89 4
0 3 -2 3185.81 228.789 4
0 -3 2 2979.53 206.458 4
0 3 -2 2747.54 188.191 2
0 -3 2 2995.48 188.302 2
0 3 -1 11005.6 651.419 4
0 -3 1 9706.28 623.22 2
0 -3 1 11032.4 635.423 4
0 -3 0 121.973 38.7227 4
0 3 0 142.511 60.6752 4
0 3 1 32057.1 2113.94 4
0 -3 -1 32022.2 2109.2 1
0 -3 -2 2418.38 153.845 4
0 -3 -2 2405.35 164.289 1
0 3 2 2467.79 165.714 4
0 3 2 2789.09 168.97 1
0 3 3 65162.5 3663.84 1
0 -3 -3 58193.9 3659.65 1
0 3 4 2189.77 144.489 1
0 -3 -4 1829.07 140.56 1
0 3 5 12610.2 773.164 1
0 3 6 2642.26 184.412 1
0 3 7 131.822 35.6007 1
0 -3 -7 150.458 75.145 3
0 3 8 251.951 44.7932 1
0 3 8 196.454 21.3397 4
0 -3 -8 297.687 85.0556 3
0 3 9 11239.4 628.571 1
0 -3 -9 12022.6 672.177 3
0 3 10 10237.2 656.846 4
0 -3 -10 12618.3 731.194 3
0 3 10 11994.5 689.421 1
0 3 11 6596.29 398.428 6
0 3 11 5821.69 398.883 4
0 3 11 6892.65 401.916 12
0 -3 -11 7026.76 467.341 3
0 3 11 6579.48 429.472 1
0 3 12 45.4535 36.5749 1
0 -3 -12 47.6543 61.8332 3
0 3 12 117.975 40.2173 12
0 3 12 43.7613 20.0142 4
0 3 12 99.6211 32.2846 6
0 3 13 112.918 32.9197 6
0 3 13 99.7504 41.4736 12
0 3 13 68.3409 38.3991 1
0 -3 -13 84.4668 61.4014 3
0 3 14 474.39 71.5844 1
0 3 14 483.104 61.0557 12
0 -3 -14 381.112 86.5516 3
0 3 14 557.983 55.5718 6
0 3 15 51.7153 43.6529 12
0 3 15 35.7888 35.7803 6
0 3 16 333.352 60.9476 12
0 3 16 338.076 51.9561 6
0 3 17 1986.17 151.677 12
0 3 17 2007 144.748 6
0 3 18 167.94 59.0341 12
0 3 18 188.761 50.2993 6
0 3 19 10187.9 639.371 12
0 3 19 10284.8 634.605 6
0 3 20 15.4601 51.8759 6
0 3 21 12368.4 761.819 6
0 3 22 3466.16 236.182 6
0 3 23 526.112 70.0113 6
0 3 23 511.553 67.722 5
0 3 24 -27.4212 48.5473 6
0 3 24 42.9674 43.0544 5
0 3 25 6.36304 39.6107 5
0 -4 29 1.71592 22.8176 6
0 -4 28 75.7744 31.7747 6
0 -4 27 23.4019 36.6621 6
0 -4 27 15.6663 18.3047 5
0 -4 26 739.536 69.4264 6
0 -4 26 553.167 53.2183 5
0 -4 25 -13.0806 26.7048 5
0 -4 25 4.41373 44.5683 6
0 -4 24 88.2745 53.1426 12
0 -4 24 69.6944 32.4558 5
0 -4 24 128.498 53.87 6
0 -4 23 826.02 91.6558 12
0 -4 23 800.321 76.7677 5
0 -4 22 73.3892 58.8859 6
0 -4 22 -123.585 77.1675 13
0 -4 22 5.45444 55.4081 12
0 -4 21 90.4025 64.8986 6
0 -4 21 -49.9138 83.6073 13
0 -4 21 98.0595 60.887 12
0 -4 20 485.959 82.589 6
0 -4 20 364.312 99.8906 13
0 -4 20 576.77 78.1102 12
0 -4 19 1905.24 147.586 12
0 -4 19 2226.16 155.019 6
0 -4 18 279.83 86.8685 13
0 -4 18 383.402 69.1569 6
0 -4 18 324.52 63.445 12
0 -4 17 1220.01 99.0398 6
0 -4 17 1067.26 94.2374 12
0 -4 17 759.753 104.709 13
0 4 -17 752.525 150.439 7
0 -4 16 6332.37 407.118 6
0 -4 16 5804.87 405.761 12
0 -4 15 339.216 67.0587 6
0 -4 15 296.215 66.5988 12
0 -4 14 510.922 61.5417 12
0 -4 14 596.966 61.2419 6
0 4 -14 490.747 78.6443 9
0 4 -13 114.28 48.7833 9
0 -4 13 222.174 87.4885 3
0 -4 13 320.196 87.1519 4
0 4 -13 235.738 56.1212 2
0 -4 13 361.35 44.6596 6
0 -4 13 338.74 47.0296 12
0 4 -12 539.405 75.7897 2
0 -4 12 714.296 108.754 4
0 -4 12 684.869 57.9589 12
0 -4 12 613.497 56.8861 6
0 -4 11 1447.61 92.6247 12
0 4 -11 1084.64 114.999 2
0 -4 11 1342.11 92.6044 6
0 -4 11 1244.66 148.786 4
0 4 -11 1044.19 89.5167 9
0 -4 10 211.297 77.6082 4
0 -4 10 144.386 34.402 6
0 4 -10 177.051 46.6255 2
0 -4 9 4888.46 346.938 4
0 4 -9 4448.72 311.237 2
0 4 -8 18.4293 28.8404 2
0 4 -7 16577.9 1015.88 2
0 4 -6 7166.48 453.934 2
0 4 -6 7213.36 515.475 4
0 4 -5 832.831 129.405 4
0 -4 5 887.124 103.245 4
0 4 -5 916.709 76.6431 2
0 -4 4 10438.2 666.772 4
0 4 -4 10757.3 697.093 4
0 4 -4 10458.5 645.481 2
0 4 -3 253.884 92.2849 4
0 -4 3 210.975 58.9022 4
0 -4 2 1768.47 119.898 2
0 4 -2 1763.78 166.986 4
0 -4 2 1556.96 134.67 4
0 -4 1 11080.6 672.183 4
0 4 -1 10656.5 695.565 4
0 -4 1 10800.6 661.29 2
0 -4 0 3007.41 199.432 2
0 -4 0 2843.77 202.522 1
0 -4 0 3278.61 205.546 4
0 4 0 3347.77 232.261 4
0 -4 -1 8998.84 624.019 1
0 4 1 10301.8 640.705 4
0 -4 -1 11111.2 620.966 4
0 -4 -2 627.369 48.1181 4
0 4 2 631.125 71.6659 4
0 -4 -2 518.61 56.9612 1
0 4 3 439.905 50.837 1
0 -4 -3 265.874 41.5558 1
0 4 4 3170.1 213.544 1
0 -4 -4 3061.2 210.056 1
0 4 5 8612.97 542.902 1
0 4 6 9058.14 571.566 1
0 4 7 2947.27 209.172 1
0 -4 -8 969.621 127.265 3
0 4 8 792.927 84.2917 1
0 4 9 211.045 47.6473 1
0 -4 -9 341.188 100.659 3
0 4 10 1069.99 88.2002 12
0 4 10 1166.82 85.4203 6
0 4 10 1201.1 110.416 1
0 4 11 563.935 58.9591 12
0 4 11 588.368 54.7869 6
0 -4 -11 544.372 111.569 3
0 4 11 662.491 77.6327 1
0 4 12 1613.77 117.773 6
0 4 12 1629.06 146.807 1
0 4 12 1812.48 123.324 12
0 -4 -12 1625.35 180.759 3
0 -4 -13 726.343 117.362 3
0 4 13 789.847 92.5205 1
0 4 13 822.878 69.4442 6
0 4 13 796.61 74.985 12
0 4 14 12.0204 33.2857 6
0 4 14 18.0918 32.6087 1
0 4 14 31.3443 40.4937 12
0 -4 -14 -13.2303 55.2042 3
0 4 15 538.537 59.1206 6
0 4 15 517.952 64.4875 12
0 4 16 112.516 47.8915 12
0 4 16 128.462 41.2426 6
0 4 17 -19.931 40.5881 6
0 4 17 -41.768 49.8528 12
0 4 18 156.537 50.0991 6
0 4 19 373.884 62.6447 6
0 4 20 1338.05 112.875 6
0 4 21 4371.43 288.684 6
0 4 22 1.19134 49.0639 6
0 4 22 63.5338 47.1236 5
0 4 23 2330.25 166.754 5
0 4 24 1686.66 127.519 5
0 4 25 353.001 50.4576 5
0 4 26 109.066 34.3069 5
0 4 27 44.9125 27.7098 5
0 4 28 -4.87633 21.5374 5
0 4 29 119.085 21.0785 5
0 4 30 32.0311 12.2143 5
0 -5 29 -25.8688 20.7821 6
0 -5 28 26.1352 27.1865 6
0 -5 27 424.779 50.8954 6
0 -5 26 -17.6876 38.4906 6
0 -5 25 10.5778 21.3279 5
0 -5 25 48.6019 44.6864 6
0 -5 24 34.4604 45.4433 12
0 -5 24 97.7614 50.1205 6
0 -5 24 64.9966 27.7937 5
0 -5 23 37.0958 52.4082 6
0 -5 23 -38.5015 51.3726 12
0 -5 23 17.4322 28.0215 5
0 -5 22 581.711 98.9446 13
0 -5 22 708.658 81.9564 12
0 -5 22 546.008 60.6591 5
0 -5 21 1503.18 122.498 12
0 -5 21 1209.34 140.398 13
0 -5 21 1495.95 129.856 6
0 -5 20 345.536 66.134 12
0 -5 20 328.157 76.0461 6
0 -5 20 122.734 91.5664 13
0 -5 19 542.638 83.7624 6
0 -5 19 403.942 71.7161 12
0 -5 19 547.642 105.106 13
0 -5 18 103.021 61.0793 6
0 -5 18 342.759 89.2889 13
0 5 -18 64.9259 118.035 7
0 -5 18 138.436 55.315 12
0 5 -17 138.804 137.457 7
0 -5 17 289.095 74.6002 6
0 -5 17 310.298 70.6113 12
0 -5 16 2935.24 257.824 6
0 -5 16 2623.28 256.06 12
0 -5 15 77.1479 45.8974 12
0 -5 15 189.859 48.4348 6
0 5 -15 26.9546 63.9927 9
0 -5 14 4464.08 264.302 6
0 -5 14 4514.46 265.408 12
0 5 -13 410.496 68.5089 2
0 -5 13 475.489 53.1513 6
0 -5 13 482.408 52.8289 12
0 -5 12 569.777 57.9497 6
0 -5 12 540.997 100.831 4
0 5 -12 527.123 77.2321 2
0 -5 12 557.751 57.7801 12
0 5 -12 772.051 63.6273 9
0 -5 11 1812.3 127.78 6
0 5 -11 1603.43 153.832 2
0 -5 11 1869.15 191.075 4
0 5 -11 1891.22 129.024 9
0 -5 11 2010.93 128.13 12
0 -5 10 854.682 63.1111 6
0 5 -10 834.616 88.1662 2
0 -5 10 613.498 95.2464 3
0 5 -10 672.407 64.1672 9
0 5 -9 2690.26 183.807 9
0 5 -9 2707.31 207.781 2
0 -5 9 3013.73 181.464 6
0 5 -8 2679.57 196.957 2
0 5 -8 2907.8 280.131 4
0 -5 7 770.88 105.922 4
0 5 -7 609.702 68.5057 2
0 5 -7 778.949 143.753 4
0 -5 6 740.843 99.6947 4
0 5 -6 694.841 70.2593 2
0 5 -6 730.298 136.646 4
0 5 -5 794.692 72.6274 2
0 -5 5 699.644 93.9931 4
0 5 -5 725.615 131.001 4
0 5 -4 167.222 87.7048 4
0 -5 4 206.283 58.4484 4
0 5 -3 8706.26 598.546 4
0 -5 3 8815.38 563.431 4
0 -5 2 11484 686.843 2
0 5 -2 11297.5 735.507 4
0 -5 2 10670.2 699.946 4
0 -5 1 4134.51 287.098 4
0 -5 1 4608.38 279.946 2
0 5 -1 4016.42 317.846 4
0 5 0 298.936 79.1203 4
0 -5 0 197.176 38.9827 4
0 -5 0 43.1547 29.8377 1
0 -5 0 17.8819 24.062 2
0 -5 -1 60.399 26.8905 4
0 5 1 106.038 62.1495 4
0 -5 -1 67.9736 28.3982 1
0 -5 -2 762.502 60.3371 4
0 5 2 944.231 90.5013 4
0 -5 -2 751.405 72.0521 1
0 -5 -3 1928.23 132.057 4
0 -5 -3 2673.61 156.221 1
0 -5 -4 60.5677 30.1358 1
0 5 5 763.928 77.3916 1
0 -5 -5 704.817 73.0895 1
0 5 6 12748.3 796.512 1
0 5 7 16817.3 1041.85 1
0 5 8 2208.29 175.178 1
0 -5 -9 8265.52 548.376 3
0 5 9 7432.78 471.231 6
0 5 9 8700.09 513.708 1
0 5 10 5842.26 372.345 6
0 -5 -10 6743.24 460.724 3
0 5 10 6433.78 413.041 1
0 5 11 3128.49 207.18 6
0 5 11 3606.24 249.41 1
0 -5 -11 3176.99 283.873 3
0 -5 -12 270.73 93.7877 3
0 5 12 289.622 60.4737 1
0 5 12 342.94 43.0876 6
0 5 13 -6.28175 32.4896 1
0 -5 -13 72.3427 71.5062 3
0 5 13 28.9299 31.8324 6
0 5 14 60.4193 33.8751 6
0 5 15 74.1088 36.6568 6
0 5 16 164.553 44.1653 6
0 5 17 46.9192 42.3306 6
0 5 18 1651.32 127.133 6
0 5 19 1984.51 148.227 6
0 5 20 560.131 65.5691 5
0 5 20 472.932 54.8509 9
0 5 21 4442.22 275.44 5
0 5 21 3972.5 265.813 9
0 5 22 31.789 40.2755 5
0 5 23 1017.88 88.8078 5
0 5 24 958.952 83.3884 5
0 5 25 1043.81 85.2204 5
0 5 26 38.6697 28.1146 5
0 5 27 459.147 45.4648 5
0 5 28 77.7339 20.8076 5
0 5 29 35.4703 13.8772 5
0 -6 28 227.679 32.3462 6
0 -6 27 -2.14919 28.0153 6
0 -6 26 1160.75 91.8211 6
0 -6 25 767.371 74.9067 6
0 -6 24 234.43 53.0391 6
0 -6 24 4.61156 61.2614 13
0 -6 23 221.524 53.9354 6
0 -6 23 69.726 46.1718 12
0 -6 23 35.6729 73.4758 13
0 -6 22 -144.197 86.821 13
0 -6 22 -15.6847 49.0368 12
0 -6 22 37.4316 54.4537 6
0 -6 21 27.885 62.1452 6
0 -6 21 12.429 89.9073 13
0 -6 21 50.0352 50.5288 12
0 -6 20 739.576 91.7827 6
0 -6 20 606.797 76.7335 12
0 -6 20 570.292 109.143 13
0 6 -20 616.749 143.388 7
0 -6 19 140.925 90.2912 13
0 -6 19 46.2928 51.7009 12
0 -6 19 55.3036 65.8479 6
0 6 -19 -49.0125 124.663 7
0 -6 18 977.608 117.37 6
0 6 -18 653.575 186.583 7
0 -6 18 863.671 110.294 12
0 6 -17 219.903 161.89 7
0 -6 17 382.067 76.7288 6
0 -6 16 81.4433 43.5515 12
0 6 -16 99.0517 81.01 9
0 -6 16 80.2724 51.4293 6
0 6 -16 -76.0655 149.939 7
0 -6 15 -8.0472 42.6568 12
0 -6 15 40.6413 43.4927 6
0 -6 14 -21.0774 39.9679 12
0 6 -14 -90.6718 53.4927 9
0 -6 14 22.918 38.6527 6
0 -6 13 -9.08073 35.93 12
0 -6 13 22.6236 37.7745 6
0 -6 12 1853.14 128.617 12
0 -6 12 1712.61 128.228 6
0 6 -11 1236.01 128.625 2
0 -6 11 1656.24 103.805 12
0 6 -11 1227.16 103.914 9
0 -6 11 1057.58 140.413 3
0 -6 11 1553.03 103.546 6
0 -6 10 1233.87 84.2677 12
0 -6 10 1202.23 84.4136 6
0 6 -10 994.711 107.637 2
0 -6 10 1073.94 139.127 4
0 6 -10 1017.33 88.4684 9
0 6 -9 2.14425 35.2136 9
0 6 -9 29.3624 32.3334 2
0 -6 9 64.2076 26.2377 6
0 -6 9 43.5562 59.9334 4
0 -6 8 1364.11 91.4831 6
0 6 -8 1146.89 113.822 2
0 6 -8 1469.97 200.271 4
0 -6 8 1259.24 146.388 4
0 6 -8 1365.6 98.2674 9
0 6 -7 5838.53 456.25 4
0 6 -7 5682.49 338.846 9
0 -6 7 4907.64 388.69 4
0 6 -7 5071.97 359.791 2
0 -6 6 7054.15 557.942 4
0 6 -6 8849.14 516.511 9
0 6 -6 7940.3 613.92 4
0 6 -5 1670.63 203.602 4
0 -6 5 1686.05 157.425 4
0 6 -4 24129.2 1477.76 4
0 -6 4 22566.7 1421.26 4
0 -6 3 2477.42 192.891 4
0 6 -3 2528.86 239.844 4
0 6 -2 3499.06 294.205 4
0 -6 2 4042.92 244.843 2
0 -6 2 3197.71 250.766 4
0 -6 1 2518.01 193.011 4
0 -6 1 2929.46 191.394 2
0 -6 1 2727.08 196.517 1
0 6 -1 2960.29 243.118 4
0 -6 0 9084.2 588.761 4
0 -6 0 9166.01 594.831 1
0 -6 0 9876.32 589.448 2
0 6 0 10056.7 632.836 4
0 -6 -1 17.186 24.2853 4
0 -6 -1 -20.2079 29.8773 2
0 6 1 28.5395 58.8641 4
0 -6 -1 27.2346 29.1373 1
0 -6 -2 39.4934 28.0485 1
0 -6 -2 44.6204 21.0155 4
0 -6 -3 153.315 22.6514 4
0 -6 -3 170.4 39.0247 1
0 -6 -4 579.791 66.6833 1
0 -6 -5 56.3852 34.7541 1
0 6 6 10835.6 688.711 1
0 6 7 737.435 82.5318 1
0 6 7 576.33 53.5488 9
0 6 8 5931.11 373.031 9
0 6 8 6541.31 414.006 1
0 6 9 573.227 77.2995 1
0 6 9 452.477 47.532 9
0 6 10 6531.26 407.689 9
0 -6 -10 6693.4 492.959 3
0 6 10 6887.44 454.294 1
0 6 11 1325.49 132.17 1
0 -6 -11 1358.48 171.733 3
0 6 11 1283.66 95.3658 9
0 6 12 1133.67 85.882 9
0 6 12 1212.83 124.95 1
0 -6 -12 936.083 149.275 3
0 6 13 66.9195 31.1794 9
0 6 14 216.825 37.9912 9
0 6 15 366.377 46.5798 9
0 6 16 848.836 73.8897 9
0 6 17 324.092 46.8965 9
0 6 18 4525.81 292.767 5
0 6 18 4473.72 288.269 9
0 6 19 172.255 40.0106 9
0 6 19 297.024 49.26 5
0 6 20 45.9124 33.6341 9
0 6 20 29.9983 38.0529 5
0 6 21 320.937 50.4939 5
0 6 21 232.48 40.3323 9
0 6 22 511.551 58.5965 5
0 6 23 2008.03 143.041 5
0 6 24 109.525 34.0708 5
0 6 25 1353.96 99.4281 5
0 6 26 27.7655 23.9353 5
0 6 27 66.0637 21.729 5
0 6 28 9.73044 14.9135 5
0 -7 28 171.64 24.6283 6
0 -7 27 56.6836 26.2751 6
0 -7 26 26.1472 28.5593 6
0 -7 25 415.915 52.5458 6
0 -7 24 -62.4237 61.7811 13
0 -7 24 179.176 45.7848 6
0 -7 23 151.627 49.6443 6
0 -7 23 105.763 71.7913 13
0 -7 22 520.791 100.961 13
0 -7 22 550.575 67.5311 12
0 -7 21 660.84 82.9275 6
0 -7 21 466.891 104.687 13
0 -7 21 501.987 66.3296 12
0 7 -21 652.003 142.756 7
0 7 -20 331.025 138.81 7
0 -7 20 213.107 99.3244 13
0 -7 20 350.117 72.4485 6
0 -7 20 360.15 58.1362 12
0 -7 19 267.524 60.0907 12
0 7 -19 351.474 150.675 7
0 -7 19 302.108 74.2522 6
0 7 -18 412.487 173.795 7
0 -7 18 415.508 84.0104 6
0 7 -17 1756.83 271.773 7
0 7 -17 1953.3 206.212 9
0 -7 17 1911.66 181.791 6
0 -7 17 1656.2 175.088 12
0 -7 16 1306.2 107.332 12
0 7 -16 1156.81 132.397 9
0 -7 16 1448.33 113.438 6
0 7 -16 1052.65 220.608 7
0 7 -15 390.365 183.382 7
0 -7 15 525.388 62.584 12
0 -7 15 698.278 69.3092 6
0 7 -15 225.056 77.8437 9
0 -7 14 339.566 53.761 6
0 -7 14 327.439 51.5805 12
0 -7 13 136.703 42.3781 12
0 -7 13 164.358 45.0808 6
0 7 -12 876.239 65.004 9
0 -7 12 116.748 43.6434 6
0 7 -11 615.177 82.3403 2
0 -7 11 743.049 61.9707 6
0 7 -11 555.278 64.7283 9
0 7 -10 -6.03065 39.267 9
0 -7 10 32.5073 28.6701 6
0 7 -10 10.9561 30.248 2
0 -7 9 137.757 64.9862 4
0 7 -9 189.203 44.0748 9
0 -7 9 233.124 34.2731 6
0 7 -8 1607.39 118.542 9
0 -7 8 1470.9 163.541 4
0 -7 8 1706.42 111.481 6
0 7 -7 4491.86 276.285 9
0 -7 7 3837.42 322.434 4
0 7 -6 8611.04 634.336 4
0 -7 6 7275.96 560.427 4
0 7 -6 8705.16 516.664 9
0 7 -5 124.832 97.12 4
0 -7 5 114.03 59.7857 4
0 7 -5 215.543 36.6716 9
0 -7 4 2261.75 193.986 4
0 7 -4 2854.88 262.377 4
0 -7 3 878.257 97.1992 4
0 7 -3 928.52 146.103 4
0 -7 2 222.045 51.4374 4
0 -7 2 210.263 45.555 1
0 -7 1 1244.32 118.117 1
0 -7 1 1222.48 115.674 4
0 -7 1 1369.89 112.608 2
0 7 -1 1516.23 98.5531 9
0 -7 0 4405.19 333.596 4
0 -7 0 5347.53 337.322 2
0 7 0 5458.58 320.182 9
0 -7 0 5088.95 346.428 1
0 -7 -1 1781.39 134.689 2
0 -7 -1 1483.85 124.325 4
0 -7 -1 1741.65 140.902 1
0 7 1 1852.45 118.051 9
0 -7 -2 4361.98 293.677 1
0 7 2 4840.83 270.949 9
0 7 3 798.292 55.6649 9
0 -7 -3 652.299 70.4511 1
0 7 4 2618.05 171.012 9
0 -7 -4 2599.04 194.572 1
0 -7 -5 2967.46 209.151 1
0 7 5 2731.26 181.679 9
0 7 6 64.5955 29.5029 9
0 7 7 90.2634 30.4936 9
0 7 8 8769.27 537.031 9
0 7 9 5060.3 320.564 9
0 7 9 5321.56 365.891 1
0 -7 -10 5444.24 388.426 3
0 7 10 4280.96 282.06 5
0 7 10 4849.66 334.753 1
0 7 10 4627.15 286.644 9
0 7 11 226.682 38.1831 9
0 -7 -11 219.144 91.2978 3
0 7 11 156.069 50.6841 1
0 7 11 188.785 31.4435 5
0 7 12 2678.9 167.364 9
0 7 12 2294.99 162.989 5
0 7 13 45.6932 32.411 9
0 7 13 13.2109 24.2635 5
0 7 14 678.662 61.7376 5
0 7 14 660.338 63.5955 9
0 7 15 2393.46 166.995 5
0 7 15 2527.33 168.223 9
0 7 16 461.732 55.7472 9
0 7 16 517.63 54.949 5
0 7 17 539.2 58.9858 5
0 7 17 510.16 57.8537 9
0 7 18 651.685 65.0421 5
0 7 18 584.99 62.8954 9
0 7 19 494.49 57.8609 5
0 7 19 475.366 55.5139 9
0 7 20 587.414 61.9466 5
0 7 20 550.607 59.0235 9
0 7 21 855.694 76.0584 5
0 7 22 231.355 40.3559 5
0 7 23 199.932 37.5165 5
0 7 24 128.307 31.2674 5
0 7 25 86.4603 25.409 5
0 7 27 10.1833 14.1272 5
0 -8 27 18.0365 18.7216 6
0 -8 26 303.945 38.5582 6
0 -8 25 107.216 33.557 6
0 -8 24 6.34196 34.7246 6
0 -8 24 -117.331 57.615 13
0 -8 23 -39.3985 69.2523 13
0 -8 23 68.4673 42.0486 6
0 -8 22 18.4118 80.3095 13
0 -8 22 174.23 50.2288 6
0 -8 21 69.7935 87.2623 13
0 -8 21 36.1031 54.3205 6
0 -8 20 136.792 89.7311 13
0 -8 20 37.824 58.2227 6
0 8 -20 114.049 136.855 7
0 8 -19 501.618 183.265 7
0 -8 19 594.167 110.598 6
0 -8 18 659.641 126.514 6
0 8 -18 383.867 202.573 7
0 -8 17 1047.18 101.145 6
0 8 -17 1081.27 135.577 9
0 8 -17 767.433 212.28 7
0 8 -16 4724.69 382.727 9
0 8 -16 5465.35 493.374 7
0 8 -15 4252.17 398.147 7
0 -8 15 4809.45 259.987 6
0 8 -14 3944.96 267.641 9
0 8 -14 3443.82 377.091 7
0 -8 14 4169.27 265 6
0 8 -13 115.768 176.867 7
0 -8 13 33.145 49.4771 6
0 8 -12 732.741 68.7308 9
0 -8 12 43.6066 40.176 6
0 -8 11 88.2016 35.1351 6
0 8 -11 11.0853 42.9762 9
0 -8 10 509.78 49.9878 6
0 8 -10 366.635 59.3526 9
0 8 -9 855.004 84.937 9
0 -8 9 1027.88 75.1237 6
0 -8 8 31.653 25.0793 6
0 8 -8 55.5959 37.4824 9
0 8 -7 1190.73 89.8854 9
0 -8 7 858.324 117.517 4
0 8 -6 1058.45 78.6308 9
0 -8 6 589.438 98.0433 4
0 -8 5 4177.17 309.778 4
0 -8 4 2006.68 172.53 4
0 -8 3 106.896 45.1414 4
0 -8 3 211.747 48.0404 1
0 -8 2 13314.1 863.535 1
0 8 -2 13915.6 908.332 7
0 -8 2 12058 856.626 4
0 8 -2 14465.9 831.425 9
0 -8 1 59.5503 37.1891 4
0 -8 1 97.4295 39.6373 1
0 -8 1 179.885 41.848 2
0 8 -1 30.0715 116.96 7
0 -8 0 46.3777 31.4365 4
0 -8 0 121.201 40.5379 1
0 8 0 209.461 36.3917 9
0 8 0 91.1643 110.804 7
0 -8 0 125.041 36.4318 2
0 -8 -1 677.72 70.8063 2
0 -8 -1 607.454 74.148 1
0 -8 -1 478.495 58.2018 4
0 8 1 756.082 60.9486 9
0 8 1 758.69 130.646 7
0 -8 -2 601.315 66.6179 2
0 8 2 679.483 55.3772 9
0 -8 -2 380.283 47.8905 4
0 -8 -2 477.467 64.8069 1
0 -8 -3 6444.6 413.821 2
0 8 3 6444.56 390.374 9
0 -8 -3 5707.45 414.476 1
0 8 4 481.373 52.5568 9
0 -8 -4 433.879 65.0094 1
0 8 5 404.764 49.5443 9
0 -8 -5 451.152 64.48 1
0 8 6 983.764 79.8618 9
0 8 7 46.0671 32.4931 9
0 8 8 453.948 51.3918 9
0 8 9 24.3213 30.0747 9
0 8 10 113.022 36.6816 9
0 8 11 4301.92 276.669 9
0 8 12 672.799 60.6112 5
0 8 12 794.09 69.6567 9
0 8 13 116.278 28.4711 5
0 8 13 134.215 39.6983 9
0 8 14 344.395 50.416 9
0 8 14 332.712 41.6263 5
0 8 15 567.072 63.1954 9
0 8 15 572.117 56.8533 5
0 8 16 103.382 40.1323 9
0 8 16 128.163 35.0106 5
0 8 17 6532.32 425.486 5
0 8 17 7143.75 428.784 9
0 8 18 123.22 40.241 9
0 8 18 134.415 34.5218 5
0 8 19 17.7925 34.6875 9
0 8 19 9.54632 28.9269 5
0 8 20 60.5087 33.6154 9
0 8 20 21.1856 29.3912 5
0 8 21 8.70293 26.4739 5
0 8 22 102.173 28.8751 5
0 8 23 86.5872 26.4343 5
0 8 24 20.4273 20.0171 5
0 8 25 198.345 25.3212 5
0 8 26 20.7555 13.1866 5
0 -9 26 171.973 24.2804 6
0 -9 25 697.599 57.6865 6
0 -9 24 38.7253 30.263 6
0 -9 24 -73.766 51.7405 13
0 -9 23 43.8456 35.063 6
0 -9 23 -67.803 65.4566 13
0 9 -22 788.091 142.318 7
0 -9 22 907.824 79.214 6
0 -9 22 577.961 100.362 13
0 -9 21 698.914 76.4176 6
0 -9 21 471.626 98.8477 13
0 -9 20 202.363 89.1496 13
0 -9 20 74.3691 54.2371 6
0 9 -20 110.83 139.158 7
0 -9 19 1219.71 167.688 6
0 9 -19 1396.74 256.414 7
0 -9 18 615.309 121.01 6
0 9 -18 422.869 207.847 7
0 9 -17 183.831 102.51 9
0 -9 17 84.7524 55.475 6
0 9 -17 58.8826 166.465 7
0 9 -16 1765.69 264.011 7
0 -9 16 2008.18 137.05 6
0 9 -15 5916.11 508.639 7
0 -9 15 6817.3 370.432 6
0 -9 14 10456.3 602.306 6
0 9 -14 9032.22 601.952 9
0 9 -14 8991.41 730.726 7
0 9 -13 13.9096 198.024 7
0 -9 13 95.0578 59.7491 6
0 9 -12 1124.81 248.847 7
0 -9 12 1239.03 104.754 6
0 9 -12 1574.3 117.069 9
0 9 -11 1208.81 240.98 7
0 9 -11 1084.93 105.904 9
0 -9 11 1481.72 102.402 6
0 9 -10 166.012 53.6313 9
0 9 -10 293.364 192.409 7
0 -9 10 322.364 43.5704 6
0 -9 9 3767.02 240.716 6
0 9 -9 3783.8 251.363 9
0 -9 8 1555.15 103.533 6
0 9 -8 1274.36 112.067 9
0 9 -7 791.936 201.021 7
0 9 -7 1289.75 100.888 9
0 9 -6 1444.06 105.102 9
0 -9 6 1145.75 134.961 4
0 9 -6 974.955 206.028 7
0 9 -5 -148.712 152.371 7
0 -9 5 19.7498 41.1995 4
0 -9 4 130.545 48.8155 4
0 -9 4 182.897 49.8758 1
0 9 -4 131.048 147.056 7
0 -9 3 4946.08 365.205 4
0 9 -3 6186.4 438.535 7
0 -9 3 5315.03 372.725 1
0 9 -2 1459.2 206.576 7
0 -9 2 1358.75 136.904 1
0 -9 2 1150.75 125.687 4
0 -9 1 55.7367 34.9583 1
0 9 -1 42.0878 120.219 7
0 9 -1 82.9973 34.4762 9
0 -9 1 3.93318 27.1352 4
0 9 0 836.898 150.538 7
0 -9 0 415.356 57.8033 4
0 9 0 706.289 60.5722 9
0 -9 0 600.812 67.3233 2
0 -9 0 472.544 70.6821 1
0 9 1 187.901 39.9723 9
0 9 1 98.8722 109.223 7
0 -9 -1 168.52 44.5668 1
0 -9 -1 143.573 36.2501 2
0 -9 -2 514.176 64.3205 2
0 9 2 608.04 57.7136 9
0 -9 -2 393.996 65.376 1
0 -9 -3 280.832 49.0612 2
0 -9 -3 252.596 51.848 1
0 9 3 367.23 47.4149 9
0 -9 -4 672.391 86.5705 1
0 9 4 878.929 73.4252 9
0 -9 -4 808.428 85.8878 2
0 9 5 3634.88 225.671 9
0 -9 -5 2960.16 249.99 1
0 9 6 1500.84 113.128 9
0 9 7 1678.77 124.558 9
0 9 8 3189.07 212.868 9
0 9 9 36.5747 38.0075 9
0 9 10 58.2769 39.7056 9
0 9 11 236.209 47.7207 9
0 9 12 103.595 43.4271 9
0 9 13 1108.03 94.6658 9
0 9 14 137.572 44.1795 9
0 9 15 1692.89 120.672 9
0 9 15 1438.08 108.476 5
0 9 16 802.823 69.3287 5
0 9 16 931.255 81.9003 9
0 9 17 107.662 29.1035 5
0 9 17 139.341 43.1369 9
0 9 18 859.778 72.9452 5
0 9 18 983.145 82.2954 9
0 9 19 -14.6672 32.9995 9
0 9 19 -0.79969 23.7281 5
0 9 20 245.595 34.705 5
0 9 21 316.822 37.1598 5
0 9 22 155.558 25.9916 5
0 9 23 178.888 24.9325 5
0 9 24 45.6117 15.3226 5
0 -10 24 52.7793 23.3538 6
0 -10 24 -74.709 43.847 13
0 -10 23 455.03 71.1725 13
0 -10 23 513.245 50.5677 6
0 10 -22 288.76 117.367 7
0 -10 22 243.164 41.1015 6
0 -10 22 34.7823 71.5478 13
0 -10 21 131.128 42.4127 6
0 10 -21 303.066 131.398 7
0 -10 21 152.832 80.5646 13
0 10 -20 700.159 170.313 7
0 -10 20 608.821 72.4074 6
0 -10 20 595.314 99.8621 13
0 -10 19 562.365 104.035 6
0 10 -19 612.289 195.402 7
0 10 -18 1437.46 299.209 7
0 -10 18 1640.3 208.639 6
0 10 -17 2485.95 213.035 9
0 -10 17 2560.29 182.095 6
0 10 -17 2421.21 307.842 7
0 -10 16 203.056 55.8703 6
0 10 -16 132.071 192.553 7
0 10 -16 -3.69941 89.0659 9
0 10 -15 895.763 243.887 7
0 10 -15 1164.84 118.577 9
0 -10 15 988.869 94.7014 6
0 10 -14 1070.99 277.139 7
0 -10 14 1249.18 138.268 6
0 -10 13 4081.17 322.173 6
0 10 -13 3856.31 461.558 7
0 -10 12 348.625 62.8407 6
0 10 -12 189.176 225.63 7
0 10 -11 520.602 76.2226 9
0 10 -11 588.68 228.025 7
0 -10 11 586.423 62.5211 6
0 -10 10 26.2959 34.9503 6
0 10 -10 -12.5145 55.1917 9
0 10 -9 -13.5768 50.6432 9
0 -10 9 18.0801 31.8798 6
0 10 -8 261.873 57.951 9
0 -10 8 282.14 40.2894 6
0 10 -8 198.126 184.373 7
0 10 -7 5419.11 351.867 9
0 10 -7 4521.7 452.017 7
0 -10 7 5605 340.784 6
0 10 -6 756.709 206.349 7
0 10 -5 4488.5 400.45 7
0 10 -4 1167.53 213.762 7
0 10 -3 -41.9591 139.645 7
0 10 -2 217.375 146.992 7
0 10 -2 228.881 47.7463 9
0 10 -1 9015.42 629.696 7
0 10 -1 8758.01 544.601 9
0 10 0 588.547 63.6953 9
0 10 0 425.281 146.628 7
0 10 1 113.865 43.534 9
0 10 1 272.076 128.934 7
0 10 2 103.956 39.132 9
0 10 3 172.778 42.6802 9
0 10 4 553.657 62.0341 9
0 10 5 34.2528 37.629 9
0 10 6 371.035 55.1618 9
0 10 7 1.08413 40.3104 9
0 10 8 177.525 47.5409 9
0 10 9 2101.5 153.231 9
0 10 10 109.856 47.7182 9
0 10 11 25.8243 43.9464 9
0 10 12 911.933 87.1391 9
0 10 13 85.6864 46.5524 9
0 10 14 18.9298 42.8431 9
0 10 15 2318.25 165.204 9
0 10 16 968.149 87.1964 9
0 10 17 744.156 72.6208 9
0 10 18 228.198 43.1345 9
0 10 19 57.4651 32.4555 9
0 -11 23 69.5301 46.7473 13
0 11 -22 207.494 104.139 7
0 -11 22 -74.857 62.3128 13
0 -11 21 1207.24 133.682 13
0 -11 21 1830.22 116.954 6
0 11 -20 159.845 138.187 7
0 -11 20 200.884 79.7782 13
0 -11 20 42.3852 35.5 6
0 -11 19 11133.5 262.128 13
0 -11 19 1555.57 176.374 6
0 11 -18 1401.91 273.656 7
0 -11 18 1353.04 175.249 6
0 11 -17 41.0862 101.457 9
0 11 -17 78.626 184.561 7
0 -11 17 53.3447 46.2935 6
0 11 -16 118.058 192.186 7
0 -11 16 63.0972 46.0966 6
0 11 -16 -185.399 95.5881 9
0 11 -15 2209.53 313.353 7
0 11 -15 1990.72 166.287 9
0 -11 15 1964.16 146.054 6
0 -11 14 16039.7 938.783 6
0 11 -14 16598.9 1094.06 7
0 11 -14 14388.8 943.76 9
0 -11 13 978.346 126.134 6
0 11 -13 816.042 279.731 7
0 11 -12 1873.35 330.801 7
0 -11 12 1989.58 166.196 6
0 11 -11 353.532 73.1136 9
0 -11 11 417.775 57.0246 6
0 -11 10 310.464 48.3976 6
0 11 -10 270.023 68.2815 9
0 11 -9 1406.59 278.131 7
0 11 -9 1236.21 120.102 9
0 -11 9 1409.36 103.338 6
0 11 -8 660.773 86.0007 9
0 -11 8 693.832 63.3053 6
0 11 -7 732.086 84.3785 9
0 11 -7 583.496 207.617 7
0 -11 7 675.319 62.3192 6
0 11 -6 71.8759 178.514 7
0 11 -5 312.495 176.173 7
0 11 -4 1447.18 233.425 7
0 11 -3 816.31 191.812 7
0 11 -2 5773.9 463.991 7
0 11 -2 5693.55 365.358 9
0 11 -1 163.785 145.545 7
0 11 -1 146.955 52.7776 9
0 11 0 183.28 132.191 7
0 11 0 231.825 53.2447 9
0 11 1 429.852 61.0139 9
0 11 1 385.696 137.328 7
0 11 2 350.04 58.2024 9
0 11 2 490.821 133.425 7
0 11 3 958.44 89.4086 9
0 11 4 29.141 44.944 9
0 11 5 197.736 52.3331 9
0 11 6 991.307 91.6359 9
0 11 7 236.084 54.5109 9
0 11 8 67.974 48.9283 9
0 11 9 459.657 64.733 9
0 11 10 143.124 51.5896 9
0 11 11 210.074 54.3525 9
0 11 12 267.818 56.2953 9
0 11 13 2805.48 195.443 9
0 11 14 317.316 54.8249 9
0 11 15 816.888 79.3367 9
0 11 16 158.065 43.006 9
0 11 17 497.757 57.0675 9
0 11 18 51.7774 32.8627 9
0 -12 22 -84.478 50.221 13
0 12 -21 292.764 113.452 7
0 -12 21 87.6897 62.5646 13
0 -12 20 276.332 77.4213 13
0 -12 19 5624.6 325.323 13
0 12 -19 2925.34 374.507 7
0 12 -18 543.236 460.25 7
0 -12 18 30802.9 538.345 13
0 12 -17 572.833 125.958 9
0 -12 17 551.791 64.0889 6
0 12 -17 754.178 204.918 7
0 -12 16 687.331 69.9237 6
0 12 -16 823.471 221.332 7
0 12 -16 600.525 114.831 9
0 12 -15 379.624 96.2192 9
0 -12 15 60.0518 42.1573 6
0 12 -15 -28.0008 194.764 7
0 12 -14 123.949 225.428 7
0 -12 14 118.777 53.0494 6
0 12 -13 935.275 282.768 7
0 -12 13 860.605 114.041 6
0 12 -12 12063.1 680.617 9
0 -12 12 10186.5 667.663 6
0 -12 11 850.09 77.3093 6
0 12 -11 768.753 97.1147 9
0 -12 10 634.532 64.3969 6
0 12 -10 759.675 251.608 7
0 12 -10 500.075 88.9102 9
0 12 -9 59.3418 214.429 7
0 12 -9 51.4102 70.6652 9
0 12 -8 69.0488 70.8489 9
0 12 -8 188.838 213.397 7
0 12 -7 770.28 236.091 7
0 12 -6 302.013 202.128 7
0 12 -5 1017.22 233.06 7
0 12 -4 139.716 165.065 7
0 12 -3 358.262 180.857 7
0 12 -3 195.352 65.4645 9
0 12 -2 871.661 191.804 7
0 12 -2 897.076 93.1231 9
0 12 -1 81.9763 58.9219 9
0 12 0 1145.19 106.048 9
0 12 0 1284.66 204.126 7
0 12 1 248.08 140.004 7
0 12 1 225.371 63.7986 9
0 12 2 4336.78 354.915 7
0 12 2 4107.93 277.065 9
0 12 3 340.084 62.6582 9
0 12 4 1024.66 97.7078 9
0 12 5 1357 116.049 9
0 12 6 2133.17 159.978 9
0 12 7 3939.16 265.111 9
0 12 8 192.505 56.8073 9
0 12 9 657.073 76.4584 9
0 12 10 53.7744 49.6391 9
0 12 11 1596.82 127.211 9
0 12 12 1113.15 98.791 9
0 12 13 94.7547 45.3697 9
0 12 14 1138.2 96.208 9
0 12 15 1073.19 91.0232 9
0 12 16 377.065 50.6672 9
0 12 17 37.9609 31.6359 9
0 -13 21 -79.6558 49.0124 13
0 -13 20 -10.5235 59.0805 13
0 13 -20 238.36 112.223 7
0 -13 19 562.717 83.5645 13
0 13 -19 508.459 154.434 7
0 -13 18 15335.7 937.829 13
0 -13 17 44449.8 632.798 13
0 13 -17 576.899 532.867 7
0 13 -16 198.76 180.624 7
0 13 -16 600.636 146.229 9
0 13 -15 694.886 121.962 9
0 13 -14 6237.46 408.506 9
0 13 -13 10319.1 644.47 9
0 13 -12 9648.52 603.581 9
0 13 -11 2283.78 158.236 9
0 13 -11 81.6981 257.467 7
0 13 -10 178.639 224.311 7
0 13 -10 88.9158 69.6513 9
0 13 -9 55.8283 73.8728 9
0 13 -9 318.736 232.354 7
0 13 -8 936.74 243.335 7
0 13 -8 743.204 101.984 9
0 13 -7 -64.738 198.453 7
0 13 -6 265.859 194.572 7
0 13 -5 413.656 200.987 7
0 13 -3 1019.3 221.332 7
0 13 -3 677.648 91.6486 9
0 13 -2 3626.64 342.526 7
0 13 -2 3382.09 238.639 9
0 13 -1 2609.73 190.135 9
0 13 -1 2368.47 282.853 7
0 13 0 457.1 78.0227 9
0 13 1 5030.62 404.798 7
0 13 1 4781.53 320.661 9
0 13 2 1593.9 213.911 7
0 13 2 2121.6 159.896 9
0 13 3 2962.62 212.327 9
0 13 4 4544.22 303.775 9
0 13 5 1026.68 105.346 9
0 13 6 4575.76 303.582 9
0 13 7 2093.13 159.063 9
0 13 8 1462.71 121.828 9
0 13 9 191.068 57.0869 9
0 13 10 996.209 94.4048 9
0 13 11 50.5255 47.5749 9
0 13 12 144.782 47.3396 9
0 13 13 215.047 48.7998 9
0 13 14 615.416 65.4006 9
0 13 15 152.001 38.8658 9
0 13 16 119.395 33.4638 9
0 -14 20 17.4634 42.2325 13
0 -14 19 50.1731 54.3202 13
0 -14 18 2436.87 145.872 13
0 14 -18 542.391 179.726 7
0 14 -17 407.596 393.411 7
0 -14 17 22935.1 445.679 13
0 14 -16 1064.43 215.219 9
0 14 -15 477.682 197.391 7
0 14 -15 3.29944 181.751 9
0 14 -14 248.1 149.113 9
0 14 -13 9771.01 611.671 9
0 14 -12 253.61 405.538 7
0 14 -12 11817.3 407.245 9
0 14 -11 8085.59 510.566 9
0 14 -10 1760.4 144.908 9
0 14 -9 -43.3359 72.1858 9
0 14 -6 223.428 195.277 7
0 14 -5 879.182 226.249 7
0 14 -4 4779 431.495 7
0 14 -3 323.228 192.761 7
0 14 -3 448.398 86.0431 9
0 14 -2 1305.27 124.812 9
0 14 -1 805.649 194.236 7
0 14 -1 788.415 98.4007 9
0 14 0 2319.37 179.203 9
0 14 0 2430.97 265.887 7
0 14 1 3019.59 217.719 9
0 14 2 1010.16 107.095 9
0 14 3 2118.62 164.914 9
0 14 4 593.353 85.9678 9
0 14 5 1136.32 108.347 9
0 14 6 275.131 69.385 9
0 14 7 8499.11 535.073 9
0 14 8 674.913 82.8834 9
0 14 9 29.9176 50.7595 9
0 14 10 2022.52 150.784 9
0 14 11 73.1989 46.5782 9
0 14 12 -55.5742 43.4012 9
0 14 13 24.993 38.6146 9
0 14 14 -36.9681 34.6329 9
0 14 15 128.464 34.7058 9
0 -15 18 181.97 50.9529 13
0 -15 17 2826.06 191.714 13
0 15 -16 90.4844 307.302 7
0 -15 16 21902.9 367.86 13
0 15 -15 405.854 199.663 9
0 15 -14 -415.55 182.045 9
0 15 -13 -268.218 169.154 9
0 15 -13 352.122 179.979 7
0 15 -12 11489.8 711.074 9
0 15 -11 12093.9 744.837 9
0 15 -10 7666.21 483.186 9
0 15 -9 1587.36 133.59 9
0 15 -5 464.841 199.334 7
0 15 -4 8338.59 569.505 7
0 15 -4 6750.39 452.331 9
0 15 -3 632.483 190.599 7
0 15 -3 869.186 102.84 9
0 15 -2 465.997 86.6744 9
0 15 -2 454.128 167.975 7
0 15 -1 1068.8 110.706 9
0 15 0 508.558 84.2046 9
0 15 1 145.326 68.4632 9
0 15 2 412.203 75.6172 9
0 15 3 1518.16 130.177 9
0 15 4 374.606 73.3141 9
0 15 5 387.949 69.159 9
0 15 6 1757.21 139.371 9
0 15 7 1166.94 104.457 9
0 15 8 2065.07 153.458 9
0 15 9 267.832 54.6873 9
0 15 10 1551.34 119.991 9
0 15 11 463.477 57.3833 9
0 15 12 37.1494 36.137 9
0 15 13 224.5 39.3564 9
0 15 14 5.70537 25.7027 9
0 -16 16 931.514 80.0742 13
0 -16 15 14288.4 866.981 13
0 16 -13 394.802 186.018 9
0 16 -11 597.152 324.687 7
0 16 -11 9546.13 330.875 9
0 16 -10 11285.2 311.364 9
0 16 -10 4.98203 289.969 7
0 16 -9 8874.08 330.028 9
0 16 -9 516.932 333.131 7
0 16 -8 632.569 180.825 7
0 16 -7 383.555 165.045 7
0 16 -4 1859.03 149.89 9
0 16 -3 798.844 97.026 9
0 16 -2 208.079 68.9675 9
0 16 -1 935.945 99.0418 9
0 16 0 559.095 80.5376 9
0 16 1 835.495 93.4424 9
0 16 2 879.452 93.5663 9
0 16 3 98.3501 56.1188 9
0 16 4 1888.07 144.528 9
0 16 5 321.595 61.9712 9
0 16 6 1889.07 141.352 9
0 16 7 455.786 61.9887 9
0 16 8 54.9272 40.9635 9
0 16 9 0.90449 36.8905 9
0 16 10 14.7245 32.9237 9
0 16 11 119.511 33.4484 9
0 16 12 112.853 29.6159 9
0 -17 13 18264.2 1100.78 13
0 17 -12 716.566 180.148 9
0 17 -10 3488.85 255.07 9
0 17 -9 10311.6 634.224 9
0 17 -5 156.184 54.6267 9
0 17 -4 -44.5378 51.3137 9
0 17 -3 123.255 55.2043 9
0 17 -2 50.058 53.1501 9
0 17 -1 114.586 56.5124 9
0 17 0 -6.81527 51.666 9
0 17 1 54.5411 52.1979 9
0 17 2 96.4055 49.8938 9
0 17 3 828.355 80.5179 9
0 17 4 2059.03 148.151 9
0 17 5 282.525 50.5666 9
0 17 6 1353.7 104.292 9
0 17 8 143.14 36.758 9
0 17 9 95.7868 29.65 9
0 17 10 179.997 29.9354 9
0 18 -10 401.991 124.842 9
0 18 -9 624.452 135.442 9
0 18 -5 5688.72 353.884 9
0 18 -4 3364.42 217.631 9
0 18 -3 935.658 79.2361 9
0 18 -2 53.461 38.7685 9
0 18 -1 53.2143 38.6511 9
0 18 0 25.9375 37.8823 9
0 18 1 31.1585 37.6297 9
0 18 2 24.7758 35.8753 9
0 18 3 220.17 41.8908 9
0 18 4 242.939 40.9369 9
0 18 5 47.4425 30.4428 9
0 18 6 9.16757 26.3317 9
0 18 7 10.2644 21.9984 9
-1 18 5 45.7852 23.8556 9
-1 18 4 67.4462 27.8362 9
-1 18 3 90.3013 30.9996 9
-1 18 2 256.889 40.2495 9
-1 18 1 418.176 47.9846 9
-1 18 0 1135.22 87.0712 9
-1 18 -1 2502.47 166.083 9
-1 18 -2 4479.29 282.435 9
-1 18 -3 6431.97 397.893 9
-1 18 -4 8338.47 511.732 9
-1 18 -5 8727.52 535.998 9
-1 18 -6 5826.3 367.972 9
-1 18 -8 371.724 145.453 9
-1 18 -9 1184.91 161.715 9
1 -18 10 13598.4 821.162 13
-1 17 8 26.0565 29.6648 9
-1 17 7 34.5244 32.8966 9
-1 17 6 134.939 40.6104 9
-1 17 5 496.125 58.6423 9
-1 17 4 402.398 56.798 9
-1 17 3 -21.713 44.7202 9
-1 17 2 11.2694 45.4116 9
-1 17 1 130.438 51.6836 9
-1 17 0 56.4304 49.3787 9
-1 17 -1 47.0644 49.226 9
-1 17 -2 160.637 53.9176 9
-1 17 -3 191.658 53.0981 9
-1 17 -4 1799.75 134.555 9
-1 17 -5 5675.26 359.66 9
-1 17 -6 9387.44 578.586 9
-1 17 -7 11135.1 682.584 9
-1 17 -8 10385.1 640.17 9
1 -17 13 9258.91 566.265 13
-1 16 10 299.339 40.8708 9
-1 16 9 1588.72 115.236 9
-1 16 8 2556.02 173.796 9
-1 16 7 507.853 60.7879 9
-1 16 6 169.897 48.6272 9
-1 16 5 172.811 53.9703 9
-1 16 4 665.538 77.1952 9
-1 16 3 78.6409 53.8647 9
-1 16 2 492.016 71.4483 9
-1 16 1 130.537 60.9651 9
-1 16 0 86.4885 61.4949 9
-1 16 -1 72.7197 62.7119 9
-1 16 -2 207.978 66.9124 9
-1 16 -3 26.6943 61.0201 9
-1 16 -4 251.362 67.7283 9
-1 16 -5 55.1728 59.2774 9
-1 16 -6 1661.44 133.874 9
-1 16 -7 7776.29 488.465 9
-1 16 -8 12200.2 749.381 9
-1 16 -9 13441.2 823.23 9
-1 16 -13 520.223 219.263 9
1 -16 14 23104.4 1392.93 13
1 -16 15 5243.81 331.648 13
1 -16 16 544.14 63.6481 13
-1 15 11 945.104 78.9394 9
-1 15 10 23.4226 36.8129 9
-1 15 9 157.614 46.7097 9
-1 15 8 404.183 59.6758 9
-1 15 7 855.764 84.1798 9
-1 15 6 2278.61 166.362 9
-1 15 5 1887.54 145.619 9
-1 15 4 161.824 60.0087 9
-1 15 3 262.705 67.3816 9
-1 15 2 339.948 70.8535 9
-1 15 1 167.579 67.811 9
-1 15 0 391.668 77.6616 9
-1 15 -1 314.629 78.2075 9
-1 15 -2 1121.06 115.606 9
-1 15 -3 416.048 84.6274 9
-1 15 -4 802.162 99.7952 9
-1 15 -5 88.4997 70.0517 9
-1 15 -6 -117.618 71.0635 9
-1 15 -6 90.461 182.068 7
-1 15 -7 200.491 70.8544 9
-1 15 -7 489.744 209.701 7
-1 15 -8 762.962 291.548 7
-1 15 -8 4254.83 236.765 9
-1 15 -9 618.242 224.353 7
-1 15 -10 697.55 215.856 7
-1 15 -11 429.731 191.158 7
-1 15 -14 1278.69 235.309 9
1 -15 15 33012.6 1985.24 13
1 -15 16 10162.6 626.797 13
1 -15 17 286.862 63.0001 13
1 -15 18 100.805 49.4571 13
-1 14 12 235.023 45.641 9
-1 14 11 3133.47 210.096 9
-1 14 10 408.579 58.6209 9
-1 14 9 869.909 85.1801 9
-1 14 8 1392.03 115.128 9
-1 14 7 333.519 63.2688 9
-1 14 6 482.823 72.0631 9
-1 14 5 430.477 72.0101 9
-1 14 4 601.995 82.3096 9
-1 14 3 4678.21 311.283 9
-1 14 2 921.395 99.9196 9
-1 14 1 1398.26 125.669 9
-1 14 0 679.483 90.5087 9
-1 14 -1 166.507 72.5236 9
-1 14 -2 1498.29 134.295 9
-1 14 -3 479.603 207.326 7
-1 14 -3 363.729 82.7345 9
-1 14 -4 1361 134.542 9
-1 14 -4 2091.96 288.112 7
-1 14 -5 2204.75 299.623 7
-1 14 -5 1723.48 153.148 9
-1 14 -6 2659.74 326.169 7
-1 14 -6 1754.89 155.288 9
-1 14 -7 158.132 76.2869 9
-1 14 -8 617.593 95.7322 9
-1 14 -11 187.717 236.892 7
-1 14 -13 1501.83 205.9 9
-1 14 -14 277.112 195.871 7
-1 14 -15 239.894 180.505 7
-1 14 -15 1442.69 229.212 9
1 -14 16 37421.9 2250.13 13
1 -14 17 9787.53 607.938 13
1 -14 18 224.579 68.5502 13
1 -14 19 27.9594 56.6991 13
1 -14 20 59.0811 45.6942 13
-1 13 13 -50.0549 38.62 9
-1 13 12 65.8198 42.6288 9
-1 13 11 3105.02 211.079 9
-1 13 10 314.996 58.2908 9
-1 13 9 2221.89 162.539 9
-1 13 8 7703.99 485.975 9
-1 13 7 836.882 89.824 9
-1 13 6 1135.19 105.847 9
-1 13 5 2289.73 171.179 9
-1 13 4 4033.23 272.178 9
-1 13 3 95.6299 61.3847 9
-1 13 2 1590.5 133.115 9
-1 13 1 2170.23 165.991 9
-1 13 0 1425.14 228.105 7
-1 13 0 1080.22 108.404 9
-1 13 -1 530.106 84.0698 9
-1 13 -1 410.184 202.574 7
-1 13 -2 9506.85 621.548 9
-1 13 -2 12596.2 773.098 7
-1 13 -3 1521.12 133.419 9
-1 13 -4 1575.35 138.136 9
-1 13 -4 1734.2 286.978 7
-1 13 -5 738.086 100.007 9
-1 13 -5 1061.83 248.345 7
-1 13 -6 7145.21 481.155 9
-1 13 -6 10000.8 658.373 7
-1 13 -7 819.326 241.339 7
-1 13 -7 589.058 96.1761 9
-1 13 -8 3606.5 403.739 7
-1 13 -9 138.102 216.239 7
-1 13 -10 397.859 251.008 7
-1 13 -13 1163.78 488.074 7
-1 13 -13 10848 465.399 9
-1 13 -14 1778.33 193.421 9
-1 13 -15 -229.426 167.924 9
-1 13 -16 313.832 193.492 7
-1 13 -16 1508.8 228.642 9
-1 13 -17 606.565 491.217 7
1 -13 17 30981.9 562.131 13
1 -13 18 5349.32 350.364 13
1 -13 19 137.578 73.3112 13
1 -13 20 8.98884 60.5294 13
1 -13 21 -29.3515 52.1896 13
-1 12 14 33.7777 33.9133 9
-1 12 13 162.012 42.8442 9
-1 12 12 559.981 64.6438 9
-1 12 11 110.592 44.8827 9
-1 12 10 198.193 52.1106 9
-1 12 9 660.807 73.3927 9
-1 12 8 363.72 60.2036 9
-1 12 7 446.772 64.4304 9
-1 12 6 1511.68 123.252 9
-1 12 5 6418.45 409.993 9
-1 12 4 8813.86 551.719 9
-1 12 3 4992.02 326.323 9
-1 12 2 1417.85 120.159 9
-1 12 1 1138.03 199.571 7
-1 12 1 831.885 90.8284 9
-1 12 0 621.072 196.149 7
-1 12 0 495.425 73.9165 9
-1 12 -1 219.667 63.5188 9
-1 12 -2 276.919 188.885 7
-1 12 -2 62.7057 59.3693 9
-1 12 -3 339.689 194.066 7
-1 12 -3 149.951 62.2038 9
-1 12 -4 3832.86 355.953 7
-1 12 -4 2458.75 188.512 9
-1 12 -5 3480.51 241.847 9
-1 12 -6 171.465 73.4116 9
-1 12 -6 376.328 223.042 7
-1 12 -7 197.855 78.0176 9
-1 12 -12 3933.26 744.538 7
-1 12 -12 13810.1 690.229 9
-1 12 -13 11872.4 742.838 9
-1 12 -14 4061.57 245.328 9
-1 12 -14 869.555 302.095 7
-1 12 -15 1548.39 173.564 9
-1 12 -15 2606.35 305.545 7
-1 12 -16 112.238 189.982 7
-1 12 -16 -46.4438 125.487 9
1 -12 17 49147.6 2952.08 13
-1 12 -18 706.466 426.612 7
1 -12 18 17385.4 461.946 13
-1 12 -19 480.184 165.138 7
1 -12 19 877.793 107.296 13
1 -12 20 129.724 78.2926 13
1 -12 21 3.18354 63.4554 13
1 -12 22 -90.5992 56.2354 13
1 -12 23 7.78129 36.473 13
-1 11 15 207.67 42.236 9
-1 11 14 465.298 56.9544 9
-1 11 13 206.499 46.6041 9
-1 11 12 1607.28 123.208 9
-1 11 11 1148.22 97.3675 9
-1 11 10 51.6937 42.6698 9
-1 11 9 343.954 55.4761 9
-1 11 8 1.15254 41.761 9
-1 11 7 1065.93 93.8775 9
-1 11 6 1223.54 102.955 9
-1 11 5 803.839 78.7678 9
-1 11 4 1652.5 126.404 9
-1 11 3 46.2091 46.7307 9
-1 11 2 447.111 149.906 7
-1 11 2 501.064 65.9005 9
-1 11 1 988.661 91.642 9
-1 11 1 1276.41 205.565 7
-1 11 0 2860.02 287.897 7
-1 11 0 2379.68 172.751 9
-1 11 -1 1990.9 244.572 7
-1 11 -1 1534.06 123.927 9
-1 11 -2 355.478 61.0308 9
-1 11 -3 1843.45 141.288 9
-1 11 -4 61.0333 50.8185 9
-1 11 -4 63.4238 169.174 7
-1 11 -5 302.771 182.84 7
-1 11 -5 263.315 60.2659 9
-1 11 -6 809.579 226.914 7
-1 11 -6 560.411 77.9469 9
-1 11 -7 1924.95 281.066 7
-1 11 -7 1195.1 113.258 9
-1 11 -8 21.6627 202.414 7
-1 11 -11 362.997 232.85 7
-1 11 -12 11740.9 616.673 9
-1 11 -12 3929.36 682.821 7
-1 11 -13 8753.8 384.773 9
-1 11 -13 564.766 412.478 7
-1 11 -14 3481.69 254.722 9
-1 11 -15 532.773 124.101 9
-1 11 -15 857.296 238.965 7
-1 11 -16 1561.85 175.314 9
-1 11 -16 2064.74 280.257 7
-1 11 -17 224.257 529.146 7
1 -11 17 60796.5 699.341 13
1 -11 18 29250.8 1771.43 13
1 -11 19 3480.39 221.135 13
-1 11 -19 1579.78 266.938 7
1 -11 20 207.647 88.4542 13
-1 11 -20 332.717 141.344 7
1 -11 21 -2.51749 74.7437 13
1 -11 22 59.8214 68.1159 13
1 -11 23 537.028 68.774 13
-1 10 15 781.474 72.5343 9
-1 10 14 1998.64 143.761 9
-1 10 13 -1.0647 36.7063 9
-1 10 12 498.429 60.234 9
-1 10 11 36.3757 38.8626 9
-1 10 10 327.045 50.278 9
-1 10 9 1112.67 92.9453 9
-1 10 8 303.975 49.4439 9
-1 10 7 70.5305 40.2241 9
-1 10 6 3203 213.988 9
-1 10 5 1895.36 137.351 9
-1 10 4 1044.43 87.3512 9
-1 10 3 125.372 123.712 7
-1 10 3 133.345 42.9839 9
-1 10 2 869.579 79.1317 9
-1 10 2 956.835 176.194 7
-1 10 1 8556.43 529.348 7
-1 10 1 6533.91 425.265 9
-1 10 0 2046.47 228.223 7
-1 10 0 1419.39 113.166 9
-1 10 -1 157.468 45.1511 9
-1 10 -2 1199.62 100.011 9
-1 10 -2 1487.47 214.233 7
-1 10 -3 238.237 162.803 7
-1 10 -3 158.843 47.1575 9
-1 10 -4 3229.6 319.931 7
-1 10 -4 2749.15 192.405 9
-1 10 -5 908.773 86.9012 9
-1 10 -5 982.472 216.48 7
-1 10 -6 1442.29 244.246 7
-1 10 -6 1373.74 113.209 9
-1 10 -7 122.975 173.684 7
-1 10 -7 134.047 57.4835 9
-1 10 -10 2713.87 341.085 7
-1 10 -11 3216.63 384.072 7
-1 10 -11 3761.97 251.881 9
-1 10 -12 8732 481.791 9
-1 10 -12 3577.96 552.451 7
-1 10 -13 7293.69 385.204 9
-1 10 -13 2075.46 438.964 7
1 -10 14 76.6484 48.7319 6
-1 10 -14 251.68 220.424 7
-1 10 -15 2613.87 313.079 7
1 -10 15 2077.27 143.036 6
1 -10 16 -1.15011 46.3471 6
-1 10 -16 -55.9016 113.059 9
1 -10 17 1767.51 197.775 6
-1 10 -17 1870.93 239.15 9
1 -10 18 173.335 59.6677 6
-1 10 -18 366.698 177.838 7
1 -10 19 246.294 53.0006 6
1 -10 19 4743.51 165.634 13
-1 10 -20 570.518 161.188 7
1 -10 20 506.094 105.197 13
1 -10 21 185.337 90.1357 13
1 -10 22 20.208 75.0059 13
1 -10 23 29.308 61.0279 13
1 -10 24 228.239 54.0117 13
-1 9 22 51.496 20.2623 5
-1 9 21 63.4241 22.9071 5
-1 9 20 381.913 40.9821 5
-1 9 19 95.0588 26.2406 5
-1 9 18 1171.21 88.1634 5
-1 9 17 145.076 30.7909 5
-1 9 15 1198.12 97.307 9
-1 9 14 4154.29 270.041 9
-1 9 13 323.407 48.9217 9
-1 9 12 972.218 84.1342 9
-1 9 11 1050.77 87.2365 9
-1 9 10 1122.75 91.5043 9
-1 9 9 97.0228 37.4319 9
-1 9 8 1348.99 103.223 9
-1 9 7 66.304 35.0604 9
-1 9 6 77.0143 35.6141 9
-1 9 5 663.393 63.7087 9
1 -9 -4 1352.46 126.958 1
-1 9 4 1539.43 109.448 9
1 -9 -3 54.7421 32.8197 1
-1 9 3 332.502 44.1837 9
-1 9 3 193.136 121.837 7
-1 9 2 5779.08 347.496 9
1 -9 -2 4394.19 364.821 1
1 -9 -1 1236.15 127.286 1
-1 9 1 1699.98 114.758 9
-1 9 0 128.284 39.8244 9
1 -9 0 41.1642 32.0263 1
1 -9 1 68.6334 32.7225 1
-1 9 -1 135.986 39.3311 9
1 -9 1 63.7098 36.8901 4
-1 9 -1 131.066 134.565 7
1 -9 2 261.289 53.1213 1
-1 9 -2 558.979 54.2004 9
-1 9 -2 525.877 163.974 7
1 -9 2 178.046 50.5063 4
-1 9 -3 713.933 66.7686 9
1 -9 3 605.279 78.9536 1
1 -9 3 574.253 81.9161 4
-1 9 -4 2403.17 159.304 9
1 -9 4 2050.63 183.198 1
1 -9 4 2023.44 191.164 4
1 -9 5 32.772 46.3381 4
-1 9 -5 184.201 48.2357 9
-1 9 -5 75.5309 156.756 7
-1 9 -6 5063.96 323.149 9
-1 9 -6 4953.47 424.797 7
-1 9 -9 2283.86 289.823 7
-1 9 -10 225.284 184.588 7
1 -9 11 462.225 65.5931 6
-1 9 -11 678.323 215.609 7
-1 9 -12 1828.65 288.01 7
1 -9 12 1482.9 151.018 6
-1 9 -13 3333.13 383.48 7
1 -9 13 2849.94 244.359 6
-1 9 -14 3356.78 368.491 7
-1 9 -14 4128.56 252.501 9
1 -9 14 3158.53 231.268 6
-1 9 -15 1010.38 138.32 9
-1 9 -15 1501.91 247.982 7
1 -9 15 1488.68 114.005 6
1 -9 16 15168.8 898.326 6
-1 9 -16 15262.9 1022.37 7
-1 9 -16 13567.6 917.188 9
1 -9 17 4069.37 404.199 6
-1 9 -17 4285.31 433.451 9
1 -9 18 407.561 94.1212 6
1 -9 18 31138.5 371.825 13
-1 9 -19 364.728 166.617 7
1 -9 19 379.131 67.7547 6
1 -9 20 163.372 44.5508 6
1 -9 20 126.344 98.8057 13
1 -9 21 81.0044 93.1683 13
-1 9 -21 330.579 125.914 7
1 -9 21 278.505 45.4809 6
1 -9 22 3.30757 30.1883 6
1 -9 22 -54.5722 84.8575 13
1 -9 23 64.4011 29.254 6
1 -9 23 13.1595 69.1638 13
1 -9 24 1048.87 98.5054 13
-1 8 26 34.5262 13.8351 5
-1 8 25 23.0212 16.7594 5
-1 8 24 79.5053 22.3903 5
-1 8 23 277.475 35.668 5
-1 8 22 69.9013 26.6297 5
-1 8 21 2.59419 25.1436 5
-1 8 20 2395.82 163.387 5
-1 8 19 465.965 51.7039 5
-1 8 18 101.89 32.1547 5
-1 8 17 282.436 40.8905 5
-1 8 16 3914.88 252.684 5
-1 8 15 3680.71 246.33 9
-1 8 15 3893.27 244.986 5
-1 8 14 244.559 42.773 9
-1 8 13 122.44 35.2178 9
-1 8 12 31.6544 31.0736 9
-1 8 11 1457.47 108.159 9
-1 8 10 1915.54 134.247 9
-1 8 9 713.291 64.7621 9
-1 8 8 1614.1 115.823 9
-1 8 7 2280.41 154.442 9
-1 8 6 521.165 53.6233 9
-1 8 5 1393.43 99.8124 9
1 -8 -5 1274.66 117.627 1
1 -8 -4 616.982 75.9018 1
1 -8 -4 749.142 68.484 2
-1 8 4 707.063 63.1188 9
1 -8 -3 43.1309 22.4687 2
1 -8 -3 -1.91244 26.6636 1
1 -8 -3 9.38855 11.8284 4
-1 8 2 6365.21 354.487 9
1 -8 -2 5295.64 373.135 1
1 -8 -2 6123.63 362.261 2
-1 8 1 8680.37 492.078 9
1 -8 -1 8093.61 516.643 1
-1 8 0 7663.72 450.558 9
1 -8 0 7198.22 476.841 1
-1 8 -1 2956.5 265.254 7
1 -8 1 2081.05 195.771 4
-1 8 -1 3148.25 178.637 9
1 -8 1 2254.15 195.501 1
-1 8 -2 23888.8 1404.51 9
1 -8 2 20866.8 1437.08 4
1 -8 2 21955.6 1431.49 1
-1 8 -3 850.626 179.139 7
-1 8 -3 1160.16 83.459 9
1 -8 3 699.601 103.279 4
-1 8 -4 798.547 172.168 7
-1 8 -4 702.66 63.5298 9
1 -8 4 548.148 88.6331 4
-1 8 -5 419.201 165.263 7
-1 8 -5 540.414 55.6441 9
1 -8 5 266.3 73.2756 4
-1 8 -6 1920.77 133.666 9
1 -8 6 1738.92 178.782 4
1 -8 7 51.3399 55.7157 4
-1 8 -8 -27.3407 157.12 7
-1 8 -9 527.037 176.502 7
1 -8 9 523.238 51.3112 6
-1 8 -10 881.681 88.5945 9
-1 8 -10 1012.39 206.847 7
1 -8 10 1151.08 83.0222 6
-1 8 -11 1602.15 250.999 7
1 -8 11 1558.56 125.348 6
-1 8 -12 6.11863 167.86 7
1 -8 12 46.0768 41.6284 6
1 -8 13 246.324 57.1635 6
-1 8 -13 266.496 181.704 7
-1 8 -14 299.62 185.311 7
-1 8 -14 717.763 93.4968 9
1 -8 14 412.293 60.9337 6
-1 8 -15 567.286 115.81 9
-1 8 -15 1049.09 228.871 7
1 -8 15 1074.06 91.9496 6
-1 8 -16 1952.25 190.042 9
1 -8 16 2178.46 158.211 6
-1 8 -16 2036.95 278.81 7
-1 8 -17 455.564 188.261 7
1 -8 17 428.785 101.047 6
1 -8 18 21.7868 64.3651 6
1 -8 18 20294.1 299.83 13
-1 8 -19 84.7919 136.314 7
1 -8 19 -11.2544 54.6254 6
1 -8 20 246.732 106.724 13
1 -8 20 286.515 54.1689 6
-1 8 -20 363.883 141.481 7
1 -8 21 149.02 98.4788 13
1 -8 21 45.1698 41.4504 6
1 -8 22 185.797 92.3006 13
1 -8 22 366.939 51.2133 6
1 -8 23 -78.7168 74.1028 13
1 -8 23 7.0112 32.0576 6
1 -8 24 589.7 82.6974 13
1 -8 24 575.508 55.9896 6
1 -8 25 231.401 33.0732 6
-1 7 27 281.386 27.9505 5
-1 7 26 138.757 23.6476 5
-1 7 25 17.9905 21.4568 5
-1 7 24 55.8429 26.9164 5
-1 7 23 32.3066 29.2056 5
-1 7 22 107.761 34.6845 5
-1 7 21 275.483 44.7892 5
-1 7 20 1796.03 130.635 5
-1 7 19 134.143 37.9802 5
-1 7 14 617.652 59.1557 9
-1 7 13 2293.4 155.625 9
-1 7 12 465.713 50.0372 9
-1 7 11 245.135 38.1966 9
1 -7 -10 4042.77 306.901 3
-1 7 10 3313.24 218.234 9
-1 7 9 1703.97 121.328 9
1 -7 -9 2157.78 197.995 3
-1 7 8 1200.94 89.149 9
-1 7 7 33.9107 27.7146 9
-1 7 6 10894.2 661.388 9
-1 7 5 3570.79 233.219 9
1 -7 -5 4046.44 259.079 1
-1 7 4 1054.5 79.1728 9
1 -7 -4 1085.56 96.1705 1
1 -7 -3 802.305 79.3694 1
-1 7 3 887.213 66.0283 9
1 -7 -3 761.573 69.3727 2
1 -7 -3 791.349 62.9563 4
-1 7 2 4228.54 253.808 9
1 -7 -2 4150.92 272.734 1
1 -7 -2 4498.78 261.908 2
1 -7 -1 3847.13 238.82 2
-1 7 1 3824.02 232.5 9
1 -7 -1 3720.37 253.984 1
1 -7 -1 3147.85 245.071 4
1 -7 0 1499 127.165 1
-1 7 0 1757.98 110.884 9
1 -7 0 1329.67 127.392 4
1 -7 1 196.003 56.4792 4
-1 7 -1 417.978 40.5286 9
-1 7 -1 281.348 126.327 7
1 -7 1 163.074 41.2095 1
-1 7 -2 20422.5 1224.84 9
1 -7 2 18028.8 1258.68 4
-1 7 -3 1998.07 128.184 9
-1 7 -3 1990.19 224.325 7
1 -7 3 1452.78 157.305 4
-1 7 -4 3762.6 235.006 9
1 -7 4 3200.49 276.94 4
-1 7 -4 4076.34 331.22 7
-1 7 -5 1291.61 93.2215 9
1 -7 5 1008.8 131.499 4
-1 7 -6 115.408 38.8154 9
1 -7 6 41.1736 54.3621 4
1 -7 7 360.991 82.9804 4
-1 7 -7 327.162 155.492 7
1 -7 8 371.836 39.8313 6
-1 7 -8 375.01 159.093 7
1 -7 8 348.324 84.8493 4
1 -7 9 29.2586 27.8335 6
1 -7 9 21.9551 49.3046 3
-1 7 -9 -8.88403 23.7636 2
1 -7 9 52.0513 56.3388 4
-1 7 -9 15.1839 145.424 7
-1 7 -10 307.909 53.1685 2
-1 7 -10 397.839 54.3676 9
1 -7 10 369.306 44.7373 6
1 -7 11 91.246 39.3783 6
-1 7 -11 48.4095 150.356 7
1 -7 12 461.778 68.011 6
-1 7 -12 308.46 169.491 7
-1 7 -13 1020.21 208.372 7
1 -7 13 1216.92 106.671 6
1 -7 14 44.5982 42.6596 6
-1 7 -14 -39.6151 149.606 7
-1 7 -14 12.9658 67.2243 9
1 -7 15 1366.05 104.749 6
-1 7 -15 853.366 123.847 9
-1 7 -15 1047.11 208.798 7
1 -7 16 1797.29 139.5 6
-1 7 -16 1769.45 172.632 9
-1 7 -16 1507.72 237.771 7
1 -7 17 160.631 82.8439 6
-1 7 -17 314.019 165.71 7
1 -7 18 148.465 72.7199 6
-1 7 -18 180.15 147.864 7
1 -7 19 -66.8977 58.1903 6
1 -7 19 441.406 107.605 13
-1 7 -20 131.022 117.915 7
1 -7 20 110.123 52.7569 6
1 -7 20 127.748 105.25 13
1 -7 21 118.428 102.047 13
1 -7 21 124.221 50.6309 6
1 -7 22 429.608 57.7054 6
1 -7 22 128.976 95.0215 13
1 -7 23 114.716 41.1263 6
1 -7 23 42.6986 77.1069 13
1 -7 24 -118.442 69.5477 13
1 -7 24 69.4602 35.6661 6
1 -7 25 37.6815 31.0683 6
1 -7 26 69.0481 27.3335 6
1 -7 27 70.091 21.1845 6
-1 6 28 503.041 40.8407 5
-1 6 27 872.943 65.4163 5
-1 6 26 84.3737 25.5167 5
-1 6 25 1668.06 118.381 5
-1 6 24 10.0192 31.8314 5
-1 6 23 686.592 66.2565 5
-1 6 22 912.706 80.5747 5
-1 6 14 194.567 34.2502 9
-1 6 13 415.101 44.3747 9
-1 6 12 1440.14 129.544 1
-1 6 12 1277.69 92.1725 9
1 -6 -11 917.374 129.216 3
-1 6 11 936.227 100.679 1
-1 6 11 915.825 71.0527 9
1 -6 -10 3107.32 262.227 3
-1 6 10 3235.44 226.057 1
-1 6 10 2858.31 189.64 9
1 -6 -9 6094.96 385.27 3
-1 6 9 5400.04 335.448 1
1 -6 -8 289.129 85.2482 3
-1 6 8 224.892 47.4309 1
1 -6 -4 4336.14 287.181 1
1 -6 -3 1368.91 100.715 4
1 -6 -3 1748.24 119.068 1
1 -6 -2 614.345 60.1963 4
1 -6 -2 595.656 61.7651 1
1 -6 -2 639.199 55.137 2
1 -6 -1 27.4124 28.2571 1
1 -6 -1 10.3953 17.8794 2
1 -6 0 9971.51 625.673 4
1 -6 0 9792.23 614.86 1
1 -6 1 1332.59 125.446 4
1 -6 2 1141.06 120.768 4
1 -6 3 2994.92 235.807 4
1 -6 4 13937.7 895.809 4
1 -6 5 1098.85 140.155 4
-1 6 -5 1347.4 94.3369 9
1 -6 6 2454.8 223.45 4
-1 6 -6 2430.48 173.836 2
-1 6 -6 2451.63 253.631 7
1 -6 7 11623.4 692.472 4
-1 6 -7 9496.09 622.595 2
-1 6 -7 9787 684.714 7
1 -6 8 674.373 112.262 4
-1 6 -8 586.515 67.1601 2
-1 6 -8 632.731 163.298 7
1 -6 9 60.3901 66.3432 4
-1 6 -9 28.0445 24.9002 2
-1 6 -9 -57.8972 143.759 7
-1 6 -9 -16.4742 36.2607 9
1 -6 9 29.8918 48.8646 3
1 -6 9 25.0223 27.0179 6
1 -6 10 14.8432 58.4731 4
-1 6 -10 18.4457 139.342 7
1 -6 10 36.6521 30.1138 6
1 -6 10 -19.1295 51.6458 3
-1 6 -10 -2.21247 24.3837 2
1 -6 11 751.533 69.1354 6
-1 6 -11 457.467 74.8062 2
1 -6 11 448.711 104.695 3
-1 6 -11 670.959 168.275 7
-1 6 -12 2443.79 262.602 7
1 -6 12 2572.36 163.794 6
-1 6 -12 2710.94 170.089 9
-1 6 -13 196.541 59.4858 9
-1 6 -13 -9.97551 137.261 7
1 -6 13 70.2805 38.4242 6
-1 6 -14 -120.077 70.4713 9
-1 6 -14 -55.4523 134.673 7
1 -6 14 25.3531 38.6116 6
1 -6 15 235.358 52.5757 6
-1 6 -15 100.915 129.041 7
-1 6 -15 184.86 88.4342 9
1 -6 15 171.522 44.7774 12
1 -6 16 9.55224 52.9622 6
1 -6 16 4.25581 42.1728 12
1 -6 17 87.379 49.4249 12
-1 6 -17 34.6205 128.785 7
-1 6 -18 595.804 156.651 7
1 -6 18 572.255 76.4705 12
1 -6 18 692.2 86.7203 6
1 -6 19 158.682 62.3445 6
1 -6 19 158.16 51.221 12
-1 6 -19 161.429 115.689 7
1 -6 19 123.764 102.429 13
1 -6 20 615.842 73.9509 12
1 -6 20 483.657 117.702 13
1 -6 21 53.0601 99.2712 13
1 -6 21 168.375 53.8261 6
1 -6 22 -80.1772 92.3579 13
1 -6 22 20.2875 46.0565 6
1 -6 23 561.491 64.4215 6
1 -6 23 383.853 91.7538 13
1 -6 24 14.9679 37.1431 6
1 -6 24 -162.256 72.5751 13
1 -6 25 364.04 48.48 6
1 -6 26 109.042 33.3058 6
1 -6 27 57.1824 26.4713 6
-1 5 29 132.541 18.9904 5
-1 5 28 49.4867 20.603 5
-1 5 27 605.268 53.3306 5
-1 5 26 126.406 32.4678 5
-1 5 25 2342.81 160.936 5
-1 5 24 42.9194 35.947 5
-1 5 23 2576.59 178.26 5
-1 5 20 1551.95 120.712 6
-1 5 19 1898.57 140.407 6
-1 5 18 169.043 45.3218 6
-1 5 18 142.522 54.4682 12
-1 5 17 46.9078 49.6531 12
-1 5 17 31.8593 35.8677 6
-1 5 16 -22.6002 35.2571 6
-1 5 16 -20.5569 41.426 12
-1 5 15 -25.5896 34.5117 6
-1 5 15 16.2404 39.8904 12
-1 5 14 49.3075 31.0028 6
-1 5 14 64.2165 38.8842 12
-1 5 13 605.899 60.3806 12
-1 5 13 553.256 75.1921 1
-1 5 13 554.739 54.718 6
1 -5 -13 428.832 88.0227 3
-1 5 12 45.4208 27.0004 6
-1 5 12 59.0526 36.127 1
1 -5 -12 45.4426 56.7405 3
-1 5 12 66.6097 35.3519 12
1 -5 -11 2315.42 212.801 3
-1 5 11 2419.74 153.848 6
-1 5 11 2301.62 151.048 9
-1 5 11 2686.61 189.44 1
-1 5 11 2150.7 155.407 12
-1 5 10 5005.19 299.557 6
1 -5 -10 5552.47 373.016 3
-1 5 10 5648.23 336.631 1
1 -5 -9 213.584 83.4419 3
-1 5 9 143.076 42.0232 1
-1 5 8 123.288 38.7334 1
1 -5 -8 170.869 79.3111 3
-1 5 7 8856 559.989 1
-1 5 6 1905.03 143.775 1
1 -5 -4 16657.4 1014.19 1
1 -5 -3 6285.59 355.52 1
1 -5 -3 5194.75 344.097 4
1 -5 -2 5716.08 338.382 1
1 -5 -2 4912.49 335.901 4
1 -5 -1 57.3631 18.2791 2
1 -5 -1 78.5431 27.7592 1
1 -5 -1 106.242 43.5031 4
1 -5 0 321.326 63.7484 4
1 -5 0 267.688 39.3032 1
1 -5 0 280.928 30.832 2
1 -5 1 1099.39 115.222 4
1 -5 2 14043.8 887.947 4
1 -5 3 232.839 76.4515 4
1 -5 4 822.678 108.468 4
-1 5 -4 674.008 61.0359 2
-1 5 -5 1919.19 138.732 2
1 -5 5 2120.2 187.895 4
-1 5 -6 250.995 37.6526 2
1 -5 6 127.181 76.3673 4
1 -5 7 38.8287 71.9329 4
-1 5 -7 13.0377 24.4077 2
-1 5 -8 6603.34 491.454 7
1 -5 8 6288.58 455.155 3
1 -5 8 7789.91 502 4
-1 5 -8 6840.45 437.511 2
-1 5 -9 14686.3 909.761 9
-1 5 -9 16451.1 939.247 2
1 -5 9 13858.5 954.857 3
-1 5 -9 16819.7 992.25 7
1 -5 10 4098.12 233.632 6
-1 5 -10 3452.28 316.388 7
-1 5 -10 3668.56 233.887 9
1 -5 10 2890.24 279.872 3
-1 5 -10 3075.99 254.306 2
-1 5 -11 5567.37 420.859 7
1 -5 11 4450.21 393.924 3
1 -5 11 6266.42 335.788 6
-1 5 -11 4749.58 334.888 9
-1 5 -11 4609.12 360.7 2
1 -5 11 6552.56 434.607 4
1 -5 12 1065.56 152.018 3
-1 5 -12 882.377 107.692 2
-1 5 -12 1066.56 98.0704 9
1 -5 12 1280.08 91.3925 6
1 -5 12 1351.46 93.5007 12
-1 5 -12 1081.38 178.376 7
1 -5 13 79.4119 38.6508 12
1 -5 13 104.225 38.9059 6
-1 5 -13 33.6482 32.8281 2
-1 5 -13 -74.9172 60.6516 9
-1 5 -13 -17.4437 124.191 7
-1 5 -14 -13.239 118.125 7
1 -5 14 80.1065 41.2986 12
-1 5 -14 -14.8935 65.8559 9
1 -5 14 42.0662 41.2647 6
-1 5 -15 216.736 134.317 7
1 -5 15 324.588 67.1617 6
1 -5 16 59.7118 52.5 6
-1 5 -16 8.78073 122.904 7
1 -5 17 622.757 65.88 5
1 -5 17 652.291 79.6364 12
-1 5 -17 627.856 149.204 7
1 -5 17 745.893 87.2646 6
1 -5 18 366.75 63.2715 12
1 -5 18 485.92 108.538 13
1 -5 18 331.68 67.6521 6
1 -5 18 293.299 42.9132 5
1 -5 19 1230.83 103.391 5
1 -5 19 1209.52 147.242 13
1 -5 19 1468.95 119.294 12
1 -5 20 1266.64 149.268 13
1 -5 20 1282.25 105.823 5
1 -5 20 1508.41 120.863 12
1 -5 21 5695.88 346.424 12
1 -5 21 6294.22 349.87 6
1 -5 21 5405.35 361.518 13
1 -5 22 150.65 53.7282 6
1 -5 22 80.2581 88.946 13
1 -5 22 95.3827 29.2348 5
1 -5 23 476.079 62.7613 6
1 -5 23 283.269 87.5294 13
1 -5 23 327.216 41.21 5
1 -5 24 -1.07575 40.9234 6
1 -5 25 155.764 43.1573 6
1 -5 26 8.49504 33.6533 6
1 -5 27 -9.8801 28.2029 6
-1 4 30 11.5905 11.5248 5
-1 4 29 3.39327 17.2128 5
-1 4 28 66.5395 23.7761 5
-1 4 27 263.844 38.5491 5
-1 4 26 89.3773 34.1811 5
-1 4 25 871.466 77.7112 5
-1 4 24 75.8287 41.0164 5
-1 4 23 -15.4511 42.4609 6
-1 4 22 543.621 67.1566 6
-1 4 21 21.6171 45.4762 6
-1 4 20 2153.9 168.605 12
-1 4 20 2327.14 162.712 6
-1 4 19 2055.29 148.495 6
-1 4 19 1985.21 154.648 12
-1 4 18 173.042 45.8151 6
-1 4 18 131.954 54.6857 12
-1 4 17 16.8501 35.6438 6
-1 4 17 -9.17367 47.4655 12
-1 4 16 0.92725 34.8782 6
-1 4 16 -2.14646 43.4774 12
-1 4 15 1815.79 133.025 12
-1 4 15 1795.97 128.982 6
-1 4 14 33.4444 30.9168 6
-1 4 14 50.5231 38.2677 12
-1 4 14 2.67161 27.3378 1
-1 4 13 439.898 51.2385 12
-1 4 13 372.751 59.3777 1
1 -4 -13 304.092 73.176 3
-1 4 13 370.462 44.1217 6
-1 4 12 123.774 39.3436 1
1 -4 -12 55.4275 54.7921 3
-1 4 12 98.6959 29.8732 6
-1 4 12 136.363 38.1083 12
1 -4 -11 166.768 70.3998 3
-1 4 11 179.771 32.6873 6
-1 4 11 223.307 46.4185 1
-1 4 11 242.395 39.9034 12
1 -4 -10 1966.49 192.551 3
-1 4 10 2155.37 141.816 8
-1 4 10 2373.95 168.552 1
-1 4 9 18109.2 1121.19 1
1 -4 -9 18627 1152.48 3
1 -4 -8 1529.24 148.613 3
-1 4 8 1377.58 113.342 1
-1 4 7 483.007 58.7736 1
1 -4 -7 701.602 98.3514 3
-1 4 6 2453.06 171.872 1
-1 4 5 1562.6 116.302 1
1 -4 -4 239.396 19.1132 4
1 -4 -4 253.583 21.5434 4
1 -4 -3 3896.22 272.176 4
1 -4 -3 4916.58 277.154 1
1 -4 -2 1415.36 99.8754 1
1 -4 -2 1306.59 109.341 4
1 -4 -1 2215.74 146.621 2
1 -4 -1 2479.24 156.396 1
1 -4 -1 2411.59 174.399 4
1 -4 0 19171.2 1180.86 4
1 -4 1 12684 802.504 4
1 -4 2 252.296 80.7498 4
1 -4 3 3964.72 285.49 4
-1 4 -3 3634.79 233 2
1 -4 4 245.7 77.2206 4
-1 4 -4 263.321 33.7111 2
1 -4 5 130.954 67.086 4
-1 4 -5 131.947 27.404 2
1 -4 6 5792.73 418.115 4
-1 4 -6 5776.6 367.701 2
1 -4 7 8148.28 530.434 3
1 -4 8 132.962 59.2363 3
1 -4 9 844.544 117.015 3
-1 4 -9 1085.67 78.7582 9
1 -4 9 956.703 139.099 4
1 -4 10 6993.65 513.284 3
1 -4 10 8796.06 549.111 4
1 -4 10 8908.62 454.244 6
-1 4 -10 6041.69 451.31 9
-1 4 -11 1803.66 217.913 7
-1 4 -11 1784.27 154.222 9
1 -4 11 2746.97 239.378 4
1 -4 11 2421.37 223.571 3
1 -4 11 2745.55 154.169 6
1 -4 12 2116.81 132.616 6
1 -4 12 2112.48 208.11 4
1 -4 12 2022.38 133.161 12
1 -4 12 1563.78 191.484 3
-1 4 -12 1566.55 198.138 7
-1 4 -12 1460.12 137.214 9
1 -4 13 62.723 65.0602 4
1 -4 13 99.9853 38.4156 12
-1 4 -13 26.1514 113.103 7
-1 4 -13 28.0018 59.8691 9
1 -4 13 85.5177 38.3165 6
1 -4 14 88.007 45.3867 12
-1 4 -14 -15.1165 109.557 7
1 -4 15 60.9847 46.1979 12
-1 4 -15 -3.78248 101.88 7
1 -4 16 137.578 53.3946 6
1 -4 16 96.4717 47.2311 12
1 -4 17 1356.14 109.137 6
1 -4 17 1291.93 106.69 12
1 -4 18 153.928 95.346 13
1 -4 18 232.343 58.5147 12
1 -4 18 197.102 60.327 6
1 -4 19 422.557 72.3744 12
1 -4 19 376.848 51.3104 5
1 -4 19 558.827 72.9058 6
1 -4 19 344.499 107.728 13
1 -4 20 261.581 61.5892 12
1 -4 20 245.972 45.5276 5
1 -4 20 227.85 103.444 13
1 -4 20 356.083 65.5043 6
1 -4 21 759.324 89.4857 12
1 -4 21 803.468 116.401 13
1 -4 21 969.462 90.7474 6
1 -4 21 797.914 74.7824 5
1 -4 22 7063.91 395.551 6
1 -4 22 6541.17 404.18 13
1 -4 23 83.0875 48.8471 6
1 -4 23 74.3911 32.5127 5
1 -4 24 106.139 46.5 6
1 -4 24 76.7337 29.6404 5
1 -4 25 672.586 66.6506 6
1 -4 25 516.106 51.8939 5
1 -4 26 3.76936 19.6405 5
1 -4 26 7.37521 36.8351 6
1 -4 27 -17.2443 30.7685 6
1 -4 28 37.1546 26.9687 6
-1 3 30 219.775 24.0853 5
-1 3 29 148.004 25.5521 5
-1 3 28 34.2452 25.309 5
-1 3 27 21.7662 30.3037 5
-1 3 26 52.9822 35.1928 5
-1 3 25 603.252 66.8111 6
-1 3 25 634.193 66.3185 5
-1 3 24 534.775 66.3371 6
-1 3 23 339.091 59.3759 6
-1 3 22 1837.51 147.87 12
-1 3 22 1777.4 138.902 6
-1 3 21 979.77 104.095 12
-1 3 21 1004.04 93.0765 6
-1 3 20 1117.28 98.9168 6
-1 3 20 1141.3 109.307 12
-1 3 19 1127.79 105.683 12
-1 3 19 1125 97.9339 6
-1 3 18 818.95 77.6566 6
-1 3 18 785.175 84.8249 12
-1 3 17 616.592 67.2874 6
-1 3 17 693.968 76.6457 12
-1 3 16 23.1854 41.4513 12
-1 3 16 54.3678 35.9122 6
-1 3 15 397.747 48.2461 6
-1 3 15 407.777 55.5022 12
-1 3 14 412.639 54.253 12
-1 3 14 471.374 49.4333 6
-1 3 14 319.9 58.6887 1
-1 3 13 28.8404 36.1539 12
-1 3 13 20.6746 28.5734 6
-1 3 13 -9.36899 29.7828 1
-1 3 12 8052.95 482.293 8
-1 3 12 7875.06 486.009 12
-1 3 12 6848.69 507.876 1
-1 3 12 8130.88 484.472 6
-1 3 11 26841.1 1524.89 8
-1 3 11 24333.8 1551.53 1
-1 3 11 24638.1 1525.93 6
1 -3 -11 21342.3 1561.45 3
-1 3 11 26392 1528.46 12
-1 3 10 1976.86 146.437 1
1 -3 -10 1679.88 159.866 3
-1 3 9 14422 872.338 1
1 -3 -9 13685.4 892.214 3
1 -3 -8 514.689 85.2925 3
-1 3 8 531.65 58.4057 1
-1 3 7 11470 719.449 1
1 -3 -7 12243.6 745.653 3
-1 3 6 6946.34 441.834 1
1 -3 -6 7426.01 466.389 3
-1 3 5 25260.3 1005.17 1
1 -3 -5 14814.9 983.51 4
1 -3 -4 5196.11 341.078 4
-1 3 4 7732.12 357.897 1
1 -3 -3 10858.3 646.434 1
-1 3 3 10446.9 645.965 1
1 -3 -2 9225.21 559.258 1
1 -3 -1 867.004 66.6212 1
1 -3 0 99084.2 5924.63 4
1 -3 1 60009.7 3609.76 4
1 -3 2 30335.7 1526.52 4
-1 3 -2 23830.4 1467.55 2
1 -3 3 6935.1 472.819 4
1 -3 4 23031.3 1434.04 4
1 -3 5 4935.1 324.803 3
1 -3 6 7537.56 485.531 3
1 -3 7 938.356 119.844 4
1 -3 7 681.935 90.5359 3
1 -3 8 80.087 75.924 4
1 -3 8 54.2075 57.6241 3
1 -3 9 68.9779 76.285 4
1 -3 9 22.5472 65.4886 3
-1 3 -10 15546.3 1005.29 9
1 -3 10 18034.7 1075.27 3
1 -3 11 683.925 121.938 4
1 -3 11 745.28 125.469 3
-1 3 -11 535.243 73.7067 9
1 -3 11 844.334 65.0148 6
1 -3 12 12469.2 856.988 4
-1 3 -12 12511.1 785.929 9
1 -3 12 12919 775.561 12
1 -3 12 11249.4 847.551 3
1 -3 12 13043.6 774.553 6
1 -3 13 912.311 94.6128 6
1 -3 13 837.498 139.92 4
1 -3 13 802.454 147.437 3
1 -3 13 901.455 95.9377 12
1 -3 14 682.556 83.1103 12
1 -3 14 828.877 85.0579 6
1 -3 14 592.335 118.407 4
1 -3 15 34.2771 44.8208 6
1 -3 15 57.9246 41.8054 12
1 -3 16 264.839 53.4717 12
1 -3 16 238.926 82.0798 13
1 -3 16 269.432 58.1891 6
1 -3 17 3486.44 218.547 6
1 -3 17 3548.66 219.332 12
1 -3 18 4112.98 243.696 6
1 -3 18 3648.04 242.124 12
1 -3 19 2604.28 183.353 12
1 -3 19 2713.74 181.184 6
1 -3 20 61.3337 58.4058 12
1 -3 20 85.1757 54.0294 6
1 -3 20 -13.927 88.678 13
1 -3 20 77.2762 39.2202 5
1 -3 21 665.287 78.118 6
1 -3 21 584.314 82.8372 12
1 -3 21 511.147 104.309 13
1 -3 21 622.104 66.3946 5
1 -3 22 36.3463 36.1333 5
1 -3 22 11.4224 52.2643 6
1 -3 23 149.566 40.6963 5
1 -3 23 151.16 54.371 6
1 -3 24 302.708 58.0667 6
1 -3 24 242.498 42.8024 5
1 -3 25 126.857 33.2858 5
1 -3 25 166.186 49.0229 6
1 -3 26 452.993 55.5384 6
1 -3 26 334.699 41.1769 5
1 -3 27 270.317 34.014 5
1 -3 27 455.185 49.8601 6
1 -3 28 153.113 21.5652 5
-1 2 26 108.763 41.4446 6
-1 2 25 709.697 74.3079 6
-1 2 24 120.02 48.6209 6
-1 2 23 319.936 60.7004 6
-1 2 23 279.744 73.0468 12
-1 2 22 1100.74 98.3415 6
-1 2 22 966.75 107.269 12
-1 2 21 93.1502 64.5308 12
-1 2 21 91.9281 51.9613 6
-1 2 20 4940.97 325.537 6
-1 2 20 5130.92 332.67 12
-1 2 19 572.641 70.3929 6
-1 2 19 595.216 78.8432 12
-1 2 18 46.7294 54.1308 12
-1 2 18 40.2394 43.0056 6
-1 2 17 5297.99 330.857 6
-1 2 17 5015.85 334.524 12
-1 2 16 183.322 42.0929 6
-1 2 16 124.946 46.1854 12
-1 2 15 371.744 49.3274 6
-1 2 15 324.661 59.5472 1
-1 2 15 339.925 54.6357 12
-1 2 14 2156.16 143.862 6
-1 2 14 1957.07 144.171 12
-1 2 13 800.896 73.0937 12
-1 2 13 685.562 73.749 4
-1 2 13 934.476 73.6641 6
-1 2 13 841.035 68.42 8
-1 2 12 601.657 59.0926 6
-1 2 12 516.953 60.7149 4
-1 2 12 699.06 56.3947 8
-1 2 12 595.537 60.2535 12
-1 2 11 838.283 69.3121 12
-1 2 11 871.727 65.5484 8
-1 2 11 696.544 72.2878 4
-1 2 10 167.566 35.1766 4
-1 2 9 17978.4 1069.64 4
1 -2 -9 16850.2 1084.11 4
1 -2 -9 17995 1092.92 3
1 -2 -8 9227.07 607.833 3
1 -2 -8 9529.8 601.106 4
-1 2 8 9821.64 588.208 4
-1 2 7 2472.99 157.961 4
1 -2 -7 2272.58 178.564 3
1 -2 -7 2361.16 166.282 4
1 -2 -6 619.325 80.0434 3
1 -2 -6 785.725 62.9948 4
-1 2 6 680.734 57.0195 4
1 -2 -5 25587.4 1500.69 4
-1 2 5 24916.4 1504.6 1
1 -2 -5 24060.2 1517.3 3
-1 2 4 35852.6 2114.35 1
1 -2 -4 34561.7 2110.65 4
1 -2 -4 36908.4 2127.05 3
-1 2 3 8838.1 495.942 1
1 -2 -3 7599.87 495.107 4
1 -2 -2 103874 6177.9 1
1 -2 -1 294.621 28.4212 1
1 -2 3 33381.1 2003.45 3
1 -2 4 7316.76 462.76 3
1 -2 5 731.158 88.4428 3
1 -2 6 266.544 62.4917 3
1 -2 6 306.277 90.5217 4
1 -2 7 232.868 66.0591 3
1 -2 7 189.092 82.9006 4
1 -2 8 1337.9 139.277 3
1 -2 8 1159.51 146.607 4
1 -2 9 677.856 114.448 4
1 -2 9 786.38 117.093 3
1 -2 10 2056.19 208.066 3
1 -2 10 2205.56 210.556 4
1 -2 11 5897.29 417.674 4
1 -2 11 6579.7 345.372 6
1 -2 12 678.681 73.1191 12
1 -2 12 657.147 72.1799 6
1 -2 12 674.889 121.534 4
1 -2 13 178.191 78.0693 4
1 -2 13 187.707 44.5199 6
1 -2 13 356.807 65.7541 13
1 -2 13 216.37 45.8113 12
1 -2 14 3420.33 187.201 6
1 -2 14 2735.69 245.269 4
1 -2 14 3082.47 185.943 12
1 -2 15 2549.04 164.426 12
1 -2 15 2383.9 220.92 4
1 -2 15 2739.7 165.741 6
1 -2 16 365.614 58.4367 12
1 -2 16 348.078 58.8378 6
1 -2 17 204.891 58.2244 12
1 -2 17 111.224 83.3517 13
1 -2 18 2736.46 183.534 6
1 -2 18 2558.29 185.665 12
1 -2 18 2252.2 194.7 13
1 -2 19 1549.16 147.745 13
1 -2 19 1530.26 132.928 12
1 -2 19 1692.71 130.147 6
1 -2 20 2006.95 144.437 6
1 -2 20 1751.21 146.35 12
1 -2 20 1758.16 135.968 5
1 -2 20 1708.23 159.138 13
1 -2 21 325.655 63.854 6
1 -2 21 331.46 54.9558 5
1 -2 21 275.13 70.5795 12
1 -2 22 20.2884 39.661 5
1 -2 22 -1.26967 52.1756 6
1 -2 23 950.305 88.925 5
1 -2 23 1107.16 100.157 6
1 -2 24 271.587 46.9558 5
1 -2 24 297.28 58.9881 6
1 -2 25 465.338 62.6519 6
1 -2 25 410.336 51.3314 5
1 -2 26 353.921 53.7296 6
1 -2 26 326.748 42.6266 5
1 -2 27 12.3062 34.8757 6
1 -2 27 29.916 24.0018 5
1 -2 28 28.149 19.5416 5
1 -2 29 3.19042 12.9657 5
-1 1 30 30.9783 16.4065 5
-1 1 29 7.43944 21.6665 5
-1 1 28 754.712 64.9267 5
-1 1 27 49.2623 32.0001 5
-1 1 27 20.8312 35.0789 6
-1 1 26 358.492 51.7749 5
-1 1 26 363.457 56.0336 6
-1 1 25 179.101 51.1963 6
-1 1 24 930.527 91.0196 6
-1 1 23 2190.92 177.316 12
-1 1 23 2403.02 170.09 6
-1 1 22 108.294 57.3119 6
-1 1 22 70.1585 67.916 12
-1 1 21 453.226 70.1193 6
-1 1 21 461.121 81.1481 12
-1 1 20 1907.45 154.533 12
-1 1 20 2017.52 150.012 6
-1 1 19 144.635 57.5384 12
-1 1 19 105.868 49.0266 6
-1 1 18 2935.6 201.403 6
-1 1 18 2914.89 204.436 12
-1 1 17 3027.29 197.34 6
-1 1 17 2690.58 198.365 12
-1 1 16 1023.8 89.7982 12
-1 1 16 1028.5 89.9937 6
-1 1 15 2230.33 162.865 12
-1 1 15 2443.36 163.192 6
-1 1 14 54.8121 33.8295 4
-1 1 14 68.6094 39.1571 6
-1 1 14 1.68624 39.1581 12
-1 1 13 6960.14 435.274 12
-1 1 13 7745.66 436.966 6
-1 1 12 6327.66 446.709 4
-1 1 12 6708.09 426.436 12
-1 1 12 7415.74 428.053 6
1 -1 -11 9025.88 622.686 4
-1 1 11 9662.15 576.845 12
-1 1 11 9259.55 597.602 4
-1 1 10 9236.99 554.106 4
1 -1 -10 8045.77 571.093 4
1 -1 -9 57.5558 50.3965 4
-1 1 9 46.297 34.5421 4
-1 1 8 4395.9 268.822 4
1 -1 -8 3651.99 277.339 4
1 -1 -7 1140.69 108.178 4
-1 1 7 1410.39 102.01 4
-1 1 6 9161.31 636.186 3
1 -1 -6 10775.9 630.142 4
-1 1 6 10380.9 623.984 4
1 -1 -5 5201.87 322.264 4
-1 1 5 5098.4 334.223 3
-1 1 5 5070.09 320.623 4
-1 1 4 74090.8 4347.22 4
1 -1 -4 71912.2 4346.16 4
1 -1 -3 40187.1 2397.43 4
1 -1 -2 233.705 32.3046 4
1 -1 -1 2302.52 140.562 2
1 -1 0 3044.09 188.153 3
1 -1 1 14072.7 849.195 3
1 -1 2 17323.4 1048.92 3
1 -1 3 16083.5 982.054 3
1 -1 4 5081.02 340.408 3
1 -1 5 17210.6 1070.54 4
1 -1 5 16836.5 1050.81 3
1 -1 6 6278.01 419.766 3
1 -1 6 6086.64 435.105 4
1 -1 7 189.38 74.6071 3
1 -1 7 133.747 79.7833 4
1 -1 8 138.133 85.8024 4
1 -1 9 1721.3 174.483 4
1 -1 10 9485.25 642.772 4
1 -1 11 19193.2 841.69 12
1 -1 11 20393.4 842.608 6
1 -1 11 19644.1 934.269 4
1 -1 12 3677.61 205.514 12
1 -1 12 3982.59 206.527 6
1 -1 12 3560.37 271.987 4
1 -1 13 248.81 50.1135 12
1 -1 13 251.161 73.2706 13
1 -1 13 256.162 49.8474 6
1 -1 13 126.119 71.1866 4
1 -1 14 2502.92 156.933 6
1 -1 14 2004.33 205.229 4
1 -1 14 2381.18 157.633 12
1 -1 14 1728.89 159.952 13
1 -1 15 142.781 43.9688 6
1 -1 15 133.903 46.9241 12
1 -1 15 17.2064 46.7568 4
1 -1 15 -26.5484 69.0259 13
1 -1 16 5346.73 311.271 6
1 -1 16 4879.91 313.747 12
1 -1 17 87.1951 72.8977 13
1 -1 17 108.328 46.5581 6
1 -1 17 82.0526 51.7174 12
1 -1 18 441.295 66.2895 6
1 -1 18 395.477 89.9613 13
1 -1 18 468.631 74.0035 12
1 -1 19 -70.5343 80.6122 13
1 -1 19 17.5221 58.7591 12
1 -1 19 63.8252 52.1915 6
1 -1 20 1533.19 137.834 12
1 -1 20 1679.46 131.778 6
1 -1 21 10.0885 54.2801 6
1 -1 21 -18.4562 64.1101 12
1 -1 21 25.7417 42.8356 5
1 -1 22 603.459 76.0181 6
1 -1 22 505.457 65.9111 5
1 -1 23 197.709 59.3196 6
1 -1 23 194.699 47.6702 5
1 -1 24 -2.28576 35.9093 5
1 -1 24 -9.64609 51.7228 6
1 -1 25 -13.4888 48.7363 6
1 -1 25 11.4313 32.8563 5
1 -1 26 0.91504 27.9068 5
1 -1 26 -18.3837 40.998 6
1 -1 27 -2.70563 36.9514 6
1 -1 27 13.1503 25.5324 5
1 -1 28 39.591 21.6118 5
1 -1 29 15.0799 15.9109 5
-1 0 30 88.1333 19.3336 5
-1 0 29 141.574 27.6499 5
-1 0 28 170.293 38.0665 6
-1 0 28 136.176 30.9379 5
-1 0 27 362.324 47.4734 5
-1 0 27 379.58 52.3745 6
-1 0 26 45.0858 44.4136 6
-1 0 26 44.6371 36.1892 5
-1 0 25 -27.2006 47.1426 6
-1 0 24 731.484 81.4228 6
-1 0 23 607.128 77.0925 6
-1 0 22 828.969 90.5099 6
-1 0 21 2.52639 55.7379 6
-1 0 20 94.1591 57.0318 6
-1 0 19 36.3642 53.5968 6
-1 0 18 1354.57 114.183 6
-1 0 17 28.3211 50.4581 6
-1 0 16 1799.21 135.367 6
-1 0 15 2208.11 205.466 4
-1 0 15 2615.16 177.794 8
-1 0 14 3660.34 241.372 8
-1 0 14 4173.85 247.087 6
-1 0 14 3356.22 274.504 4
-1 0 13 3223.71 255.167 4
-1 0 13 3444.5 222.141 8
-1 0 13 3655.66 225.802 6
-1 0 12 14448.3 893.667 3
-1 0 12 13985 826.475 6
-1 0 12 14257.6 862.969 4
-1 0 12 13487.6 823.786 8
1 0 -12 11669.2 882.931 4
-1 0 11 3189.59 243.271 3
-1 0 11 2782.97 182.268 12
-1 0 11 2729.04 186.306 10
-1 0 11 2904.63 180.616 8
1 0 -11 2460.28 230.519 4
-1 0 11 3122.83 216.726 4
1 0 -10 3972 321.57 4
-1 0 10 4461.89 324.02 3
-1 0 10 4655.23 304.122 4
-1 0 9 28.2636 36.2066 4
-1 0 9 30.6624 59.3968 3
1 0 -9 71.7075 60.5719 4
-1 0 8 1945.67 144.531 4
1 0 -8 1758.25 152.284 4
-1 0 8 1784.75 157.473 3
1 0 -7 107.059 52.9577 4
-1 0 7 141.131 43.7065 4
-1 0 7 93.1964 54.4724 3
1 0 -6 4657.72 315.058 4
-1 0 6 4090.19 312.811 3
1 0 -5 20817 1177.79 4
-1 0 5 21264.7 1177.15 4
-1 0 4 9993.56 627.261 3
-1 0 4 10942.5 630.357 4
1 0 -4 10062 629.002 4
1 0 -3 15247.7 952.087 4
-1 0 3 16398.3 953.328 4
1 0 -2 20.5032 17.6699 2
-1 0 2 39.6814 27.8398 4
1 0 -2 17.2973 24.4896 4
-1 0 1 5482.31 332.836 2
1 0 0 814.551 57.5244 1
-1 0 0 886.963 57.4324 1
1 0 1 3314.48 206.179 1
-1 0 -2 8341.51 518.483 3
-1 0 -3 550.613 81.0101 3
-1 0 -4 3119.59 227.451 3
-1 0 -5 1194.6 126.798 3
-1 0 -6 6445.72 437.25 3
1 0 6 6933.73 464.733 4
1 0 7 519.132 100.777 4
1 0 8 98.0152 73.5062 4
1 0 9 1723.52 173.119 4
1 0 10 1621.95 163.053 4
1 0 11 151.164 39.0668 12
1 0 11 132.516 74.0156 4
1 0 11 104.214 35.3035 6
1 0 12 736.172 60.9743 6
1 0 12 617.154 101.135 4
1 0 12 526.28 61.5511 12
1 0 12 480.156 75.0223 13
1 0 13 5168.39 311.423 6
1 0 13 5221.39 313.946 12
1 0 13 5790.71 380.047 4
1 0 14 784.275 70.3731 6
1 0 14 615.175 84.0542 13
1 0 14 712.676 104.831 4
1 0 14 767.235 73.9826 12
1 0 15 755.506 89.0043 13
1 0 15 626.11 99.7971 4
1 0 15 879.21 77.0745 6
1 0 15 784.591 78.3212 12
1 0 16 -10.4601 64.1172 13
1 0 16 88.1895 41.1119 6
1 0 16 87.6639 47.0266 12
1 0 17 107.137 53.6231 12
1 0 17 55.7555 41.6151 6
1 0 18 433.806 74.8004 12
1 0 18 458.352 65.5182 6
1 0 19 47.4633 54.9277 6
1 0 19 77.0964 59.4101 12
1 0 20 613.331 86.6171 12
1 0 20 628.15 78.6665 6
1 0 21 42.3071 45.6911 5
1 0 21 28.9558 55.3093 6
1 0 22 -1.27073 54.4732 6
1 0 22 11.2292 42.4732 5
1 0 23 18.8071 55.1195 6
1 0 23 14.703 42.0309 5
1 0 24 16.3635 40.5901 5
1 0 24 -21.6327 53.5687 6
1 0 25 3.37042 46.0693 6
1 0 25 21.4068 36.0124 5
1 0 26 -10.4135 33.0383 5
1 0 26 -43.1106 44.7293 6
1 0 27 147.951 33.331 5
1 0 28 0.66338 22.7025 5
1 0 29 69.9604 19.0326 5
1 0 30 -3.18096 11.6523 5
-1 -1 30 65.5374 16.6165 5
-1 -1 29 520.329 49.2393 6
-1 -1 29 422.135 42.5674 5
-1 -1 28 92.7561 36.5521 6
-1 -1 28 126.781 29.6088 5
-1 -1 27 152.932 34.1723 5
-1 -1 27 123.302 43.3143 6
-1 -1 26 177.522 39.6913 5
-1 -1 26 136.69 57.1687 12
-1 -1 26 146.206 47.9534 6
-1 -1 25 492.971 67.8572 6
-1 -1 25 403.517 74.0196 12
-1 -1 24 101.396 55.4287 6
-1 -1 24 63.2291 64.6065 12
-1 -1 23 449.781 72.5791 6
-1 -1 23 336.505 76.2481 12
-1 -1 22 117.021 67.1665 12
-1 -1 22 174.37 61.2654 6
-1 -1 21 259.757 71.3407 12
-1 -1 21 229.621 68.1242 6
-1 -1 20 52.4987 62.0437 12
-1 -1 20 -3.89314 58.5041 6
-1 -1 19 962.429 98.0098 6
-1 -1 19 954.298 98.0866 12
-1 -1 18 -39.212 56.3309 6
-1 -1 18 61.3971 51.085 12
-1 -1 18 -104.3 56.4852 13
-1 -1 17 3024.82 199.449 6
-1 -1 17 2867.93 196.628 13
-1 -1 17 2681.89 196.408 12
-1 -1 16 2280.92 164.405 12
-1 -1 16 2541.84 166.017 6
-1 -1 16 2154.43 163.669 13
-1 -1 15 7596.58 573.997 4
-1 -1 15 8975.8 619.215 3
-1 -1 15 9586.79 534.821 6
-1 -1 15 7774.19 531.343 13
-1 -1 15 9019.77 534.02 12
-1 -1 15 8590.88 528.525 8
-1 -1 14 2848.26 255.806 3
-1 -1 14 3158.14 188.901 6
-1 -1 14 2938.06 231.001 4
-1 -1 14 2950.16 188.409 12
-1 -1 14 2258.13 186.943 13
-1 -1 14 2904.54 184.291 8
-1 -1 13 299.797 46.5384 12
-1 -1 13 302.041 42.6722 8
-1 -1 13 300.286 68.0214 4
1 1 -13 234.028 88.781 4
-1 -1 13 343.987 45.0105 6
-1 -1 13 328.278 93.2712 3
-1 -1 12 1752.36 122.778 8
-1 -1 12 1955.57 188.512 3
1 1 -12 1700.74 190.34 4
-1 -1 12 2027.65 167.342 4
-1 -1 12 1858.57 125.128 6
-1 -1 12 1831.35 125.443 12
-1 -1 11 2221.59 177.4 4
1 1 -11 1805.24 194.89 4
-1 -1 11 2084.88 135.229 6
-1 -1 11 1991.68 189.472 3
-1 -1 11 1986.41 134.752 12
1 1 -10 1474.99 167.452 4
-1 -1 10 1613.87 159.663 3
-1 -1 10 1907.47 153.542 4
-1 -1 9 25.9532 41.9051 4
-1 -1 9 2.28016 52.6161 3
1 1 -9 43.0027 57.5553 4
-1 -1 8 340.274 64.4351 3
-1 -1 8 562.463 71.7021 4
1 1 -8 393.866 77.0893 4
-1 -1 7 2478.81 190.125 3
1 1 -7 2527.58 202.2 4
-1 -1 7 3034.64 199.153 4
-1 -1 6 44.768 48.8482 4
1 1 -6 71.3542 56.704 4
-1 -1 5 587.114 72.6802 4
1 1 -5 489.999 74.9565 4
-1 -1 4 3104.04 202.969 4
1 1 -4 2771.88 200.324 4
-1 -1 3 30591.8 1835.61 4
-1 -1 2 2258.86 146.919 2
-1 -1 1 62.2682 22.1311 2
1 1 0 53.7838 27.0097 4
-1 -1 0 43.9938 22.5612 1
1 1 0 56.7652 21.758 1
-1 -1 -1 3603.57 223.023 1
1 1 1 3484.08 223.414 1
-1 -1 -2 28286.3 1695.44 1
1 1 7 2199.59 190.911 4
1 1 8 3456.31 266.753 4
1 1 9 3688.28 282.778 4
1 1 10 5135.65 367.588 4
1 1 11 5217.95 329.473 13
-1 -1 -11 4463.69 367.955 3
1 1 11 5767.71 380.915 4
1 1 11 5237.59 327.214 12
1 1 12 36.7187 39.3867 12
1 1 12 -36.721 54.878 13
-1 -1 -12 97.3235 65.3378 3
1 1 12 46.593 56.7278 4
1 1 13 8273.66 511.641 13
1 1 13 8272.21 556.332 4
1 1 13 8188.07 510.713 12
1 1 14 4861.92 290.995 13
1 1 14 3975.83 320.271 4
1 1 14 4246.62 286.486 12
1 1 15 3398.18 229.507 12
1 1 16 193.335 55.3718 12
1 1 17 2332.71 172.139 12
1 1 18 1171.32 109.628 12
1 1 19 291.911 67.453 12
1 1 20 367.116 61.8902 5
1 1 21 121.343 51.3394 5
1 1 22 637.948 73.9957 5
1 1 23 163.28 51.0781 5
1 1 24 122.015 44.7978 5
1 1 25 -4.28651 34.5908 5
1 1 26 69.4777 34.7965 5
1 1 27 145.051 33.6308 5
1 1 28 85.3366 26.5717 5
1 1 29 535.912 45.2062 5
1 1 30 7.4067 12.5597 5
-1 -2 30 0.7145 11.7223 5
-1 -2 29 151.103 24.8844 5
-1 -2 29 170.6 33.3054 6
-1 -2 28 52.786 36.5068 6
-1 -2 28 84.5189 26.4083 5
-1 -2 27 271.867 40.4841 5
-1 -2 26 147.174 37.8852 5
-1 -2 26 81.9124 50.9701 12
-1 -2 25 8.99196 55.9913 12
-1 -2 24 262.107 67.7089 12
-1 -2 23 39.1976 63.1788 12
-1 -2 22 640.351 88.1441 12
-1 -2 21 630.319 88.0643 12
-1 -2 20 80.5526 63.1964 12
-1 -2 19 34.1641 56.5518 12
-1 -2 19 -73.1717 61.7299 13
-1 -2 18 1307.5 112.041 12
-1 -2 18 1226.44 113.013 13
-1 -2 17 471.614 66.7485 12
-1 -2 17 356.912 71.9018 13
-1 -2 16 290.039 53.3439 12
-1 -2 16 230.733 62.891 13
-1 -2 15 14.8786 36.5424 8
-1 -2 15 53.8031 54.7169 13
-1 -2 15 62.6664 52.4512 4
-1 -2 15 39.906 41.54 12
-1 -2 14 3851.48 266.081 4
-1 -2 14 3773.26 204.597 12
-1 -2 14 3426.21 284.097 3
-1 -2 14 3613.53 199.862 8
1 2 -14 3778.15 308.281 4
-1 -2 13 535.43 111.156 3
-1 -2 13 555.287 94.2796 4
-1 -2 13 568.823 61.3362 8
1 2 -13 572.633 118.181 4
-1 -2 13 611.771 63.4082 12
-1 -2 12 151.757 35.2071 8
-1 -2 12 122.634 42.2011 10
-1 -2 12 119.712 73.3073 3
-1 -2 12 157.798 60.4578 4
1 2 -12 161.636 84.7547 4
-1 -2 12 187.734 36.6957 12
-1 -2 11 4457.68 277.3 12
-1 -2 11 4825.76 329.568 4
-1 -2 11 4665.9 283.225 10
1 2 -11 4018.76 349.737 4
-1 -2 11 3664.72 320.981 3
-1 -2 10 117.689 64.1237 4
-1 -2 10 111.97 62.2587 3
1 2 -10 94.8292 81.5002 4
-1 -2 9 584.764 82.6352 3
1 2 -9 712.148 110.179 4
-1 -2 9 910.81 95.1539 4
-1 -2 8 98.4131 47.7344 4
1 2 -8 86.7376 62.6465 4
1 2 -7 348.016 79.8357 4
-1 -2 7 448.581 70.8261 4
1 2 -6 291.26 66.5554 4
-1 -2 6 270.733 58.8653 4
-1 -2 5 4874.92 323.694 4
1 2 -2 14420.8 877.787 4
1 2 -1 17519.7 1085.3 4
-1 -2 1 18427.4 1085.32 4
1 2 0 13798.4 756.22 4
-1 -2 0 12361.6 754.585 4
-1 -2 0 11326.1 754.28 1
1 2 1 7882.07 483.665 4
1 2 2 89358 5323.73 4
1 2 6 5438.57 354.29 1
1 2 7 10759.9 703.358 4
1 2 7 11225.3 689.563 1
1 2 8 2332.73 182.872 1
1 2 8 2372.78 201.742 4
1 2 9 101.109 43.2092 1
-1 -2 -9 187.149 87.5087 3
1 2 9 14.9843 54.3649 4
1 2 10 204.883 59.3607 4
1 2 10 159.169 47.3952 1
-1 -2 -10 158.921 80.9342 3
1 2 11 -25.1919 50.4083 4
1 2 11 40.3044 37.9468 1
-1 -2 -11 -11.8625 71.9108 3
-1 -2 -12 62.238 62.0989 3
1 2 12 127.435 46.6406 1
1 2 12 175.809 55.7426 4
1 2 13 1726.51 156.619 1
-1 -2 -13 1338.48 165.755 3
1 2 14 1754.24 153.633 1
-1 -2 -14 1377.73 163.758 3
1 2 25 150.747 45.2204 5
1 2 26 77.3724 35.8797 5
1 2 27 141.503 32.7841 5
1 2 28 107.039 26.5161 5
1 2 29 98.3289 20.9785 5
-1 -2 -30 160.431 21.4086 10
1 2 30 193.219 20.486 5
-1 -3 29 326.053 31.0551 5
-1 -3 28 12.2091 20.1591 5
-1 -3 27 274.59 37.199 5
-1 -3 26 379.025 47.0288 5
-1 -3 26 399.46 63.6552 12
-1 -3 25 49.9989 53.773 12
-1 -3 24 76.1073 58.9762 12
-1 -3 23 16.563 59.2949 12
-1 -3 22 1958.1 157.191 12
-1 -3 21 159.675 69.2541 13
-1 -3 21 231.868 68.3462 12
-1 -3 20 128.366 68.3002 13
-1 -3 20 250.447 67.3297 12
-1 -3 19 -56.1187 70.1787 13
-1 -3 19 145.452 60.5744 12
-1 -3 18 1054.71 97.4758 12
-1 -3 18 876.513 101.957 13
-1 -3 17 535.542 84.047 13
-1 -3 17 811.675 79.8338 12
-1 -3 16 19.8688 58.3321 13
-1 -3 16 39.7365 44.4868 12
-1 -3 15 4490.98 268.72 8
-1 -3 15 4744.07 274.608 12
1 3 -14 93.1834 81.3502 4
-1 -3 14 122.451 62.7929 4
-1 -3 14 133.662 43.1276 12
-1 -3 14 70.0578 70.7729 3
-1 -3 14 133.839 41.029 8
1 3 -13 148.569 48.6884 2
-1 -3 13 64.1525 65.3139 3
1 3 -13 6.14558 77.7589 4
1 3 -13 67.1006 46.4036 9
-1 -3 13 111.106 35.7731 8
-1 -3 13 155.503 38.9204 12
-1 -3 13 45.3922 50.2654 4
1 3 -12 11653.5 841.858 4
-1 -3 12 9320.15 788.64 3
-1 -3 12 11823.1 742.766 12
-1 -3 12 13433 811.088 4
-1 -3 12 13184.2 750.492 10
-1 -3 12 12954.7 741.583 8
1 3 -12 10922.7 780.762 2
-1 -3 11 427.174 53.6169 10
-1 -3 11 449.095 45.9202 12
-1 -3 11 356.459 80.8799 4
-1 -3 11 308.356 77.085 3
1 3 -11 430.171 65.964 2
1 3 -11 321.278 103.37 4
-1 -3 10 420.45 78.9937 4
1 3 -10 423.986 106.269 4
-1 -3 10 379.962 74.2369 3
1 3 -10 421.404 62.6505 2
1 3 -9 640.918 76.3795 2
-1 -3 9 779.271 94.5198 4
1 3 -9 692.888 118.377 4
1 3 -8 400.985 88.973 4
-1 -3 8 422.894 72.7406 4
1 3 -8 482.321 60.3712 2
1 3 -7 3032.05 218.768 2
-1 -3 7 3347.14 234.814 4
1 3 -6 4807.77 314.553 2
1 3 -5 34982.8 2104.13 2
1 3 -4 13586.5 843.766 4
1 3 -4 13458.6 826.629 2
1 3 -3 109222 6520.93 4
-1 -3 3 106027 6507.49 2
-1 -3 3 113789 6516.53 4
-1 -3 2 113036 6578.02 4
1 3 -2 114928 6582.48 4
-1 -3 2 105452 6570.29 2
1 3 -1 4916.43 279.35 4
-1 -3 1 5104.68 272.336 4
1 3 0 6938.71 419.102 4
-1 -3 0 6438.91 414.887 4
1 3 1 5427.74 302.999 4
-1 -3 -1 4153.3 296.159 4
1 3 2 23978.5 1441.34 4
1 3 3 3465.24 279.59 1
1 3 3 4870.95 272.777 4
1 3 4 608.459 55.8517 4
1 3 4 682.009 70.8837 1
1 3 5 3854.55 220.502 1
1 3 5 2798.83 199.147 4
1 3 6 2318.62 171.704 1
1 3 7 257.281 51.0275 1
1 3 8 2302.02 177.104 4
1 3 8 2107.19 168.671 1
-1 -3 -8 2252.49 205.301 3
1 3 9 9397.6 629.987 1
1 3 9 10509.7 632.18 4
-1 -3 -9 9732.79 672.017 3
1 3 10 10800.5 579.688 4
-1 -3 -10 8705.8 619.496 3
1 3 10 8740.84 547.886 12
1 3 10 8996.29 579.624 1
1 3 10 8610.38 545.011 6
1 3 11 143.557 45.6361 4
1 3 11 1.62983 37.0474 12
1 3 11 65.2984 40.3602 1
1 3 11 60.2351 31.5432 6
-1 -3 -11 91.7249 80.6154 3
1 3 12 432.916 57.1039 12
1 3 12 417.019 68.7431 1
-1 -3 -12 342.052 98.5284 3
1 3 12 411.892 48.772 6
1 3 12 487.257 61.4601 4
1 3 13 83.3711 34.8772 6
-1 -3 -13 38.051 65.5017 3
1 3 13 50.8202 38.2049 1
1 3 13 69.9333 42.665 12
1 3 14 4.12928 42.6123 12
1 3 14 19.8239 35.0165 6
1 3 15 1034.88 87.7502 6
1 3 16 270.012 50.0075 6
1 3 17 496.055 63.1843 6
1 3 18 1732.21 134.249 6
1 3 19 1162.25 106.068 6
1 3 19 1260.18 105.867 5
1 3 20 994.006 95.0657 5
1 3 20 970.566 96.4749 6
1 3 21 125.183 57.352 6
1 3 21 124.692 52.6587 5
1 3 22 4109.51 274.514 6
-1 -3 -29 16.6373 17.3351 10
-1 -4 30 3.09489 17.2342 6
-1 -4 29 6.60345 25.9791 6
-1 -4 28 31.6178 31.1661 6
-1 -4 28 5.73384 15.7279 5
-1 -4 27 29.2577 37.722 6
-1 -4 27 -11.0606 20.6731 5
-1 -4 26 88.0082 46.2392 12
-1 -4 26 121.467 30.1478 5
-1 -4 26 192.786 48.9049 6
-1 -4 25 65.9959 30.2028 5
-1 -4 25 84.0542 52.0437 6
-1 -4 25 9.52974 51.3865 12
-1 -4 24 75.8969 61.2358 6
-1 -4 24 12.8799 54.6644 12
-1 -4 23 75.3669 60.8553 12
-1 -4 23 122.587 67.8897 6
-1 -4 22 1007.43 101.236 12
-1 -4 22 883.111 106.954 6
-1 -4 21 272.206 75.5662 13
-1 -4 21 381.198 79.8082 6
-1 -4 21 359.46 70.848 12
-1 -4 20 53.0823 70.544 6
-1 -4 20 129.391 61.2491 12
-1 -4 20 -29.1087 75.0795 13
-1 -4 19 442.152 73.177 12
-1 -4 19 254.871 82.7162 13
-1 -4 19 422.603 77.3937 6
-1 -4 18 -37.2849 58.2715 12
-1 -4 18 43.1047 58.8343 6
-1 -4 18 1.25234 69.1459 13
-1 -4 17 213.865 68.6155 13
-1 -4 17 193.529 53.7968 6
-1 -4 17 120.849 53.9888 12
-1 -4 16 7850.09 529.623 13
-1 -4 16 9176.87 532.837 12
-1 -4 16 8711.58 531.451 6
-1 -4 15 220.965 52.4175 6
-1 -4 15 190.104 51.3894 12
-1 -4 14 2542.65 165.303 12
1 4 -14 2071.69 171.356 9
-1 -4 14 2422.32 160.957 8
-1 -4 14 2588.24 166.896 6
1 4 -13 7193.13 569.142 9
-1 -4 13 10454 569.948 12
-1 -4 13 9866.68 570.016 6
-1 -4 13 6854.15 617.421 3
1 4 -13 9181.67 690.029 4
-1 -4 13 10305.2 648.043 4
1 4 -13 8285.34 611.157 2
-1 -4 13 10324.7 566.767 8
-1 -4 12 87.6702 41.2516 10
-1 -4 12 40.7686 52.8725 3
-1 -4 12 104.843 33.3451 12
1 4 -12 105.266 43.3874 2
-1 -4 12 77.2317 30.6351 8
1 4 -12 -46.2361 31.6721 9
-1 -4 12 131.917 63.6726 4
-1 -4 12 96.9698 33.8233 6
1 4 -12 25.4369 78.3929 4
-1 -4 11 705.686 101.684 3
-1 -4 11 853.669 66.5734 6
1 4 -11 752.634 92.5442 2
1 4 -11 893.488 148.226 4
1 4 -11 677.024 62.878 9
-1 -4 11 817.042 112.98 4
-1 -4 11 882.849 66.7302 12
-1 -4 11 926.955 75.7362 10
-1 -4 11 890.758 64.7017 8
-1 -4 10 3575.73 210.825 10
-1 -4 10 3094.78 203.985 6
-1 -4 10 3229.94 204.479 12
1 4 -10 2909.13 290.405 4
-1 -4 10 3270.38 259.876 4
1 4 -10 3109.07 237.819 2
1 4 -9 865.331 139.331 4
-1 -4 9 836.246 64.288 6
1 4 -9 872.665 89.9359 2
-1 -4 9 1063.89 116.739 4
1 4 -8 258.711 47.2966 2
1 4 -7 9361.1 591.613 2
1 4 -6 664.95 112.423 4
1 4 -6 835.235 78.6237 2
-1 -4 5 599.009 79.1453 4
1 4 -5 572.162 62.6015 2
1 4 -5 504.482 90.0967 4
1 4 -4 3293.5 250.911 4
-1 -4 4 3368.84 236.949 4
-1 -4 3 3142.44 221.421 2
1 4 -3 3386.29 247.345 4
-1 -4 3 3562.33 234.443 4
-1 -4 2 703.125 69.2408 2
1 4 -2 641.707 89.0285 4
-1 -4 2 654.101 73.325 4
1 4 -1 1053.34 99.0101 4
-1 -4 1 1089.69 88.1828 4
-1 -4 1 891.258 83.99 2
1 4 0 9195.21 555.664 4
-1 -4 0 8574.5 546.021 4
-1 -4 -1 1671.96 131.261 4
1 4 1 2275.32 145.213 4
1 4 2 2239.34 155.862 4
1 4 3 1867.85 143.988 1
-1 -4 -3 1581.5 135.199 1
1 4 3 2076.3 131.906 4
1 4 4 2689.89 193.835 1
1 4 4 2943.59 175.616 4
1 4 5 4382.13 272.678 4
1 4 5 4246.9 296.921 1
1 4 6 155.083 45.8046 1
1 4 6 164.203 26.1979 4
1 4 7 246 30.0757 4
1 4 7 309.682 55.8381 1
1 4 8 443.359 58.7749 4
1 4 8 503.171 44.1296 4
1 4 8 607.879 73.0802 1
1 4 9 7999.05 462.002 6
1 4 9 9012.01 475.258 4
-1 -4 -9 9321.18 553.297 3
1 4 9 8478.56 500.442 1
1 4 10 452.845 68.2084 1
1 4 10 530.76 49.409 4
1 4 10 439.113 47.0022 6
1 4 11 4134.2 227.632 6
1 4 11 4363.88 272.059 1
-1 -4 -11 4235.52 321.438 3
1 4 11 4302.32 229.239 4
1 4 12 2886.78 190.991 6
1 4 12 3003.69 229.949 1
-1 -4 -12 2703.74 266.56 3
-1 -4 -13 140.454 78.6563 3
1 4 13 59.8228 35.7324 6
1 4 13 72.2247 40.1582 1
1 4 14 727.828 70.2342 6
1 4 15 150.304 41.6869 6
1 4 16 4.23036 42.2562 6
1 4 17 32.4255 44.494 6
1 4 17 46.6111 40.1307 5
1 4 18 5223.94 332.441 5
1 4 18 5036.3 332.57 6
1 4 19 947.583 86.7858 5
1 4 19 860.391 92.1082 6
1 4 20 17378.3 1060.01 5
1 4 21 81.1396 48.935 5
1 4 22 2132.96 157.738 5
1 4 23 639.671 70.9878 5
1 4 24 173.496 43.4227 5
1 4 24 151.812 34.5613 9
1 4 25 246.279 42.3876 5
1 4 25 144.492 31.303 9
1 4 26 542.639 54.0612 5
1 4 27 55.7117 26.3571 5
1 4 28 78.8776 22.3028 5
1 4 29 66.9872 16.357 5
-1 -4 -29 44.6087 15.4534 10
-1 -5 29 23.6703 22.7108 6
-1 -5 28 35.358 29.7331 6
-1 -5 27 11.6753 33.3013 6
-1 -5 26 175.827 28.1716 5
-1 -5 26 274.956 49.063 6
-1 -5 26 156.542 44.9234 12
-1 -5 25 198.791 33.1991 5
-1 -5 25 233.811 54.2464 6
-1 -5 25 226.099 54.168 12
-1 -5 24 1246.25 106.333 12
-1 -5 24 1008.5 88.5047 5
-1 -5 23 85.0005 55.4865 12
-1 -5 23 55.6956 63.6537 6
-1 -5 22 -16.0597 65.149 13
-1 -5 22 -8.54654 72.5879 6
-1 -5 22 80.4383 58.9436 12
-1 -5 21 735.572 85.602 12
-1 -5 21 483.752 93.6737 13
-1 -5 21 759.808 94.1057 6
1 5 -20 3125.12 371.061 7
-1 -5 20 4110.82 324.475 13
-1 -5 20 5550.15 328.031 12
-1 -5 20 6196.91 335.394 6
-1 -5 19 949.48 95.2246 12
-1 -5 19 951.794 96.2479 6
-1 -5 18 4155.35 232.278 6
-1 -5 18 3825.53 230.196 12
-1 -5 17 1038.88 123.742 6
-1 -5 17 998.898 123.243 12
-1 -5 16 423.608 79.223 6
-1 -5 16 303.336 76.8618 12
-1 -5 15 2223.85 148.81 12
1 5 -15 1844.52 156.404 9
-1 -5 15 2097.57 149.435 6
-1 -5 14 15.3928 37.2928 6
1 5 -14 -47.303 46.0385 9
-1 -5 14 16.3998 30.5881 8
-1 -5 14 96.8463 37.9621 12
-1 -5 13 174.565 39.5563 6
-1 -5 13 166.98 33.7415 8
-1 -5 13 173.812 37.7873 12
-1 -5 12 142.096 32.533 8
-1 -5 12 197.685 37.0851 12
1 5 -12 101.571 43.2598 2
-1 -5 12 87.6288 55.5705 3
-1 -5 12 92.445 44.2555 10
1 5 -12 101.526 86.9389 4
-1 -5 12 183.615 37.6269 6
-1 -5 12 188.462 68.312 4
-1 -5 11 107.268 27.7932 8
1 5 -11 73.5742 87.8378 4
-1 -5 11 74.9395 59.3405 4
-1 -5 11 122.262 41.2622 10
1 5 -11 67.4495 36.2831 2
-1 -5 11 126.497 31.4764 6
1 5 -11 102.022 32.1631 9
-1 -5 11 121.421 31.3796 12
-1 -5 10 6887.45 414.69 6
1 5 -10 5951.06 414.713 9
-1 -5 10 7529.46 421.658 10
1 5 -10 6449.66 451.74 2
-1 -5 10 7117.76 414.612 12
-1 -5 10 6438.5 477.192 4
1 5 -9 9317.37 573.696 9
1 5 -9 9928.16 610.973 2
1 5 -8 2563.36 247.651 4
1 5 -8 2428.53 187.204 2
1 5 -7 4952.82 331.755 2
1 5 -7 4877.37 385.032 4
-1 -5 7 4862.74 349.958 4
1 5 -6 14287.6 963.372 4
-1 -5 6 15262.2 938.814 4
-1 -5 5 2347.86 187.219 4
1 5 -5 2430.32 214.668 4
-1 -5 4 3465.03 253.195 4
1 5 -4 3728.93 279.36 4
-1 -5 3 35261 2105.67 2
1 5 -3 35372.2 2136.09 4
-1 -5 3 34242.7 2113.6 4
-1 -5 2 382.036 51.7243 2
1 5 -2 380.562 78.3708 4
-1 -5 2 398.741 59.9768 4
-1 -5 1 12167 769.729 4
-1 -5 1 12461.8 771.591 2
1 5 -1 13100.9 790.901 4
-1 -5 0 15068 963.548 4
-1 -5 0 14984.5 970.888 1
1 5 1 2103.76 147.291 4
-1 -5 -1 1887.18 140.22 1
1 5 2 1491 112.732 4
-1 -5 -2 1085.04 102.201 1
-1 -5 -3 631.106 77.9003 1
1 5 3 1242.28 89.1625 4
-1 -5 -4 10481.2 709.291 1
1 5 4 11474.5 698.523 4
1 5 4 12516.4 722.719 1
1 5 5 5846.73 367.862 4
1 5 5 6589.58 399.555 1
-1 -5 -5 5526.97 386.738 1
1 5 6 9922.27 508.813 1
1 5 6 7078.32 461.071 4
1 5 7 2616.86 169.784 4
1 5 7 2588.41 175.204 4
1 5 8 11757.6 753.196 1
1 5 9 3866.47 249.102 5
1 5 9 4316.4 294.623 1
-1 -5 -10 6557.41 486.327 3
1 5 10 6328.9 398.158 5
1 5 10 6878.96 447.187 1
1 5 11 370.637 44.0638 5
1 5 11 452.854 73.3102 1
-1 -5 -11 515.636 115.824 3
1 5 12 158.506 32.5995 5
-1 -5 -12 219.364 94.3985 3
1 5 12 127.83 46.8375 1
1 5 13 94.9654 33.5238 5
1 5 14 69.5493 33.7558 5
1 5 15 53.9471 35.16 5
1 5 16 183.024 41.9884 5
1 5 17 3963.89 262.088 5
1 5 18 4917.32 318.593 5
1 5 19 1851.96 140.106 5
1 5 20 1454.62 118.088 5
1 5 21 3318.28 225.079 5
1 5 22 217.958 41.4592 9
1 5 22 188.982 47.4776 5
1 5 23 1527.33 111.692 5
1 5 23 1334.23 104.062 9
1 5 24 108.698 30.926 9
1 5 24 180.695 39.8109 5
1 5 25 687.92 63.6511 5
1 5 26 62.4293 27.5598 5
-1 -5 -27 552.367 50.9665 10
1 5 27 769.089 55.3585 5
-1 -5 -28 57.0522 16.7564 10
1 5 28 93.8368 20.5191 5
1 5 29 151.075 18.3732 5
-1 -6 29 0.45048 17.8721 6
-1 -6 28 577.906 52.567 6
-1 -6 27 251.364 41.3358 6
-1 -6 26 28.226 38.1593 6
-1 -6 25 31.684 44.6643 6
-1 -6 25 0.97588 41.4147 12
-1 -6 24 15.6522 50.6656 6
-1 -6 24 -31.0098 44.3927 12
-1 -6 23 302.019 72.6009 6
-1 -6 23 292.766 60.4761 12
-1 -6 22 1165.82 111.713 6
-1 -6 22 1002.45 98.5227 12
-1 -6 22 903.956 105.685 13
1 6 -21 434.054 137.381 7
-1 -6 21 398.406 91.5624 13
-1 -6 21 687.475 90.0546 6
-1 -6 21 736.504 81.0459 12
-1 -6 20 790.965 93.8521 6
-1 -6 20 611.671 79.5209 12
-1 -6 20 552.065 96.2818 13
-1 -6 19 10154.9 497.092 6
-1 -6 19 9374.61 492.156 12
-1 -6 18 4761.49 340.837 6
-1 -6 18 4320.79 337.859 12
-1 -6 17 86.8996 62.6988 12
-1 -6 17 180.395 69.0121 6
-1 -6 16 32.6925 44.8989 12
1 6 -16 -7.86803 66.9205 9
-1 -6 16 105.222 52.7541 6
-1 -6 15 22.2041 43.4062 12
-1 -6 15 12.9445 44.5494 6
1 6 -15 -36.4218 56.3608 9
-1 -6 14 75.4637 40.393 6
1 6 -14 -29.4366 42.6935 9
-1 -6 14 106.506 39.8433 12
-1 -6 13 3346.07 198.437 12
-1 -6 13 3130.71 198.885 6
-1 -6 12 2759.31 170.623 12
-1 -6 12 2775.54 171.509 6
-1 -6 11 83.2676 30.9684 6
-1 -6 11 69.7565 39.5717 10
-1 -6 11 74.7338 31.6106 12
1 6 -11 71.5164 39.3994 2
1 6 -11 13.2928 32.9598 9
-1 -6 10 2102.23 141.228 10
1 6 -10 1857.83 167.929 2
-1 -6 10 2055.21 133.73 6
-1 -6 10 2125.5 133.964 12
1 6 -10 1777.82 136.625 9
1 6 -10 1903 235.697 4
-1 -6 9 587.418 98.8057 4
-1 -6 9 692.349 54.4914 12
1 6 -9 583.033 78.7107 2
1 6 -9 595.525 58.1951 9
1 6 -9 532.641 129.57 4
-1 -6 9 739.001 60.6019 10
-1 -6 8 12227.2 829.262 4
1 6 -8 13581.2 894.132 4
1 6 -8 12836.9 774.457 9
1 6 -7 2049.16 134.044 9
1 6 -7 1902.47 219.953 4
-1 -6 7 1843.64 176.903 4
1 6 -6 800.997 61.4965 9
1 6 -6 716.388 137.278 4
-1 -6 6 555.545 91.6863 4
-1 -6 5 1913.55 167.486 4
1 6 -5 2046.63 206.501 4
-1 -6 4 28481.6 1718.95 4
1 6 -4 27457.7 1749.62 4
-1 -6 3 1136.1 119.131 4
1 6 -3 1250.3 147.31 4
1 6 -2 5003.6 363.156 4
-1 -6 2 4884.47 333.058 1
-1 -6 2 5299.02 330.954 2
-1 -6 2 4659.04 329.833 4
-1 -6 1 2397.08 187.734 1
-1 -6 1 2516.11 183.542 4
1 6 -1 2788.38 216.51 4
-1 -6 1 2578.34 185.66 2
1 6 0 4203.15 301.298 4
-1 -6 0 4185.26 285.52 1
-1 -6 0 4537.52 285.08 2
-1 -6 0 3784.08 272.875 4
-1 -6 -1 871.869 78.0161 4
-1 -6 -1 711.177 81.5729 1
1 6 1 905.448 102.134 4
-1 -6 -2 2488.23 184.622 4
-1 -6 -2 2792.33 199.168 1
-1 -6 -3 359.642 54.6531 1
1 6 3 378.453 61.4101 4
1 6 4 1257.36 109.863 4
-1 -6 -4 1422.08 119.457 1
-1 -6 -5 2324.75 178.927 1
1 6 5 2012.77 157.818 4
1 6 5 2516.55 152.503 9
1 6 6 12299.5 755.051 1
1 6 6 11624 711.31 9
1 6 7 11323.3 694.325 9
1 6 7 12002.9 739.517 1
1 6 8 144.687 27.7362 5
1 6 8 98.9633 45.6605 1
1 6 9 8782.01 544.867 5
1 6 9 9694.03 600.065 1
1 6 10 240.477 35.0558 5
-1 -6 -10 239.181 95.0211 3
1 6 10 262.925 60.9535 1
-1 -6 -11 42.1461 80.0142 3
1 6 11 30.1896 26.0825 5
1 6 11 14.2812 36.0817 1
1 6 12 118.177 31.5947 5
1 6 13 328.685 43.0488 5
1 6 14 450.589 52.5165 5
1 6 15 220.578 42.5878 5
1 6 16 3935.27 258.688 5
1 6 17 875.601 80.5472 5
1 6 18 1469.78 116.833 5
1 6 19 952.29 87.6883 5
1 6 19 1006.54 85.5286 9
1 6 20 25.9938 40.2328 5
1 6 20 49.2156 36.9051 9
1 6 21 41.1813 35.4808 9
1 6 21 -3.29271 37.5009 5
1 6 22 20.8181 35.5004 5
1 6 22 27.3266 31.5681 9
1 6 23 1131.02 89.6689 5
1 6 23 1060.35 84.9074 9
1 6 24 368.73 44.4466 5
1 6 24 285.422 39.4837 9
1 6 25 72.1033 28.3425 5
1 6 26 -9.56043 20.6241 5
-1 -6 -26 -1.59199 18.8815 10
1 6 27 23.5671 17.9128 5
-1 -6 -27 13.0357 15.1396 10
1 6 28 16.1962 12.7335 5
-1 -7 28 529.855 46.4745 6
-1 -7 27 113.799 30.2014 6
-1 -7 26 -8.13389 33.3268 6
-1 -7 25 94.0931 42.2618 6
-1 -7 24 175.814 51.6629 6
-1 -7 24 74.2589 40.582 12
-1 -7 23 646.236 80.0709 6
-1 -7 23 546.58 66.5987 12
1 7 -22 62.7097 103.188 7
-1 -7 22 47.6491 61.6256 6
-1 -7 22 -80.324 71.6779 13
-1 -7 22 -17.3559 45.5431 12
-1 -7 21 2410.96 211.861 13
-1 -7 21 3065.59 205.885 12
1 7 -21 2361.76 274.037 7
-1 -7 20 579.423 106.11 13
1 7 -20 594.733 167.674 7
-1 -7 20 1104.36 103.694 6
-1 -7 20 951.743 90.9275 12
-1 -7 19 3437.65 254.739 13
-1 -7 19 4291.98 256.86 6
-1 -7 19 3725.63 248.598 12
-1 -7 18 90.8004 67.0225 6
-1 -7 18 -46.0998 60.4319 12
1 7 -17 1641.03 159.419 9
-1 -7 17 1851 137.078 6
-1 -7 17 1597.76 132.7 12
-1 -7 16 1466.69 111.486 6
-1 -7 16 1235.94 103.226 12
-1 -7 15 11.9095 42.0784 12
1 7 -15 -108.468 57.8742 9
-1 -7 15 17.804 51.2172 6
-1 -7 14 4279.77 256.286 6
-1 -7 14 4361.21 254.81 12
-1 -7 13 225.909 47.523 12
-1 -7 13 237.677 51.2082 6
-1 -7 12 1204.87 89.8065 6
-1 -7 12 1204.01 88.1047 12
1 7 -12 971.568 89.2191 9
-1 -7 11 810.472 65.6827 12
-1 -7 11 867.149 67.676 6
-1 -7 10 7352.31 437.838 12
1 7 -10 6464.93 441.3 9
-1 -7 10 7472.74 439.473 6
-1 -7 10 7149.4 443.961 10
-1 -7 9 115.69 29.943 12
1 7 -9 135.718 37.4286 9
-1 -7 9 104.495 58.8682 4
1 7 -9 120.802 96.2543 4
1 7 -8 -7.0249 84.371 4
1 7 -8 10.9673 30.043 9
-1 -7 8 14.7108 44.9359 4
-1 -7 8 29.9856 25.3191 12
-1 -7 7 1046.37 124.902 4
1 7 -7 1127.79 85.5373 9
1 7 -7 1073.65 170.764 4
1 7 -6 3991.2 362.733 4
-1 -7 6 3619.89 303.961 4
1 7 -6 4344.24 264.139 9
-1 -7 5 1932.03 184.502 4
1 7 -5 2333.87 149.279 9
1 7 -5 2174.82 236.512 4
1 7 -4 2189.08 226.635 4
1 7 -4 2289.37 147.001 9
-1 -7 4 1971.25 177.513 4
1 7 -3 614.341 123.372 4
-1 -7 3 635.969 82.7407 1
1 7 -3 898.92 65.4125 9
-1 -7 3 585.666 83.5118 4
-1 -7 3 794.795 82.9651 2
-1 -7 2 3270.13 223.364 2
-1 -7 2 2639.9 218.093 4
1 7 -2 3127.32 195.544 9
-1 -7 2 2979.74 225.738 1
1 7 -2 3136.21 267.013 4
1 7 -1 1117.06 132.109 4
-1 -7 1 1105.27 98.8 2
1 7 -1 959.03 75.2578 9
-1 -7 1 889.065 93.1301 4
-1 -7 1 1020.35 102.094 1
-1 -7 0 17.7769 34.7411 1
1 7 0 88.5168 62.4946 4
-1 -7 0 9.80326 33.3543 2
-1 -7 0 57.3864 34.641 4
-1 -7 -1 2445.97 174.357 2
1 7 1 2127.61 188.87 4
-1 -7 -1 2393.13 174.129 1
-1 -7 -1 1879.01 155.254 4
-1 -7 -2 102.668 41.1851 1
1 7 2 210.935 68.13 4
-1 -7 -3 50.8761 38.8777 1
1 7 3 79.3061 32.4249 9
1 7 3 46.3182 49.0042 4
1 7 4 1880.16 124.527 9
1 7 4 1583.46 143.776 4
-1 -7 -4 1870.49 153.093 1
1 7 5 2723.21 161.453 9
-1 -7 -5 2736.67 194.849 1
1 7 6 3369.37 217.266 9
1 7 7 2658.82 176.068 9
1 7 8 5947.82 403.571 1
1 7 8 5755.73 352.277 9
1 7 8 5488.37 346.747 5
1 7 9 621.071 90.3881 1
1 7 9 729.553 64.4093 9
1 7 9 664.207 56.1655 5
1 7 10 1551.23 114.268 5
1 7 10 1816.28 120.935 9
1 7 11 406.295 43.6671 5
1 7 11 414.471 50.6779 9
1 7 12 2570.58 180.85 5
1 7 12 2955.32 185.62 9
1 7 13 160.801 41.1742 9
1 7 13 142.686 33.8398 5
1 7 14 35.8027 30.7439 5
1 7 14 39.0052 35.4744 9
1 7 15 7.92372 29.8897 5
1 7 15 20.6372 36.8973 9
1 7 16 2163.53 147.024 9
1 7 16 1909.5 143.893 5
1 7 17 55.9835 35.0945 5
1 7 17 114.569 43.5967 9
1 7 18 795.945 74.9133 9
1 7 18 714.368 71.6286 5
1 7 19 15.9354 34.7791 5
1 7 19 -8.39987 36.8749 9
1 7 20 1655.15 124.94 5
1 7 20 1707.16 124.628 9
1 7 21 87.1046 36.5598 5
1 7 21 92.2005 36.6104 9
1 7 22 130.097 35.7245 5
1 7 22 164.514 37.1589 9
-1 -7 -23 51.5093 25.2887 10
1 7 23 15.9922 27.3689 5
1 7 23 51.1694 28.6135 9
-1 -7 -24 0.60181 20.1105 10
1 7 24 -12.6005 25.3673 5
1 7 25 71.2667 23.9106 5
-1 -7 -25 67.7248 19.8063 10
1 7 26 18.4907 16.4566 5
1 7 27 40.5295 15.1995 5
-1 -8 27 0.53564 22.2993 6
-1 -8 26 78.8874 30.3275 6
-1 -8 25 25.4997 34.8299 6
-1 -8 24 50.0575 42.785 6
-1 -8 23 1602.08 116.881 6
-1 -8 23 1161.24 98.6688 12
1 8 -22 269.676 119.113 7
-1 -8 22 174.475 45.1901 12
-1 -8 22 218.75 62.0297 6
-1 -8 22 93.3941 70.4265 13
-1 -8 21 3581.04 248.317 12
-1 -8 21 3223.71 257.447 13
1 8 -21 3373.98 326.367 7
-1 -8 20 119.301 48.1051 12
1 8 -20 72.9219 145.571 7
-1 -8 20 187.269 68.984 6
-1 -8 20 139.466 81.8053 13
-1 -8 19 255.85 74.8489 6
1 8 -19 159.229 166.612 7
-1 -8 19 196.553 60.9497 12
-1 -8 18 2333.98 220.728 6
-1 -8 18 2108.5 214.333 12
1 8 -17 1347.48 138.559 9
-1 -8 17 1531.62 118.672 6
-1 -8 17 1191.41 110.216 12
-1 -8 16 354.972 66.6721 6
-1 -8 16 255.454 54.6076 12
-1 -8 15 431.969 58.5687 12
-1 -8 15 479.945 67.1147 6
-1 -8 14 2406.79 165.991 12
1 8 -14 2385.46 171.168 9
-1 -8 14 2403.21 170.496 6
-1 -8 13 873.502 87.4911 6
-1 -8 13 901.462 82.7595 12
-1 -8 12 4613.39 272.546 12
-1 -8 12 4932.3 276.256 6
1 8 -11 -3.93129 43.7328 9
-1 -8 11 74.7572 32.765 12
-1 -8 11 69.2941 35.8447 6
-1 -8 10 2112.99 138.04 6
-1 -8 10 2089.33 136.066 12
1 8 -10 1784.79 141.983 9
1 8 -9 679.281 67.7565 9
1 8 -8 301.434 47.241 9
1 8 -7 -37.7813 82.5641 4
-1 -8 7 25.5279 44.1947 4
1 8 -7 38.8044 34.3547 9
1 8 -6 2821.65 285.089 4
-1 -8 6 2476.38 216.436 4
1 8 -6 2665.99 175.733 9
1 8 -5 917.943 71.4423 9
1 8 -5 612.105 136.409 4
-1 -8 5 618.277 92.4855 4
1 8 -4 2790.98 286.283 4
-1 -8 4 2421.6 225.502 4
-1 -8 4 2750.81 232.153 1
-1 -8 3 188.616 52.4809 1
1 8 -3 134.051 87.0531 4
1 8 -3 323.536 41.5077 9
-1 -8 3 169.809 50.9728 4
-1 -8 3 283.031 54.7774 2
1 8 -2 9939.88 571.271 9
-1 -8 2 8764.49 607.12 1
1 8 -2 8600.41 653.595 4
-1 -8 2 10477.5 606.941 2
-1 -8 2 7751.47 593.342 4
1 8 -1 1391.77 168.88 4
-1 -8 1 1120.35 119.001 4
-1 -8 1 1232.7 130.197 1
1 8 -1 1731.75 107.774 9
-1 -8 1 1587.41 133.791 2
-1 -8 0 129.069 45.4569 2
-1 -8 0 154.146 46.3425 1
1 8 0 76.4415 67.6476 4
-1 -8 0 93.4724 36.6911 4
-1 -8 -1 504.36 68.5438 1
1 8 1 524.493 94.6424 4
-1 -8 -1 516.983 72.5302 2
-1 -8 -1 383.05 55.635 4
-1 -8 -2 3117.09 255.763 1
1 8 2 3601.23 280.54 4
-1 -8 -3 348.112 61.2688 1
1 8 3 440.83 49.717 9
1 8 3 413.63 73.1967 4
1 8 4 5457.45 336.728 9
-1 -8 -4 5034.54 367.936 1
1 8 5 5812.15 348.664 9
-1 -8 -5 4827.96 377.597 1
1 8 6 3887.18 250.804 9
1 8 7 180.346 40.1348 9
1 8 8 170.525 39.5463 9
1 8 9 650.022 65.2663 9
1 8 10 83.7548 38.7912 9
1 8 10 54.4259 23.8377 5
1 8 11 8.04501 22.2174 5
1 8 11 3.93665 35.9985 9
1 8 12 43.4747 25.4126 5
1 8 12 50.0275 39.3961 9
1 8 13 1114.05 92.5257 5
1 8 13 1500.61 104.421 9
1 8 14 122.632 43.6175 9
1 8 14 64.2605 28.9078 5
1 8 15 259.815 40.5637 5
1 8 15 249.115 50.0582 9
1 8 16 585.077 60.6658 5
1 8 16 722.13 70.8711 9
1 8 17 71.1854 42.3759 9
1 8 17 88.4022 32.2837 5
1 8 18 1277.58 102.643 5
1 8 18 1453.1 109.043 9
1 8 19 30.773 39.8096 9
1 8 19 -9.49744 30.3258 5
1 8 20 6.39708 28.0924 5
1 8 20 -13.1048 35.1161 9
-1 -8 -20 10.4213 23.0627 10
1 8 21 424.542 50.9659 9
1 8 21 382.881 45.8174 5
1 8 22 335.767 44.6197 9
1 8 22 334.126 40.0959 5
1 8 23 50.7874 27.2128 9
1 8 23 45.6813 23.8571 5
1 8 24 15.3695 19.0796 5
1 8 25 38.2838 16.982 5
1 8 26 13.6916 12.7166 5
-1 -9 26 48.2245 24.6121 6
-1 -9 25 231.375 37.5515 6
-1 -9 24 88.3762 37.1102 6
1 9 -23 784.274 131.144 7
-1 -9 23 777.408 76.883 6
-1 -9 22 -51.5685 55.9458 6
1 9 -22 87.6588 113.075 7
-1 -9 22 -51.9954 67.3755 13
-1 -9 21 -6.37748 54.8342 6
1 9 -21 142.636 131.854 7
-1 -9 21 22.1706 71.7791 13
-1 -9 20 269.29 84.1226 13
-1 -9 20 174.082 62.3357 6
1 9 -20 216.937 157.884 7
1 9 -19 966.564 251.643 7
-1 -9 19 1179.5 167.431 6
1 9 -18 6.61481 183.66 7
-1 -9 18 109.897 81.672 6
-1 -9 17 856.336 87.9176 6
1 9 -17 674.486 108.096 9
1 9 -16 616.686 228.777 7
1 9 -16 502.907 100.881 9
-1 -9 15 700.407 83.725 6
1 9 -15 709.971 85.1468 9
1 9 -14 2230.3 121.517 9
-1 -9 14 759.096 101.292 6
1 9 -13 1250.81 83.5371 9
-1 -9 13 24.5737 49.8878 6
1 9 -12 576.905 75.0234 9
-1 -9 12 816.32 73.3382 6
-1 -9 11 253.887 45.7031 6
1 9 -11 193.336 55.1195 9
1 9 -10 -2.18095 48.0749 9
-1 -9 10 36.3549 34.3972 6
1 9 -9 538.526 65.4154 9
1 9 -8 4148.61 270.246 9
1 9 -7 3520.64 231.735 9
1 9 -6 3266.86 216.216 9
1 9 -5 45.0792 82.28 4
1 9 -5 171.923 44.3008 9
-1 -9 5 41.4295 43.0226 4
-1 -9 4 26.2118 35.1827 4
1 9 -4 123.811 39.4459 9
1 9 -4 27.9429 75.6154 4
-1 -9 3 2951.28 267.23 4
1 9 -3 3273.49 328.115 4
-1 -9 2 3488.54 235.748 2
-1 -9 2 2876.66 235.103 1
1 9 -2 2763.65 276.185 4
1 9 -2 3430.81 200.655 9
1 9 -1 48.4882 67.9954 4
-1 -9 1 43.6879 33.6356 4
-1 -9 1 6.08999 35.0161 1
-1 -9 1 50.7059 36.6982 2
-1 -9 0 33.6909 34.2391 2
-1 -9 0 17.5434 32.6521 1
-1 -9 0 38.9823 30.3246 4
1 9 1 685.431 132.86 7
-1 -9 -1 657.739 79.8342 2
-1 -9 -1 497.037 74.0268 1
-1 -9 -2 1173.6 121.386 1
-1 -9 -2 1345.7 125.415 2
-1 -9 -3 7085.11 477.171 2
1 9 3 7029.98 439.022 9
1 9 4 950.254 83.1811 9
1 9 5 1079.78 90.486 9
1 9 6 1230.17 99.4301 9
1 9 7 706.206 70.0854 9
1 9 8 891.197 80.5376 9
1 9 9 480.139 60.0316 9
1 9 10 474.489 59.4681 9
1 9 11 1558.46 120.687 9
1 9 12 7.97516 41.1669 9
1 9 13 270.048 52.0644 9
1 9 13 208.477 32.5796 5
1 9 14 268.035 37.3587 5
1 9 14 332.966 54.6027 9
1 9 15 816.228 77.8839 9
1 9 15 676.73 62.7146 5
1 9 16 1260.87 95.4989 9
1 9 16 903.724 79.3449 5
1 9 17 86.4814 28.696 5
1 9 17 120.831 46.8932 9
1 9 18 238.437 48.4507 9
1 9 18 200.523 33.7245 5
1 9 19 240.303 46.7678 9
1 9 19 221.439 33.9854 5
1 9 20 192.001 41.6208 9
1 9 20 132.668 27.1536 5
1 9 21 135.648 36.1691 9
1 9 21 127.439 26.3113 5
1 9 22 64.0761 28.6628 9
1 9 22 78.679 21.6889 5
1 9 23 1.04058 15.8666 5
1 9 24 -3.36063 13.2828 5
-1 -10 25 146.922 26.4647 6
-1 -10 24 458.821 49.1055 6
1 10 -23 30.5116 89.0356 7
-1 -10 23 109.186 36.9126 6
-1 -10 22 129.541 47.0335 6
-1 -10 22 108.29 62.2755 13
1 10 -22 222.262 115.624 7
1 10 -21 107.894 127.911 7
-1 -10 21 -21.6025 50.8084 6
-1 -10 21 42.0023 67.732 13
1 10 -20 999.265 189.345 7
-1 -10 20 1021.99 93.7527 6
-1 -10 20 789.601 104.299 13
-1 -10 19 502.809 108.862 6
1 10 -19 501.462 199.171 7
-1 -10 18 703.563 128.764 6
1 10 -18 495.114 226.053 7
1 10 -17 22.6025 83.6487 9
1 10 -17 20.8333 191.247 7
-1 -10 17 20.5916 51.3734 6
1 10 -16 384.892 209.723 7
1 10 -16 251.893 82.4806 9
1 10 -15 1119.12 107.702 9
-1 -10 15 1067.53 102.096 6
1 10 -14 2251.48 371.485 7
-1 -10 14 2927.61 234.221 6
1 10 -13 1770.64 98.3937 9
-1 -10 13 53.215 56.6796 6
1 10 -12 985.28 104.827 9
-1 -10 12 1385.07 102.86 6
-1 -10 11 943.054 81.252 6
1 10 -11 781.323 88.5884 9
-1 -10 10 92.9662 40.5031 6
1 10 -10 17.1941 55.1212 9
1 10 -9 447.475 66.4308 9
-1 -10 9 458.827 54.6243 6
1 10 -8 1331.81 109.983 9
1 10 -7 56.2191 45.815 9
1 10 -6 381.533 57.3219 9
1 10 -5 1113.37 94.5649 9
1 10 -4 3181.5 213.748 9
1 10 -3 1235.47 101.353 9
1 10 -2 215.988 144.959 7
1 10 -2 432.046 58.0324 9
1 10 -1 178.884 132.413 7
1 10 0 2077.66 226.032 7
1 10 1 851.099 149.117 7
1 10 2 6927.74 435.154 9
1 10 3 2533.92 176.057 9
1 10 4 1243.06 102.457 9
1 10 5 3513.41 234.741 9
1 10 6 4851.08 313.857 9
1 10 7 -1.15791 44.1245 9
1 10 8 1808.35 136.929 9
1 10 9 1875.1 142.063 9
1 10 10 54.102 47.6811 9
1 10 11 129.227 50.5032 9
1 10 12 866.465 86.6408 9
1 10 13 2308.93 168.244 9
1 10 14 32.723 46.0741 9
1 10 15 29.7423 45.403 9
1 10 16 6905.86 436.999 9
1 10 17 1696.74 129.608 9
1 10 18 31.5589 38.9122 9
1 10 19 2.98753 34.7256 9
1 10 20 6.15997 32.781 9
1 10 21 43.7945 29.1905 9
-1 -11 24 483.196 41.1979 6
1 11 -23 107.542 78.2123 7
-1 -11 23 71.3811 27.4922 6
1 11 -22 445.986 117.333 7
-1 -11 22 333.78 45.2573 6
1 11 -21 1433.99 182.041 7
-1 -11 21 1169.13 89.9678 6
1 11 -20 199.368 144.301 7
-1 -11 20 183.299 52.4671 6
-1 -11 20 205.398 72.9665 13
1 11 -19 1872.11 310.462 7
-1 -11 19 2215.99 233.741 6
-1 -11 18 465.066 103.457 6
1 11 -18 284.45 195.799 7
1 11 -17 93.2881 182.769 7
1 11 -17 121.805 88.5738 9
-1 -11 17 277.052 59.3889 6
1 11 -16 141.54 203.643 7
1 11 -16 -115.547 79.5277 9
-1 -11 16 64.6518 50.3543 6
-1 -11 15 120.786 56.528 6
1 11 -15 -14.7681 215.229 7
1 11 -14 2877.63 410.238 7
-1 -11 14 3260.46 263.726 6
1 11 -13 5147.74 284.236 9
-1 -11 13 3548.27 271.384 6
-1 -11 12 1028.62 85.7709 6
1 11 -12 609.579 87.0785 9
1 11 -11 371.779 74.6799 9
-1 -11 11 534.224 62.813 6
1 11 -10 3053 378.459 7
1 11 -10 2644.66 213.704 9
-1 -11 10 3428.55 208.617 6
-1 -11 9 118.986 46.1244 6
1 11 -9 240.632 66.5789 9
1 11 -8 3603.39 392.653 7
1 11 -8 3717.51 251.285 9
1 11 -7 292.815 63.9002 9
1 11 -7 54.4922 189.792 7
1 11 -6 -45.7587 184.918 7
1 11 -6 269.085 60.6969 9
1 11 -5 373.713 178.447 7
1 11 -5 655.679 75.1327 9
1 11 -4 206.801 55.3473 9
1 11 -4 271.818 164.283 7
1 11 -3 277.681 58.3391 9
1 11 -3 106.075 153.244 7
1 11 -2 4400.14 384.86 7
1 11 -1 404.745 148.067 7
1 11 0 1529.34 203.478 7
1 11 1 329.976 126.155 7
1 11 2 145.687 53.4666 9
1 11 3 2520.74 178.681 9
1 11 4 127.796 51.2934 9
1 11 5 1701.3 132.942 9
1 11 6 1410.48 116.639 9
1 11 7 391.246 65.174 9
1 11 8 903.987 91.2371 9
1 11 9 86.0286 53.9591 9
1 11 10 976.781 96.4502 9
1 11 11 19.7607 52.4018 9
1 11 12 126.015 54.454 9
1 11 13 836.764 86.9316 9
1 11 14 601.767 73.2998 9
1 11 15 495.936 65.97 9
1 11 16 384.077 59.1922 9
1 11 17 64.6966 41.1289 9
1 11 18 85.1631 36.8443 9
1 11 19 718.147 66.0009 9
1 11 20 83.6584 29.5543 9
1 12 -22 974.261 131.666 7
-1 -12 21 641.233 54.0144 6
-1 -12 21 374.267 66.5122 13
1 12 -21 681.644 136.355 7
-1 -12 20 128.287 64.2913 13
-1 -12 20 222.922 43.3012 6
-1 -12 19 911.769 110.48 6
1 12 -19 1170.87 208.329 7
1 12 -18 363.546 183.978 7
-1 -12 18 297.933 80.9222 6
-1 -12 17 111.996 47.5293 6
1 12 -17 57.1744 87.1828 9
1 12 -17 130.645 179.387 7
-1 -12 16 900.945 79.1019 6
1 12 -16 889.128 230.483 7
1 12 -15 125.884 202.454 7
-1 -12 15 204.302 54.3638 6
1 12 -14 4678.24 162.064 9
-1 -12 14 673.393 104.424 6
-1 -12 13 201.24 73.2512 6
1 12 -13 5411.66 152.803 9
-1 -12 12 1377.14 115.722 6
1 12 -12 1588.66 126.561 9
1 12 -11 2927.82 367.307 7
-1 -12 11 2782.3 171.062 6
-1 -12 10 2741.1 180.413 6
1 12 -10 2900.29 362.891 7
1 12 -10 2377.74 191.07 9
1 12 -9 60.5345 64.5214 9
-1 -12 9 122.303 44.2526 6
1 12 -9 44.297 186.366 7
1 12 -8 600.474 82.0775 9
-1 -12 8 603.466 63.2953 6
1 12 -7 62.8406 197.904 7
1 12 -7 414.173 73.4623 9
1 12 -6 944.725 95.5727 9
1 12 -6 672.932 219.546 7
1 12 -5 1019.02 100.321 9
1 12 -5 611.144 200.664 7
1 12 -4 2856.21 334.021 7
1 12 -4 3416.79 230.552 9
1 12 -3 40.466 157.174 7
1 12 -3 89.4843 62.4465 9
1 12 -2 92.3587 143.458 7
1 12 -1 86.7487 134.503 7
1 12 0 3238.8 302.07 7
1 12 1 241.409 121.92 7
1 12 2 717.068 83.0752 9
1 12 3 383.971 70.0405 9
1 12 4 2648.89 191.166 9
1 12 5 977.197 97.9745 9
1 12 6 7373.91 468.546 9
1 12 7 441.913 73.2799 9
1 12 8 3946.4 266.493 9
1 12 9 675.194 83.2073 9
1 12 10 810.292 88.7705 9
1 12 11 -6.62161 49.2429 9
1 12 12 261.788 58.9085 9
1 12 13 6.27538 46.9192 9
1 12 14 2510.63 178.117 9
1 12 15 2014.32 147.388 9
1 12 16 48.0294 39.6859 9
1 12 17 90.4217 37.606 9
1 12 18 92.4978 33.4265 9
1 12 19 73.9165 28.9666 9
1 13 -21 160.091 93.3108 7
-1 -13 20 610.685 70.6798 13
-1 -13 19 268.563 63.8436 13
1 13 -19 250.174 139.289 7
-1 -13 18 130.214 51.8059 6
1 13 -18 232.194 154.048 7
1 13 -17 665.908 189.989 7
-1 -13 17 519.476 88.9766 6
1 13 -16 263.515 179.934 7
-1 -13 16 49.688 40.746 6
-1 -13 15 150.122 46.1148 6
1 13 -15 179.732 196.034 7
-1 -13 14 53.1164 50.2894 6
1 13 -14 4770.24 141.976 9
1 13 -13 7585.32 164.823 9
-1 -13 13 11.0064 53.1105 6
1 13 -12 235.479 226.911 7
-1 -13 12 74.877 54.0663 6
1 13 -11 1790.35 288.477 7
1 13 -11 1300.44 127.34 9
-1 -13 11 1716.9 120.581 6
1 13 -10 67.3356 64.4172 9
-1 -13 10 162.284 45.5463 6
1 13 -10 151.824 215.245 7
1 13 -9 50.1767 212.068 7
-1 -13 9 -10.8864 37.9852 6
1 13 -9 4.45672 68.1773 9
1 13 -8 55.5091 69.1444 9
-1 -13 8 14.9108 38.7208 6
1 13 -8 -98.6846 187.98 7
1 13 -7 970.105 241.282 7
-1 -13 7 966.245 83.5846 6
1 13 -7 1060.76 107.204 9
1 13 -6 591.672 87.5117 9
1 13 -6 113.278 188.97 7
1 13 -5 840.273 97.5937 9
1 13 -5 705.317 192.119 7
1 13 -4 385.061 74.8154 9
1 13 -4 350.385 179.896 7
1 13 -3 860.03 193.006 7
1 13 -2 640.463 175.449 7
1 13 -1 791.464 167.218 7
1 13 1 4819.66 321.137 9
1 13 2 260.885 75.8861 9
1 13 3 507.761 79.3206 9
1 13 4 5446.57 356.378 9
1 13 5 7967.46 505.752 9
1 13 6 13234.7 817.239 9
1 13 7 1016.94 103.256 9
1 13 8 649.658 83.5308 9
1 13 9 858.097 91.2404 9
1 13 10 465.781 69.3581 9
1 13 11 378.365 63.8781 9
1 13 12 541.255 68.9048 9
1 13 13 235.369 51.9336 9
1 13 14 289.099 51.7686 9
1 13 15 46.9193 38.9471 9
1 13 16 830.254 73.5816 9
1 13 17 453.301 49.3891 9
1 13 18 83.9444 27.4198 9
1 14 -20 321.185 90.2694 7
-1 -14 19 247.15 53.0992 13
1 14 -19 751.607 135.522 7
-1 -14 18 1572.93 119.933 13
-1 -14 17 21031.1 462.156 13
1 14 -17 481.633 427.084 7
1 14 -16 175.384 165.233 9
1 14 -15 -233.209 144.481 9
1 14 -14 3031.24 223.56 9
1 14 -13 8476.56 319.394 9
1 14 -13 118.405 324.529 7
1 14 -12 589.404 388.786 7
1 14 -12 8477 365.78 9
-1 -14 11 212.488 52.3416 6
1 14 -11 364.077 202.563 7
1 14 -10 93.8821 189.784 7
-1 -14 10 94.0242 39.6198 6
1 14 -10 -16.326 58.4712 9
1 14 -9 120.723 187.737 7
-1 -14 9 59.7703 37.6058 6
1 14 -9 54.5276 65.8334 9
-1 -14 8 1353.91 100.114 6
1 14 -8 1439.17 255.908 7
1 14 -8 1170.27 120.836 9
-1 -14 7 696.442 65.811 6
1 14 -7 701.112 95.995 9
1 14 -7 765.746 208.274 7
1 14 -6 550.603 85.4873 9
-1 -14 6 397.838 52.0715 6
-1 -14 5 6667.46 400.706 6
1 14 -5 5964.61 415.821 9
1 14 -5 6486.51 524.645 7
1 14 -4 418.766 87.0394 9
1 14 -3 287.542 155.697 7
1 14 -2 148.401 138.622 7
1 14 -1 2365.73 254.4 7
1 14 1 3831.8 265.331 9
1 14 2 505.363 88.3901 9
1 14 3 3200.83 228.211 9
1 14 4 1107.77 111.955 9
1 14 5 1335.59 120.779 9
1 14 6 384.23 71.879 9
1 14 7 8229.34 519.337 9
1 14 8 2168.63 162.277 9
1 14 9 570.229 73.1481 9
1 14 10 98.1874 50.6566 9
1 14 11 298.417 56.7462 9
1 14 12 18.5815 43.1379 9
1 14 13 1171.49 96.3973 9
1 14 14 171.834 41.0745 9
1 14 15 96.8868 33.887 9
1 14 16 26.8802 28.0935 9
1 14 17 146.371 28.62 9
1 15 -18 138.137 91.7757 7
1 15 -17 7.18587 137.047 7
-1 -15 17 1877.02 107.498 13
-1 -15 16 20162 1216.98 13
1 15 -15 55.0697 169.409 9
1 15 -14 299.573 154.355 7
1 15 -13 391.342 247.826 7
1 15 -13 4764.63 228.031 9
1 15 -12 273.445 337.224 7
1 15 -12 9406.26 336.082 9
1 15 -11 8114.32 506.674 9
1 15 -10 2335.39 170.114 9
1 15 -9 -3.84549 57.4919 9
1 15 -8 31.3146 61.244 9
1 15 -7 913.324 198.911 7
1 15 -7 482.485 82.5589 9
1 15 -6 562.798 176.601 7
1 15 -6 258.563 77.304 9
1 15 -5 768.392 182.133 7
1 15 -5 623.353 90.5254 9
1 15 -4 2038.57 246.947 7
1 15 -2 811.004 168.922 7
1 15 -1 4851.53 384.403 7
1 15 1 382.796 79.2918 9
1 15 2 482.033 81.0101 9
1 15 3 486.13 78.6675 9
1 15 4 255.371 71.3042 9
1 15 5 66.5832 59.4879 9
1 15 6 726.272 86.1766 9
1 15 7 973.769 96.075 9
1 15 8 39.5062 52.7411 9
1 15 9 13.6217 48.9945 9
1 15 10 -37.3619 46.2442 9
1 15 11 48.5212 42.1715 9
1 15 12 -39.7399 38.2087 9
1 15 13 -17.7886 33.9904 9
1 15 14 21.0831 28.9038 9
1 15 15 16.3565 24.2687 9
1 15 16 120.21 22.9058 9
1 16 -15 42.3441 243.593 7
-1 -16 15 13132.7 273.039 13
1 16 -14 495.714 131.672 7
1 16 -13 27.0562 154.847 9
1 16 -13 767.573 155.091 7
1 16 -12 439.564 180.822 7
1 16 -12 2879 175.803 9
1 16 -11 8950.56 310.813 9
1 16 -11 379.97 308.4 7
1 16 -10 8134.38 504.823 9
1 16 -9 3442.67 229.904 9
1 16 -8 152.983 143.269 7
1 16 -8 278.563 60.1219 9
1 16 -7 -37.076 53.6608 9
1 16 -7 78.339 146.089 7
1 16 -6 505.865 78.4835 9
1 16 -6 998.804 172.812 7
1 16 -5 862.883 162.476 7
1 16 -5 471.669 80.8457 9
1 16 -4 208.6 129.711 7
1 16 0 1038.86 105.802 9
1 16 1 1093.97 104.281 9
1 16 2 298.971 66.4062 9
1 16 3 132.715 58.408 9
1 16 4 477.299 70.4787 9
1 16 5 910.027 89.6104 9
1 16 6 100.926 49.5817 9
1 16 7 14.7723 45.5144 9
1 16 8 385.843 57.2031 9
1 16 9 322.91 51.1462 9
1 16 10 43.2135 35.919 9
1 16 11 28.1325 32.5478 9
1 16 12 23.2542 28.3019 9
1 16 13 11.6993 23.9077 9
1 16 14 80.6385 21.0687 9
-1 -17 13 16326 983.596 13
1 17 -12 824.108 151.938 9
1 17 -11 -295.889 140.724 9
1 17 -10 7333.19 455.403 9
1 17 -9 8365.75 515.475 9
1 17 -8 6077.84 380.051 9
1 17 -7 1796.39 130.913 9
1 17 -6 1166.55 98.4453 9
1 17 -5 692.283 76.9649 9
1 17 0 147.841 52.091 9
1 17 1 119.569 50.0953 9
1 17 2 308.191 57.4039 9
1 17 3 126.423 49.3859 9
1 17 4 118.264 46.0602 9
1 17 5 890.623 80.9699 9
1 17 6 74.235 40.0518 9
1 17 7 1.63711 34.97 9
1 17 8 198.1 39.2431 9
1 17 9 119.823 32.8203 9
1 17 10 228.131 35.0726 9
1 17 11 266.614 31.9635 9
1 18 -9 526.566 114.064 9
1 18 -8 5330.64 332.339 9
1 18 -7 5810.76 359.655 9
1 18 -6 5138.21 319.954 9
1 18 -5 2526.01 166.993 9
1 18 -1 42.8464 40.0896 9
1 18 0 98.0622 40.4282 9
1 18 1 52.7804 39.5809 9
1 18 2 150.543 42.2851 9
1 18 3 23.9146 34.2451 9
1 18 4 24.0433 33.0159 9
1 18 5 17.0629 30.6455 9
1 18 6 214.673 35.4065 9
1 18 7 48.6835 25.7868 9
-2 18 1 5771.39 354.881 9
-2 18 0 6233.47 383.269 9
-2 18 -1 6548.42 403.316 9
-2 18 -2 6285.3 389.798 9
-2 18 -3 1057.04 131.564 9
-2 18 -6 1281 165.842 9
-2 18 -7 1443.44 172.544 9
-2 17 4 74.6668 33.1548 9
-2 17 3 105.257 37.6283 9
-2 17 2 425.346 52.8183 9
-2 17 1 715.378 68.9707 9
-2 17 0 1786.64 128.912 9
-2 17 -1 3962.57 256.031 9
-2 17 -2 6358.64 397.612 9
-2 17 -3 8309.37 513.162 9
-2 17 -4 10717.1 657.172 9
-2 17 -5 11863.1 726.829 9
-2 17 -6 9911.58 613.935 9
-2 17 -9 1331.45 214.334 9
-2 17 -10 352.996 202.698 9
2 -17 11 15125.2 915.959 13
2 -17 12 3921.64 250.618 13
-2 16 6 705.841 69.3891 9
-2 16 5 227.564 48.0662 9
-2 16 4 103.408 48.4119 9
-2 16 3 1001.92 91.3838 9
-2 16 2 101.185 52.2447 9
-2 16 1 -37.4322 51.7285 9
-2 16 0 224.478 60.099 9
-2 16 -1 692.453 80.7755 9
-2 16 -2 797.757 85.5073 9
-2 16 -3 2132.08 157.54 9
-2 16 -4 4550.15 297.575 9
-2 16 -5 9471.69 587.595 9
-2 16 -6 13655.1 835.994 9
-2 16 -7 14551.2 890.397 9
-2 16 -8 10703.8 663.664 9
-2 16 -11 1873.22 260.594 9
2 -16 12 31600.9 1899.89 13
2 -16 13 17353.7 1052.05 13
-2 15 8 521.866 59.2649 9
-2 15 7 473.078 60.4458 9
-2 15 6 252.03 52.779 9
-2 15 5 65.3621 47.1962 9
-2 15 4 265.829 58.0271 9
-2 15 3 712.459 82.6251 9
-2 15 2 96.7668 58.4388 9
-2 15 1 259.298 65.9024 9
-2 15 0 426.026 76.4615 9
-2 15 -1 2385.28 179.34 9
-2 15 -2 316.736 72.2587 9
-2 15 -3 27.9152 60.9772 9
-2 15 -4 320.061 70.8221 9
-2 15 -5 1169.16 111.343 9
-2 15 -6 5528.88 359.387 9
-2 15 -7 12327.8 760.393 9
-2 15 -8 15808.6 967.39 9
-2 15 -9 15571.5 955.874 9
-2 15 -10 7446.37 496.076 9
-2 15 -12 806.295 241.945 9
-2 15 -13 996.55 262.239 9
2 -15 17 40.4943 54.4982 13
2 -15 18 10.314 41.745 13
-2 14 9 7299.51 456.264 9
-2 14 8 172.542 47.3009 9
-2 14 7 1901.38 142.435 9
-2 14 6 271.78 57.5369 9
-2 14 5 230.235 59.1492 9
-2 14 4 1132.71 104.211 9
-2 14 3 182.139 62.1824 9
-2 14 2 299.264 67.2521 9
-2 14 1 319.581 70.8477 9
-2 14 0 322.814 72.0587 9
-2 14 -1 436.079 82.6312 9
-2 14 -2 1648.74 141.637 9
-2 14 -3 200.875 71.5381 9
-2 14 -4 28.7953 68.0791 9
-2 14 -5 164.108 72.2105 9
-2 14 -6 257.17 74.4689 9
-2 14 -7 4424.13 298.218 9
-2 14 -8 11559.7 717.46 9
-2 14 -9 16988.8 1040.31 9
-2 14 -10 15830.3 974.646 9
-2 14 -11 9833.8 630.211 9
-2 14 -12 -180.425 208.086 9
2 -14 17 234.851 74.0796 13
2 -14 18 55.7771 62.5772 13
2 -14 19 -48.7765 53.618 13
2 -14 20 -29.445 40.1218 13
-2 13 9 1296.16 105.526 9
-2 13 8 420.633 60.8736 9
-2 13 7 441.778 64.0626 9
-2 13 6 318.154 59.6194 9
-2 13 5 1113.26 102.238 9
-2 13 4 2963.71 208.365 9
-2 13 3 267.815 63.2825 9
-2 13 2 33.0243 55.7778 9
-2 13 1 32.5162 60.2636 9
-2 13 0 422.766 75.902 9
-2 13 -1 1734.16 142.924 9
-2 13 -2 531.894 83.595 9
-2 13 -3 858.776 100.974 9
-2 13 -4 1668.52 284.861 7
-2 13 -4 767.98 98.1297 9
-2 13 -5 260.444 243.404 7
-2 13 -5 32.008 68.7599 9
-2 13 -6 2183.26 317.754 7
-2 13 -6 997.924 111.282 9
-2 13 -7 859.316 272.113 7
-2 13 -7 546.641 89.5875 9
-2 13 -8 297.891 322.524 7
-2 13 -8 4150.67 240.317 9
-2 13 -9 160.486 531.089 7
-2 13 -9 12231.8 502.582 9
-2 13 -10 17220.5 1055.86 9
-2 13 -11 15898.6 981.026 9
-2 13 -12 442.317 326.605 7
-2 13 -12 7160.42 324.149 9
-2 13 -13 2901.53 358.507 7
2 -13 17 5735.35 375.437 13
2 -13 18 130.713 78.3364 13
2 -13 19 -4.43684 67.2894 13
2 -13 20 52.1287 59.582 13
2 -13 21 56.5878 46.9378 13
-2 12 10 663.245 69.9165 9
-2 12 9 617.543 69.2386 9
-2 12 8 1847.63 138.553 9
-2 12 7 248.356 56.0558 9
-2 12 6 1119.86 100.725 9
-2 12 5 12416.5 763.991 9
-2 12 4 210.361 55.1582 9
-2 12 3 127.223 54.7104 9
-2 12 2 1133.81 102.722 9
-2 12 1 824.898 88.3797 9
-2 12 0 362.821 69.6675 9
-2 12 -1 861.983 93.235 9
-2 12 -2 5197.4 411.049 7
-2 12 -2 3250.76 237.282 9
-2 12 -3 5187.8 428.629 7
-2 12 -3 3410.77 246.768 9
-2 12 -4 5149 426.825 7
-2 12 -4 3284.75 240.791 9
-2 12 -5 240.135 73.1996 9
-2 12 -5 627.917 258.934 7
-2 12 -6 198.704 236.178 7
-2 12 -6 56.001 67.5486 9
-2 12 -7 151.17 69.8375 9
-2 12 -8 708.833 96.4339 9
-2 12 -9 6813.96 440.229 9
-2 12 -10 12530.2 777.806 9
-2 12 -11 15265.7 542.157 9
-2 12 -11 487.857 544.792 7
-2 12 -12 1548.76 317.327 7
-2 12 -13 1559.1 301.066 7
-2 12 -14 312.839 227.031 7
-2 12 -15 268.673 198.793 7
2 -12 16 51373 3086.02 13
2 -12 17 17517.1 1074.66 13
2 -12 18 925.77 117.241 13
2 -12 19 97.1305 83.0434 13
2 -12 20 -1.18463 73.1633 13
2 -12 21 -105.855 65.9102 13
2 -12 22 169.341 52.1547 13
-2 11 10 5153.29 329.697 9
-2 11 9 1686.18 126.899 9
-2 11 8 598.259 68.3827 9
-2 11 7 232.393 50.1304 9
-2 11 6 3705.99 245.845 9
-2 11 5 1049.01 92.7432 9
-2 11 4 1538.94 120.857 9
-2 11 3 1600.52 124.175 9
-2 11 2 544.073 67.7242 9
-2 11 1 176.266 51.1974 9
-2 11 0 647.568 73.9301 9
-2 11 -1 1619.3 254.664 7
-2 11 -1 1300.53 111.793 9
-2 11 -2 5736.98 386.206 9
-2 11 -2 8876.51 561.016 7
-2 11 -3 284.033 209.315 7
-2 11 -3 189.485 60.4469 9
-2 11 -4 1254.79 112.716 9
-2 11 -5 586.405 80.7554 9
-2 11 -5 774.456 239.091 7
-2 11 -6 529.057 246.267 7
-2 11 -6 200.496 67.2785 9
-2 11 -7 1034.56 107.628 9
-2 11 -7 2002.59 310.618 7
-2 11 -8 53.2142 66.1475 9
-2 11 -9 3388.59 237.908 9
-2 11 -10 9052.46 421.185 9
-2 11 -10 594.886 465.865 7
-2 11 -11 5293.04 822.161 7
-2 11 -11 14378.4 753.884 9
-2 11 -12 8143.87 673.889 7
-2 11 -15 1682.87 289.311 7
-2 11 -16 120.163 489.636 7
2 -11 16 63753.3 689.682 13
-2 11 -17 312.094 398.951 7
2 -11 17 29491.1 504.303 13
2 -11 18 3795.13 270.847 13
2 -11 19 120.589 97.4856 13
2 -11 20 42.8124 87.0377 13
2 -11 21 25.7969 74.5365 13
2 -11 22 3.08031 62.7284 13
2 -11 23 32.5789 48.8249 13
-2 10 9 2325.51 160.818 9
-2 10 8 230.642 41.9814 9
-2 10 7 1372.47 105.457 9
-2 10 6 1727.03 126.208 9
-2 10 5 676.625 67.4455 9
-2 10 4 173.174 44.2993 9
-2 10 3 4168.39 269.82 9
-2 10 2 531.134 61.7725 9
-2 10 1 2374.2 165.601 9
-2 10 0 2663.53 186.973 9
-2 10 0 3281.78 315.29 7
-2 10 -1 3178.66 309.641 7
-2 10 -1 2358.5 169.074 9
-2 10 -2 2721.98 187.551 9
-2 10 -3 1847.96 261.44 7
-2 10 -3 1378.46 113.061 9
-2 10 -4 139.781 52.1668 9
-2 10 -4 147.105 182.569 7
-2 10 -5 896.902 91.2975 9
-2 10 -5 1213.9 237.807 7
-2 10 -6 12.3847 53.1229 9
-2 10 -6 303.016 198.089 7
-2 10 -7 598.962 77.5789 9
-2 10 -8 74.4957 55.9596 9
-2 10 -9 1341.69 117.824 9
-2 10 -10 1100.91 396.971 7
-2 10 -10 6399.74 336.298 9
-2 10 -11 8803.71 364.084 9
-2 10 -11 376.76 382.179 7
-2 10 -12 9319.67 721.887 7
-2 10 -13 133.254 213.491 7
-2 10 -14 271.1 219.81 7
-2 10 -16 191.188 510.625 7
2 -10 16 66328.3 714.817 13
-2 10 -17 3803.76 971.781 7
2 -10 17 37163.7 1009.35 13
-2 10 -18 538.533 267.246 7
2 -10 18 6141.02 269.962 13
2 -10 19 171.173 104.68 13
2 -10 20 134.994 98.4963 13
2 -10 21 40.6553 85.3658 13
2 -10 22 -124.133 77.1151 13
2 -10 23 -54.7884 60.4772 13
-2 9 9 978.188 80.3307 9
-2 9 8 424.478 50.1479 9
-2 9 7 8160.99 503.4 9
-2 9 6 999.055 80.6878 9
-2 9 5 3053.32 200.337 9
-2 9 4 317.964 46.547 9
-2 9 3 4469.22 284.602 9
-2 9 2 501.252 55.6571 9
-2 9 1 -9.62478 138.372 7
-2 9 1 96.754 38.6725 9
-2 9 0 94.9352 37.4936 9
-2 9 0 116.68 156.863 7
-2 9 -1 1744.18 126.109 9
-2 9 -2 3224.29 299.608 7
-2 9 -2 2419.54 169.509 9
-2 9 -3 1389.94 221.217 7
-2 9 -3 1271.27 94.901 9
-2 9 -4 1376.9 98.0765 9
-2 9 -4 1590.89 231.443 7
-2 9 -5 160.497 49.555 9
-2 9 -6 12.0137 47.0437 9
-2 9 -7 502.033 68.8567 9
-2 9 -8 463.883 68.8592 9
-2 9 -9 865.459 90.7221 9
-2 9 -10 4572.55 300.61 9
-2 9 -11 1447.08 259.144 7
-2 9 -13 1325.24 263.324 7
-2 9 -14 2122.74 296.186 7
-2 9 -15 243.569 135.809 9
-2 9 -15 342.961 192.75 7
2 -9 16 56824 3412.75 13
2 -9 17 31641.2 713.978 13
-2 9 -17 1749.47 650.076 7
2 -9 18 4801 218.995 13
-2 9 -18 187.547 203.152 7
2 -9 19 252.756 115.149 13
2 -9 20 200.496 108.629 13
2 -9 21 42.9641 92.8046 13
2 -9 22 -174.642 88.427 13
2 -9 23 -64.4258 68.685 13
2 -9 24 -48.1046 57.291 13
-2 8 25 7.61643 14.5715 5
-2 8 24 -1.1273 17.2806 5
-2 8 23 40.0007 21.8277 5
-2 8 22 772.916 64.1791 5
-2 8 21 16.253 25.2601 5
-2 8 20 1516.18 109.936 5
-2 8 19 64.2495 28.8316 5
-2 8 7 282.434 38.8281 9
-2 8 6 709.617 61.9772 9
-2 8 5 317.402 40.5139 9
-2 8 4 1754.46 121.102 9
2 -8 -3 326.004 50.6358 1
-2 8 3 492.737 49.1049 9
-2 8 2 3597.94 202.554 9
2 -8 -2 3057.97 215.445 1
-2 8 1 918.901 174.913 7
2 -8 -1 589.763 67.6382 1
2 -8 -1 574.855 73.7889 4
-2 8 1 793.896 63.1416 9
2 -8 0 441.888 63.1596 1
2 -8 0 364.837 71.247 4
2 -8 1 5170.28 391.428 1
2 -8 1 4488.48 403.86 4
2 -8 2 3642.57 327.683 4
2 -8 2 3914.8 306.607 1
-2 8 -3 2226.08 141.802 9
2 -8 3 1430.03 174.67 4
2 -8 4 3976.51 355.935 4
-2 8 -4 4872.81 307.439 9
2 -8 5 292.614 82.7971 4
-2 8 -5 327.84 51.495 9
2 -8 6 146.186 68.4419 4
2 -8 6 119.587 53.5327 3
-2 8 -6 173.64 45.7782 9
-2 8 -7 618.151 65.7511 9
2 -8 7 354.457 80.539 3
-2 8 -8 223.949 51.9211 9
-2 8 -8 512.807 175.142 7
-2 8 -9 367.2 180.626 7
-2 8 -9 1070.98 90.7388 9
-2 8 -10 133.815 227.592 7
-2 8 -10 3444.76 184.403 9
-2 8 -11 5685.68 481.074 7
-2 8 -13 2052.97 278.875 7
-2 8 -15 748.638 212.504 7
-2 8 -15 586.26 137.32 9
-2 8 -16 10465.9 903.26 7
2 -8 16 9227.51 805.781 6
2 -8 17 543.249 85.9114 6
2 -8 17 22197.3 328.916 13
-2 8 -18 154.795 151.675 7
2 -8 18 168.373 46.1396 6
2 -8 19 10.0469 34.3795 6
2 -8 19 195.179 112.126 13
2 -8 20 605.219 61.7778 6
2 -8 20 542.778 123.638 13
2 -8 21 142.671 37.5272 6
2 -8 21 107.484 101.145 13
2 -8 22 -41.3708 91.7013 13
2 -8 23 48.4287 75.6502 13
-2 7 27 376.752 32.1227 5
-2 7 26 403.265 37.0867 5
-2 7 25 148.567 26.4958 5
-2 7 24 282.854 36.6678 5
-2 7 23 71.7812 28.4075 5
-2 7 22 347.127 44.6672 5
2 -7 -7 286.801 73.1795 3
2 -7 -5 814.198 57.3555 2
2 -7 -4 202.051 28.9302 4
2 -7 -3 1257.36 112.195 4
2 -7 -3 1649.46 115.749 1
2 -7 -2 715.039 69.9393 1
2 -7 -2 558.602 76.8191 4
2 -7 -1 257.053 58.9468 4
-2 7 1 280.392 37.3782 9
2 -7 -1 265.891 41.6001 1
-2 7 0 924.637 69.4641 9
2 -7 0 887.14 81.3244 1
-2 7 -1 863.454 59.0901 9
2 -7 1 399.461 57.1032 1
-2 7 -1 798.801 158.495 7
2 -7 1 304.387 79.0918 4
2 -7 2 8145.33 672.005 4
-2 7 -2 10409.8 627.389 9
-2 7 -3 132.743 35.5818 9
-2 7 -3 119.636 136.62 7
2 -7 3 93.2303 60.7689 4
2 -7 4 6689.89 525.41 4
-2 7 -4 7695.23 464.21 9
2 -7 5 443.363 95.3001 4
-2 7 -5 418.969 51.6493 9
2 -7 6 405.338 77.2875 3
-2 7 -6 515.749 57.854 9
2 -7 6 432.766 97.6354 4
2 -7 7 638.77 115.384 4
-2 7 -7 525.375 59.8125 9
2 -7 7 410.477 82.186 3
2 -7 8 2436.62 242.464 4
-2 7 -8 2404.01 164.739 9
2 -7 8 2037.28 210.389 3
-2 7 -9 193.769 160.471 7
2 -7 9 67.1976 71.8601 3
-2 7 -10 3246.85 364.21 7
-2 7 -10 4552.16 282.176 9
-2 7 -11 440.931 166.518 7
-2 7 -12 556.125 179.123 7
2 -7 13 2843.47 193.782 6
-2 7 -14 1847.26 247.37 7
2 -7 14 1596.67 124.742 6
-2 7 -15 999.833 221.533 7
-2 7 -15 941.649 170.235 9
-2 7 -16 128.353 155.703 7
2 -7 16 86.9501 52.8238 6
2 -7 17 9786.37 227.34 13
2 -7 17 276.081 65.7359 6
-2 7 -18 164.148 136.805 7
2 -7 18 87.1575 44.5313 6
2 -7 19 214.206 118.385 13
2 -7 19 126.55 44.2687 6
2 -7 20 557.744 62.8829 6
2 -7 20 312.619 121.337 13
2 -7 21 19.0533 36.0612 6
2 -7 21 -94.4356 106.034 13
2 -7 22 10.1884 33.5943 6
2 -7 22 -26.2983 93.3683 13
2 -7 23 710.013 65.1735 6
2 -7 23 696.964 102.591 13
2 -7 24 -160.249 71.9737 13
2 -7 24 -20.9189 26.2352 6
-2 6 28 314.748 28.8137 5
-2 6 27 498.033 43.3746 5
-2 6 26 36.3533 23.5676 5
-2 6 25 1122.9 85.7903 5
-2 6 24 1.7208 27.4052 5
-2 6 17 109.683 46.4303 12
-2 6 16 21.5381 40.2578 12
-2 6 15 25.462 29.286 6
-2 6 15 -9.67257 36.2933 12
-2 6 14 5052.45 320.834 6
-2 6 14 5195.66 325.057 12
-2 6 13 253.053 42.1674 12
-2 6 12 145.418 35.387 12
2 -6 -9 176.648 61.4372 3
2 -6 -8 4895.35 346.588 3
2 -6 -7 3751.57 276.969 3
2 -6 -6 1441.19 135.417 3
2 -6 -5 135.237 18.3521 4
2 -6 -5 162.631 24.2398 4
2 -6 -4 3972.27 254.089 2
2 -6 -4 6041.2 286.49 4
2 -6 -3 2030.19 178.133 4
2 -6 -3 2802.57 171.372 1
2 -6 -2 3117.42 195.467 1
2 -6 -2 2517.78 214.264 4
2 -6 -1 3635.01 314.477 4
2 -6 -1 4947.24 292.84 1
2 -6 0 2672.71 236.242 4
2 -6 0 3139.31 204.059 1
-2 6 -1 15950 793.252 7
2 -6 1 9150.33 748.295 4
-2 6 -2 17570.8 922.16 7
2 -6 2 11390.4 889.336 4
2 -6 3 3160.07 269.046 4
2 -6 4 6377.31 528.866 4
-2 6 -4 7829.89 467.024 9
2 -6 5 163.176 85.3817 4
2 -6 5 469.784 71.982 3
-2 6 -5 212.193 44.2161 9
-2 6 -5 267.25 141.916 7
-2 6 -6 2165.16 157.926 2
2 -6 6 2244.62 226.664 4
-2 6 -6 2238.36 154.405 9
2 -6 6 2346.63 192.388 3
-2 6 -7 1279.58 104.372 2
2 -6 7 1213.4 136.776 3
-2 6 -7 1307.49 100.027 9
2 -6 7 1539.76 179.816 4
-2 6 -8 7716.05 530.457 2
2 -6 8 8297.68 579.951 3
-2 6 -8 8269.78 517.789 9
2 -6 9 707.725 129.867 3
-2 6 -9 691.637 90.5401 2
2 -6 9 987.354 151.688 4
-2 6 -10 787.024 180.035 7
-2 6 -10 634.116 86.9342 2
2 -6 10 558.646 121.586 3
2 -6 11 1136.93 89.6201 6
-2 6 -11 1056.68 187.716 7
-2 6 -12 1508.75 211.612 7
2 -6 12 1299.15 102.787 6
2 -6 13 3862.47 255.263 6
-2 6 -13 4117.14 352.763 7
-2 6 -14 1597.1 162.222 9
2 -6 14 1724.19 128.401 6
-2 6 -14 1702.18 223.153 7
-2 6 -15 175.725 141.621 7
2 -6 15 29.9886 55.028 6
-2 6 -16 393.102 158.779 7
2 -6 16 314.201 72.3818 6
2 -6 17 186.381 55.7814 6
2 -6 17 1921.89 136.854 13
2 -6 18 47.4145 44.8918 6
2 -6 18 153.359 113.629 13
2 -6 19 73.8256 112.773 13
2 -6 19 22.2294 44.1186 6
2 -6 20 -15.8435 112.562 13
2 -6 20 28.5575 42.1505 6
2 -6 21 80.414 42.6711 6
2 -6 21 -228.946 111.95 13
2 -6 22 1.03871 37.2815 6
2 -6 22 -64.2311 94.7162 13
2 -6 23 183.437 41.2815 6
2 -6 23 28.2737 82.8961 13
2 -6 24 -31.141 32.5617 6
2 -6 25 117.59 30.3766 6
-2 5 29 116.201 17.5173 5
-2 5 28 140.719 23.3955 5
-2 5 27 352.128 39.4102 5
-2 5 26 4.60654 25.6834 5
-2 5 25 210.945 39.4087 5
-2 5 21 371.028 52.3771 6
-2 5 20 1211.62 93.828 6
-2 5 20 985.424 98.939 12
-2 5 19 31.0749 48.3404 12
-2 5 19 29.1182 36.4247 6
-2 5 18 51.5659 36.4409 6
-2 5 18 102.014 49.5263 12
-2 5 17 1350.98 104.211 6
-2 5 17 1378.49 111.63 12
-2 5 16 455.279 51.985 6
-2 5 16 492.083 61.7887 12
-2 5 15 367.703 45.3091 6
-2 5 15 402.02 55.0256 12
-2 5 14 228.704 37.548 6
-2 5 14 337.619 47.8936 12
-2 5 13 3142.02 209.689 6
-2 5 13 3436.45 214.794 12
-2 5 12 703.44 62.4605 12
-2 5 12 634.386 56.4843 6
-2 5 12 665.56 58.3365 8
-2 5 11 410.672 45.2571 12
-2 5 11 356.384 53.3482 1
-2 5 11 374.406 42.6949 8
-2 5 10 135.611 29.7072 8
-2 5 10 123.949 34.8061 1
2 -5 -10 129.665 49.25 3
-2 5 10 169.907 31.7346 12
-2 5 9 14318.5 807.903 1
2 -5 -9 11553.5 812.293 3
-2 5 8 1293.02 101.217 1
2 -5 -8 1106.96 114.936 3
2 -5 -7 1913.28 161.264 3
2 -5 -6 1212.86 94.2004 4
2 -5 -6 1286.31 87.2215 4
2 -5 -5 5094.4 330.26 4
2 -5 -5 5089.02 315.177 4
2 -5 -4 9795.46 619.468 4
2 -5 -3 6841.43 523.842 4
2 -5 -3 8790.1 503.539 1
2 -5 -2 3700.89 295.858 4
2 -5 -2 4359.52 265.501 1
2 -5 -1 1217.51 134.107 4
2 -5 -1 1350.24 97.2576 1
2 -5 0 9298.67 639.527 4
2 -5 0 9784.4 593.92 1
2 -5 1 5786.43 417.078 4
2 -5 2 100.751 80.2566 4
2 -5 3 987.044 138.131 4
2 -5 4 9729.05 657.433 4
2 -5 4 10512.9 603.35 3
-2 5 -4 9031.94 573.435 2
-2 5 -5 1007.74 78.4921 2
2 -5 5 998.931 107.245 3
2 -5 5 1126.28 155.158 4
2 -5 6 4674.79 385.377 4
-2 5 -6 4656.67 296.852 9
2 -5 6 4751.29 339.571 3
-2 5 -6 4614.66 305.009 2
-2 5 -7 39.5976 25.4219 2
-2 5 -7 151.116 136.728 7
-2 5 -7 339.215 41.3224 9
2 -5 7 87.7449 84.8689 4
2 -5 7 100.072 69.399 3
2 -5 8 634.642 127.357 4
-2 5 -8 805.941 155.303 7
-2 5 -8 542.998 72.0106 2
2 -5 8 586.842 111.07 3
2 -5 9 933.538 140.08 3
-2 5 -9 774.073 97.6411 2
-2 5 -10 25.0973 26.0469 2
-2 5 -10 142.468 121.972 7
2 -5 10 44.2931 72.4138 3
2 -5 10 38.1107 31.6106 6
-2 5 -11 6403.74 458.529 7
2 -5 11 6159.03 376.694 6
-2 5 -12 951.629 164.946 7
2 -5 12 946.368 74.3697 6
2 -5 13 -9.6116 38.971 6
2 -5 14 -7.22661 49.5259 6
-2 5 -14 109.46 121.613 7
2 -5 15 686.716 90.5383 12
2 -5 15 874.081 95.2147 6
-2 5 -15 953.119 165.481 7
-2 5 -16 2382.06 250.801 7
2 -5 16 2560.79 182.827 6
2 -5 16 2819.63 206.014 13
2 -5 17 338.542 43.6348 5
2 -5 17 468.285 62.3801 6
2 -5 17 382.816 112.306 13
2 -5 18 3.55047 25.1949 5
2 -5 18 -5.97548 44.4768 6
2 -5 18 70.8801 113.186 13
2 -5 19 55.078 27.8299 5
2 -5 19 -5.20538 109.101 13
2 -5 19 112.027 48.7684 6
2 -5 20 917.223 142.316 13
2 -5 20 818.835 74.7284 5
2 -5 21 273.537 53.8519 6
2 -5 21 59.0659 104.788 13
2 -5 22 284.333 52.3469 6
2 -5 22 151.537 97.5857 13
2 -5 23 -56.3811 85.4431 13
2 -5 23 95.604 42.0849 6
2 -5 24 -23.7408 37.3731 6
2 -5 25 70.4742 33.5943 6
-2 4 29 69.2234 18.5698 5
-2 4 28 18.3385 21.1685 5
-2 4 27 156.083 32.4821 5
-2 4 26 503.652 53.1441 5
-2 4 24 430.518 52.4021 6
-2 4 23 78.4992 39.8478 6
-2 4 22 307.169 63.8166 12
-2 4 22 292.277 50.7435 6
-2 4 21 392.01 56.7595 6
-2 4 21 406.252 70.2638 12
-2 4 20 2031.69 146.653 6
-2 4 20 1995.78 154.612 12
-2 4 19 373.683 54.7205 6
-2 4 19 391.306 67.2712 12
-2 4 18 -26.8286 38.6424 6
-2 4 18 12.8813 47.8031 12
-2 4 17 40.3403 36.3923 6
-2 4 17 51.0143 46.5735 12
-2 4 16 1209.87 93.2035 6
-2 4 16 1153 98.1727 12
-2 4 15 190.777 44.1626 12
-2 4 15 174.07 36.223 6
-2 4 14 237.525 43.5524 12
-2 4 14 155.649 34.2301 6
-2 4 14 134.59 38.0385 8
-2 4 13 5547.45 338.844 8
-2 4 13 5320.89 338.725 6
-2 4 13 5475.29 342.622 12
-2 4 12 256.248 35.2408 6
-2 4 12 198.399 42.0628 1
-2 4 12 285.408 40.271 12
-2 4 12 236.673 37.3159 8
-2 4 11 2362.04 167.498 6
-2 4 11 2562.37 187.976 1
-2 4 11 2777.69 169.344 8
-2 4 11 2811.11 173.029 12
-2 4 10 1544.23 119.344 1
-2 4 10 1475.77 101.903 8
-2 4 9 3763.6 169.15 1
2 -4 -9 1756.83 133.221 4
2 -4 -8 1369.75 100.086 3
-2 4 8 1429.88 89.123 1
2 -4 -7 18035 1067.81 3
2 -4 -7 15673 1047.55 4
2 -4 -6 651.781 69.2841 3
2 -4 -6 360.659 39.5356 4
2 -4 -5 6158.04 319.354 3
2 -4 -5 4285.08 300.008 4
2 -4 -4 7098.78 387.984 3
2 -4 -4 5440.31 379.982 4
2 -4 -2 1173.03 80.2384 1
2 -4 -1 22647.6 1357 1
2 -4 2 2175.8 213.321 4
2 -4 2 2361.19 164.315 3
-2 4 -3 729.11 55.3273 2
2 -4 3 828.959 79.5802 3
2 -4 3 835.102 124.435 4
2 -4 4 970.446 144.775 4
2 -4 4 1215.64 109.597 3
2 -4 5 659.137 127.024 4
2 -4 5 706.365 91.9207 3
2 -4 6 5095.79 398.507 4
2 -4 6 4926.5 353.962 3
-2 4 -7 1154.77 83.3362 9
2 -4 7 902.568 129.061 3
2 -4 8 9242.7 566.722 3
-2 4 -8 7900.28 494.718 9
-2 4 -9 2345.55 216.985 7
2 -4 9 2335.39 210.198 3
-2 4 -9 1917.97 143.836 9
2 -4 9 1909.15 219.81 4
2 -4 10 379.134 110.632 4
-2 4 -10 621.966 133.735 7
2 -4 10 610.644 114.95 3
2 -4 10 509.686 53.4944 6
2 -4 11 3220.3 230.604 5
2 -4 11 4291.25 239.474 6
-2 4 -11 4346.69 313.978 7
2 -4 11 3644.95 327.399 4
2 -4 11 3993.69 325.296 3
-2 4 -12 2466.8 221.896 7
2 -4 12 2088.87 223.142 3
2 -4 12 2478.32 147.571 6
2 -4 12 1777.47 135.929 5
2 -4 12 2037.22 142.936 12
2 -4 13 2526 198.098 12
2 -4 13 2895.14 200.216 6
-2 4 -13 3055.89 266.397 7
2 -4 14 21.6094 40.753 12
2 -4 14 74.1668 43.5089 6
2 -4 14 54.9321 28.4909 5
2 -4 15 290.206 54.9795 12
2 -4 15 318.067 45.4458 5
2 -4 16 26.2091 29.2602 5
2 -4 16 32.5431 43.8997 12
2 -4 16 137.142 46.4343 6
2 -4 16 131.527 91.5096 13
2 -4 17 665.13 66.5279 5
2 -4 17 568.827 119.295 13
2 -4 18 1046.18 89.5025 6
2 -4 18 732.368 130.098 13
2 -4 18 825.731 76.6242 5
2 -4 19 164.593 38.2973 5
2 -4 19 222.391 53.5552 6
2 -4 20 -21.3207 32.2635 5
2 -4 20 -23.1534 47.8386 6
2 -4 20 -150.47 107.714 13
2 -4 21 3325.52 209.452 6
2 -4 21 2710.76 197.915 5
2 -4 21 3151.91 231.005 13
2 -4 22 4.6435 27.1373 5
2 -4 22 -17.6567 46.2644 6
2 -4 23 81.0141 28.6225 5
2 -4 23 147.691 46.4815 6
2 -4 24 232.816 33.8536 5
2 -4 24 303.043 49.2736 6
2 -4 25 -21.0784 34.7469 6
2 -4 25 -4.98624 18.6288 5
2 -4 26 103.457 33.2147 6
-2 3 30 25.3402 14.1622 5
-2 3 29 81.5499 21.1469 5
-2 3 28 48.3185 25.1021 5
-2 3 27 53.5448 29.2946 5
-2 3 25 219.763 44.2199 6
-2 3 24 1645.13 131.693 12
-2 3 24 1636.77 123.512 6
-2 3 23 1113.04 96.7889 6
-2 3 23 1183.28 107.426 12
-2 3 22 3878.7 256.246 6
-2 3 22 3856.48 262.535 12
-2 3 21 60.4243 59.8456 12
-2 3 21 56.6301 42.4534 6
-2 3 20 443.807 73.2642 12
-2 3 20 482.169 62.0051 6
-2 3 19 22.2791 53.0228 12
-2 3 19 -2.11292 39.3187 6
-2 3 18 831.755 76.74 6
-2 3 18 719.063 83.0819 12
-2 3 17 460.058 56.2055 6
-2 3 17 458.196 64.6857 12
-2 3 16 1096.04 87.4601 6
-2 3 16 1056.53 93.5555 12
-2 3 15 93.1694 39.3943 8
-2 3 15 214.072 38.2305 6
-2 3 15 159.629 44.1636 12
-2 3 14 -8.68403 35.6163 12
-2 3 14 12.0775 34.2652 8
-2 3 14 38.7225 30.9932 6
-2 3 13 627.605 56.1019 6
-2 3 13 623.328 56.0928 8
-2 3 13 577.974 59.9836 12
-2 3 13 457.442 64.0993 1
-2 3 12 1615.62 112.202 8
-2 3 12 1601.98 115.957 12
-2 3 12 1414.02 128.399 1
-2 3 12 1766.75 114.419 6
-2 3 11 2376.85 175.539 1
-2 3 11 2507.85 157.059 8
-2 3 11 2564.19 159.999 12
-2 3 10 674.798 67.7463 1
2 -3 -10 533.069 69.7221 4
-2 3 10 719.179 56.1626 8
2 -3 -9 15951.1 1103.3 4
-2 3 9 21014.4 1109.46 1
-2 3 8 131.943 29.3775 1
2 -3 -8 122.749 34.3154 4
-2 3 7 10351.7 621.289 1
2 -3 -7 9967.79 622.149 4
2 -3 -6 245.65 35.3337 4
-2 3 6 236.81 29.9207 1
2 -3 -5 280.447 38.3669 4
-2 3 5 337.665 31.6508 1
2 -3 -4 3789.36 239.147 3
2 -3 -4 4113.47 251.468 4
2 -3 -3 3071.81 188.451 2
2 -3 -1 59576.8 3729.69 1
2 -3 -1 67112.3 3732.12 3
2 -3 0 6834.28 420.453 3
2 -3 1 20842.8 1258.05 3
2 -3 2 4373.01 288.814 3
2 -3 3 13712.3 849.781 3
2 -3 4 15308 952.349 3
2 -3 5 19186.6 1190.15 3
2 -3 6 245.442 77.5779 3
2 -3 7 3823 295.677 3
2 -3 8 10797.3 582.896 3
2 -3 8 9472.64 609.827 4
-2 3 -9 3885.12 268.192 9
2 -3 9 4971.8 340.728 3
2 -3 9 4270.44 355.665 4
2 -3 10 1059.64 147.98 3
2 -3 10 1103.57 161.327 4
2 -3 11 551.404 55.8208 6
2 -3 11 514.371 114.951 4
2 -3 11 456.447 46.9636 5
2 -3 11 603.044 119.117 3
2 -3 11 434.814 53.7641 12
2 -3 12 46.116 38.0625 12
2 -3 12 79.4061 28.4777 5
2 -3 12 42.5112 38.791 6
2 -3 12 17.7685 72.266 4
2 -3 13 55.8726 39.4084 12
2 -3 13 85.1383 29.5288 5
2 -3 13 135.021 40.5077 6
2 -3 14 1468.72 109.286 5
2 -3 14 1831.82 116.34 6
2 -3 14 1489.54 116.373 12
2 -3 15 53.9323 30.6875 5
2 -3 15 118.951 43.0081 6
2 -3 15 148.828 81.758 13
2 -3 15 48.8077 43.4574 12
2 -3 16 803.221 71.8225 5
2 -3 16 723.658 81.3321 12
2 -3 16 895.945 78.237 6
2 -3 17 63.1273 33.7907 5
2 -3 17 25.058 43.9361 6
2 -3 17 21.4839 92.0589 13
2 -3 18 1236.87 153.637 13
2 -3 18 1580.88 122.923 6
2 -3 18 1555.68 116.908 5
2 -3 19 830.779 84.2284 6
2 -3 19 588.765 123.751 13
2 -3 19 845.477 77.4946 5
2 -3 20 2.23829 34.9047 5
2 -3 20 -35.7963 50.3129 6
2 -3 20 -45.3271 99.0001 13
2 -3 21 484.592 66.6812 6
2 -3 21 471.822 56.5798 5
2 -3 22 3322.99 217.154 6
2 -3 22 2983.39 209.085 5
2 -3 23 2565.85 186.682 5
2 -3 23 3144.72 197.062 6
2 -3 24 -2.65162 26.8833 5
2 -3 24 -9.74684 41.7269 6
2 -3 25 213.549 34.0743 5
2 -3 25 257.548 46.3254 6
2 -3 26 4.40595 19.2475 5
2 -3 27 6.75584 14.7213 5
-2 3 -29 144.136 21.3246 10
-2 2 27 -1.59459 30.7446 6
-2 2 26 -38.1725 36.6373 6
-2 2 25 639.514 68.0091 6
-2 2 25 664.646 79.9909 12
-2 2 24 2234.97 163.544 6
-2 2 24 2422.18 173.377 12
-2 2 23 609.256 71.0966 6
-2 2 23 609.96 84.0831 12
-2 2 22 1607 123.213 6
-2 2 22 1459.53 132.375 12
-2 2 21 2175.56 168.816 12
-2 2 21 2244.03 161.225 6
-2 2 20 84.5771 47.063 6
-2 2 20 76.8392 60.9764 12
-2 2 19 553.273 65.4313 6
-2 2 19 551.638 77.0717 12
-2 2 18 14.1339 49.5564 12
-2 2 18 87.5091 45.3293 6
-2 2 17 428.599 56.4432 6
-2 2 17 360.088 59.1644 12
-2 2 16 1098.83 89.7226 6
-2 2 16 982.939 86.778 8
-2 2 16 1144.55 94.9975 12
-2 2 15 1032.99 85.8616 6
-2 2 15 997.283 82.7351 8
-2 2 15 1002.15 87.4916 12
-2 2 14 1433.68 106.003 8
-2 2 14 1561.37 110.551 6
-2 2 14 1445.13 110.276 12
-2 2 13 115.319 36.7238 12
2 -2 -13 108.788 52.0942 4
-2 2 13 130.691 37.7737 6
-2 2 13 170.425 35.8086 8
-2 2 12 879.718 79.818 10
-2 2 12 1149.45 80.6803 6
-2 2 12 987.482 74.9604 8
-2 2 12 1016.76 78.3125 12
-2 2 11 83.5993 30.909 12
-2 2 11 42.2713 31.8736 10
-2 2 11 65.1587 29.4779 8
2 -2 -11 38.2216 43.2804 4
2 -2 -10 91.4248 46.1188 4
-2 2 10 154.648 30.913 8
2 -2 -9 1438.42 120.775 4
2 -2 -8 86.6904 36.2908 4
2 -2 -7 619.499 62.4201 4
-2 2 6 2917.13 182.527 1
2 -2 -6 2717.74 189.204 4
2 -2 -5 33284.2 2113.3 4
-2 2 5 36269.8 2104.44 1
2 -2 -4 23830.1 1472.8 4
2 -2 -4 24917.2 1467.15 2
2 -2 -3 61275.3 3706.12 2
2 -2 -3 64538.4 3719.37 4
-2 2 0 976.022 64.041 2
2 -2 2 7977.47 503.331 3
2 -2 3 37552.9 2266.55 3
2 -2 4 3295.46 242.175 3
2 -2 5 9314.83 604.252 3
2 -2 6 13778.5 875.326 3
2 -2 7 491.993 92.1958 3
2 -2 7 483.277 116.73 4
2 -2 8 6843.6 464.388 3
2 -2 8 6145.56 485.815 4
2 -2 9 1733.14 201.211 4
2 -2 10 21.7325 82.1856 4
2 -2 11 6137.31 394.004 5
2 -2 11 6957.92 397.418 6
2 -2 11 6422.49 490.713 4
2 -2 11 6085.01 397.385 12
2 -2 12 2322.47 153.237 5
2 -2 12 2722.98 157.474 6
2 -2 12 2234.69 231.274 4
2 -2 12 2592.92 160.293 12
2 -2 13 252.018 39.7246 5
2 -2 13 270.112 74.7576 13
2 -2 13 344.131 47.3585 6
2 -2 13 251.69 49.4708 12
2 -2 13 149.075 81.4233 4
2 -2 14 179.202 36.3358 5
2 -2 14 265.376 43.7168 6
2 -2 14 201.218 77.6876 13
2 -2 14 168.537 47.8535 12
2 -2 15 920.16 78.9857 5
2 -2 15 1036.76 83.37 6
2 -2 15 944.798 87.8416 12
2 -2 16 574.417 63.0566 6
2 -2 16 517.304 57.2072 5
2 -2 16 491.595 67.2896 12
2 -2 17 124.714 39.5564 5
2 -2 17 20.7368 91.8009 13
2 -2 17 163.077 46.8321 6
2 -2 18 180.665 51.3349 6
2 -2 18 248.876 46.6692 5
2 -2 19 2129.76 153.037 6
2 -2 19 1937.92 148.236 5
2 -2 19 1960.47 176.004 13
2 -2 20 541.304 70.2129 6
2 -2 20 419.005 60.5722 5
2 -2 20 432.465 105.528 13
2 -2 21 945.783 91.8293 6
2 -2 21 882.778 83.9739 5
2 -2 22 15.9122 37.3374 5
2 -2 22 -29.8305 51.7445 6
2 -2 23 118.926 38.0983 5
2 -2 23 137.495 50.1536 6
2 -2 24 8.96015 43.8124 6
2 -2 24 23.4228 31.2186 5
2 -2 25 55.4623 29.2958 5
2 -2 25 52.3543 41.0152 6
2 -2 26 50.5521 24.8791 5
2 -2 27 8.24941 18.5898 5
2 -2 28 8.33095 14.4291 5
-2 2 -29 3.81137 17.2641 10
-2 1 30 47.0587 17.6998 5
-2 1 29 38.4997 22.3439 5
-2 1 28 153.586 32.2916 5
-2 1 28 126.763 32.7014 6
-2 1 27 -24.4888 33.2147 6
-2 1 26 107.842 41.1467 6
-2 1 26 104.39 54.5509 12
-2 1 25 -39.1005 43.2393 6
-2 1 25 -48.4916 58.283 12
-2 1 24 690.573 88.2475 12
-2 1 24 707.705 75.6234 6
-2 1 23 4704.75 307.373 6
-2 1 23 4671.16 313.148 12
-2 1 22 4313.44 279.22 6
-2 1 22 4068.58 284.928 12
-2 1 21 27.5296 48.8905 6
-2 1 21 37.992 63.2816 12
-2 1 20 72.7374 52.5352 6
-2 1 20 1.3159 58.6296 12
-2 1 19 2087.59 161.732 12
-2 1 19 2179.13 158.427 6
-2 1 18 744.987 82.3521 12
-2 1 18 724.529 79.6606 6
-2 1 17 -12.7635 45.9409 6
-2 1 17 -17.2778 47.0135 12
-2 1 16 187.515 47.8951 6
-2 1 16 203.723 50.6823 12
-2 1 15 179.904 44.405 6
-2 1 15 155.045 44.1236 12
2 -1 -14 902.003 123.655 4
-2 1 14 1061.64 84.7412 8
-2 1 14 1029.69 87.5044 12
-2 1 13 37.8222 34.299 4
-2 1 13 80.651 34.4343 12
-2 1 13 42.3199 34.2555 6
2 -1 -13 34.984 47.8496 4
-2 1 13 12.1616 39.0292 10
-2 1 13 51.8413 33.1868 8
-2 1 12 13563.2 810.847 12
-2 1 12 14857.8 812.515 6
2 -1 -12 10819.6 849.842 4
-2 1 12 12552.8 838.15 4
-2 1 12 13077.9 808.485 8
-2 1 12 13281.2 814.019 10
-2 1 11 4496.77 281.989 10
-2 1 11 4394.97 278.354 12
-2 1 11 4429.18 276.904 8
-2 1 11 4659.85 307.018 4
-2 1 11 4832.79 279.802 6
2 -1 -10 6008.59 438.204 4
-2 1 10 6540.98 404.539 8
-2 1 9 8420.35 494.179 4
2 -1 -9 6938.19 493.68 4
-2 1 8 407.825 57.7076 4
2 -1 -8 386.426 58.1065 4
-2 1 8 453.204 70.6079 3
2 -1 -7 243.425 46.599 4
-2 1 7 265.906 49.7497 4
-2 1 7 249.843 59.433 3
-2 1 6 14828 924.661 3
2 -1 -6 14253.8 922.189 4
2 -1 -6 16346.9 923.89 2
-2 1 5 65782.8 3900.75 3
2 -1 -5 62010.9 3902.24 4
2 -1 -5 67906.8 3900.54 2
-2 1 4 15150.3 1025.15 3
2 -1 -4 16099.6 1034.75 4
2 -1 -3 56002.4 2939.04 2
2 -1 -3 61847.8 2951.44 4
-2 1 1 26436.4 1417.79 2
-2 1 1 22182.6 1413.29 3
2 -1 0 22859.6 1364.94 1
-2 1 0 22836.2 1369.57 3
2 -1 1 16779.5 988.682 1
-2 1 -1 15939.4 993.849 3
-2 1 -2 12354 758.351 3
-2 1 -3 8035.18 505.79 3
-2 1 -4 11712.1 726.538 3
-2 1 -5 9063.72 572.988 3
-2 1 -6 4438.41 303.889 3
-2 1 -7 50.9216 47.1926 3
2 -1 8 3638.14 310.028 4
2 -1 9 12844.6 869.891 4
2 -1 10 8798.45 649.758 4
2 -1 10 9275.96 562.752 5
2 -1 11 803.298 76.4344 12
2 -1 11 899.435 141.623 4
2 -1 11 937.945 70.6625 5
2 -1 11 942.933 72.4605 6
2 -1 12 1223 88.1704 6
2 -1 12 1123.75 86.4902 5
2 -1 12 1090.31 151.123 4
2 -1 12 1208.59 92.9357 12
2 -1 13 906.615 142.929 4
2 -1 13 1144.2 85.6812 6
2 -1 13 1049.77 83.651 5
2 -1 13 1003.11 89.6772 12
2 -1 13 867.947 104.182 13
2 -1 14 1917.76 175.912 13
2 -1 14 2522.7 163.465 6
2 -1 14 2500.52 162.934 5
2 -1 14 2235.6 231.633 4
2 -1 14 2368.95 167.648 12
2 -1 15 311.779 45.8931 5
2 -1 15 278.716 48.2078 6
2 -1 15 263.609 55.2797 12
2 -1 16 1265.21 100.747 6
2 -1 16 1249.14 99.571 5
2 -1 16 1039.59 121.943 13
2 -1 17 545.703 66.6793 6
2 -1 17 534.79 61.6159 5
2 -1 17 376.661 93.8893 13
2 -1 18 784.604 76.6655 5
2 -1 18 778.513 80.0376 6
2 -1 18 569.877 105.154 13
2 -1 19 15.8736 42.579 5
2 -1 19 26.8326 51.3199 6
2 -1 20 2804.43 191.86 6
2 -1 20 2565.85 188.144 5
2 -1 21 45.755 52.0957 6
2 -1 21 15.9784 41.7813 5
2 -1 22 695.363 74.2727 5
2 -1 22 742.103 82.5366 6
2 -1 23 36.1864 37.0621 5
2 -1 23 19.3826 47.6363 6
2 -1 24 148.89 40.5193 5
2 -1 24 136.392 48.3049 6
2 -1 25 595.304 66.6998 6
2 -1 25 581.21 59.1429 5
2 -1 26 -8.83799 26.8214 5
2 -1 27 4.62032 21.0509 5
2 -1 28 46.0775 18.9934 5
2 -1 29 9.30463 11.7421 5
-2 0 30 45.6193 17.8697 5
-2 0 29 -16.4617 24.5497 6
-2 0 29 19.5937 21.3738 5
-2 0 28 71.7026 28.5921 5
-2 0 28 40.4664 30.8435 6
-2 0 27 105.152 38.617 6
-2 0 26 698.874 71.467 6
-2 0 25 -4.34812 44.7979 6
-2 0 24 3200.85 232.961 12
-2 0 24 3423.79 226.643 6
-2 0 23 624.629 92.9327 12
-2 0 23 671.117 79.4759 6
-2 0 22 13.9183 66.5586 12
-2 0 22 41.4879 53.521 6
-2 0 21 75.1798 55.399 6
-2 0 21 38.405 66.6193 12
-2 0 20 15.6864 60.6472 12
-2 0 20 38.9607 56.8095 6
-2 0 19 3315.51 222.227 6
-2 0 19 3042.62 221.189 12
-2 0 18 -5.81227 54.9921 12
-2 0 18 16.9703 45.4865 8
-2 0 18 -26.8622 51.1713 6
-2 0 17 14.9668 43.4774 8
-2 0 17 25.0027 46.108 6
-2 0 17 74.571 48.9629 12
-2 0 16 1028.86 92.989 12
-2 0 16 1114.98 93.4216 6
-2 0 15 7341.15 431.679 6
-2 0 15 6499.69 429.854 12
2 0 -14 904.115 110.184 2
-2 0 14 966.692 87.8091 10
-2 0 14 1172.32 83.708 6
-2 0 14 1071.28 84.0496 12
-2 0 14 778.617 100.664 4
2 0 -14 682.873 120.581 4
-2 0 13 1203.46 101.31 10
-2 0 13 1590.35 98.8817 6
2 0 -13 978.358 137.776 4
-2 0 13 1073.84 119.379 4
-2 0 13 1452.19 155.179 3
-2 0 13 1260.89 96.592 12
-2 0 12 83.0368 32.082 12
-2 0 12 99.0058 45.6744 4
-2 0 12 69.8174 37.232 10
-2 0 12 107.474 32.7895 6
-2 0 12 127.534 70.6423 3
2 0 -12 45.0336 55.145 4
-2 0 11 884.724 71.0682 12
-2 0 11 949.674 71.7427 6
2 0 -11 803.685 111.429 4
-2 0 11 964.297 75.3477 10
-2 0 11 949.218 98.9658 4
-2 0 11 1074.46 125.566 3
-2 0 10 3507.02 236.502 4
-2 0 10 3387.95 251.551 3
2 0 -10 2742.11 237.059 4
2 0 -9 111.305 50.3732 4
-2 0 9 96.6492 58.7562 3
2 0 -9 117.29 39.9127 2
-2 0 9 131.517 44.8369 4
2 0 -8 396.105 54.9191 2
2 0 -8 382.904 61.1862 4
-2 0 8 362.765 64.959 3
-2 0 8 453.991 62.2659 4
-2 0 7 313.759 55.4864 3
-2 0 7 484.575 62.5532 4
2 0 -7 404.082 51.4454 2
2 0 -7 407.139 57.9396 4
2 0 -6 788.897 68.2665 2
-2 0 6 586.372 63.9438 3
2 0 -6 595.175 68.9128 4
2 0 -5 11914.1 730.891 2
2 0 -5 11325.4 734.515 4
-2 0 5 12794.8 742.523 4
2 0 -4 3672.84 216.692 2
2 0 -4 2853.17 218.048 4
2 0 -3 202301 12041.7 4
-2 0 2 93987.5 5509.39 1
2 0 -2 96926.3 5524.33 4
-2 0 2 88284.1 5512.95 2
-2 0 1 5081.63 337.809 2
-2 0 1 5746.78 334.846 1
2 0 0 73592.2 4384.48 1
2 0 1 12551.5 759.921 1
2 0 2 39337.5 2355.11 1
-2 0 -3 2222.86 175.632 3
2 0 3 2031.8 147.277 1
-2 0 -4 8657.15 529.68 3
2 0 4 7809.75 506.039 1
-2 0 -5 7744.49 509.919 3
-2 0 -6 505.286 90.8868 3
-2 0 -7 2110.24 182.733 3
-2 0 -8 4193.01 309.809 3
-2 0 -9 20.0015 56.8505 3
2 0 9 62.4221 81.413 4
2 0 10 3175.21 202.445 6
2 0 10 3237.63 284.674 4
-2 0 -10 2738.17 245.002 3
2 0 10 3201.72 202.657 5
2 0 11 16725.9 989.142 12
2 0 11 17654.6 987.447 5
2 0 11 14010.1 989.189 13
2 0 11 17024.8 986.414 6
2 0 11 17403.1 1081.86 4
-2 0 -11 14437.8 1032.76 3
2 0 12 390.48 46.9611 6
2 0 12 508.276 106.961 4
2 0 12 395.203 45.7222 5
2 0 12 265.205 53.73 12
2 0 12 271.497 71.5402 13
2 0 13 5.93403 33.3843 6
2 0 13 68.7437 61.9534 4
2 0 13 49.8327 32.7013 5
2 0 14 2662.04 177.872 6
2 0 14 2620.78 178.318 5
2 0 14 2671.73 189.593 13
2 0 14 2211.98 236.054 4
2 0 15 239.012 46.3133 6
2 0 15 298.359 45.4984 5
2 0 16 1203.99 96.8581 5
2 0 16 1174.96 96.4998 6
2 0 16 984.992 115.203 13
2 0 17 474.797 60.3855 5
2 0 17 478.672 64.0442 6
2 0 18 36.0116 40.7335 5
2 0 18 29.4975 47.257 6
2 0 19 4792.52 318.083 6
2 0 19 4922.94 317.89 5
2 0 20 1953.26 148.679 5
2 0 20 1945.07 149.545 6
2 0 21 1049.86 100.689 6
2 0 21 1008.85 94.5621 5
2 0 22 943.723 94.1159 6
2 0 22 917.44 87.6746 5
2 0 23 161.667 45.2465 5
2 0 23 126.118 53.3135 6
2 0 24 89.2247 38.602 5
2 0 24 61.476 48.5133 6
2 0 25 60.8219 33.9604 5
2 0 26 -12.625 26.8842 5
2 0 27 56.006 25.0543 5
2 0 28 11.0671 17.7879 5
2 0 29 437.054 37.893 5
-2 0 -29 528.033 43.1036 10
-2 0 -30 21.9624 13.3179 10
-2 -1 30 34.9995 15.3337 5
-2 -1 29 125.508 25.1613 5
-2 -1 29 118.29 28.9647 6
-2 -1 28 7.28105 25.7589 5
-2 -1 28 -37.0032 33.9353 6
-2 -1 27 483.509 57.8238 6
-2 -1 26 27.4262 41.1202 6
-2 -1 25 128.471 50.7748 6
-2 -1 24 985.812 94.4551 6
-2 -1 23 1483.93 124.979 6
-2 -1 22 122.263 61.4016 6
-2 -1 21 -9.30728 64.2156 6
-2 -1 20 -17.0764 59.6114 6
-2 -1 19 420.951 73.0075 6
-2 -1 18 32.1639 45.7746 8
-2 -1 18 147.415 56.3787 6
-2 -1 17 866.259 83.1331 6
-2 -1 17 711.842 73.8071 8
-2 -1 16 594.098 64.1822 6
-2 -1 16 483.282 59.0691 8
-2 -1 15 432.892 79.2534 4
-2 -1 15 630.591 61.9294 6
-2 -1 15 531.716 58.1168 8
-2 -1 15 553.14 106.389 3
2 1 -15 395.021 104.212 4
-2 -1 14 209.528 49.8698 10
2 1 -14 220.285 81.8268 4
-2 -1 14 188.099 56.136 4
2 1 -14 192.759 55.0237 2
-2 -1 14 239.611 41.8799 6
-2 -1 14 278.897 84.1606 3
-2 -1 14 223.807 41.8258 8
-2 -1 13 8848.36 535.494 8
-2 -1 13 8786.18 543 10
-2 -1 13 9396.92 538.29 6
2 1 -13 7036.88 599.01 4
2 1 -13 7717.2 577.797 2
-2 -1 13 8525.24 582.284 4
-2 -1 13 8951.48 607.399 3
-2 -1 12 57.1457 36.1169 10
-2 -1 12 63.3547 44.2723 4
2 1 -12 107.475 43.4304 2
2 1 -12 62.3795 59.1096 4
-2 -1 12 60.139 30.6004 8
-2 -1 12 170.473 73.1339 3
-2 -1 12 52.9653 31.5952 6
-2 -1 11 170.113 32.949 8
-2 -1 11 174.754 32.7693 6
-2 -1 11 194.736 53.7397 4
-2 -1 11 141.574 38.78 10
2 1 -11 154.281 48.0702 2
-2 -1 11 164.635 34.9153 12
-2 -1 11 143.589 72.2349 3
2 1 -11 56.6907 59.5424 4
2 1 -10 107.236 61.258 4
2 1 -10 141.024 44.3103 2
-2 -1 10 166.397 53.7064 4
-2 -1 10 125.349 62.6998 3
-2 -1 10 108.349 32.1737 10
-2 -1 10 125.637 28.2754 12
-2 -1 9 7778.23 432.327 4
2 1 -9 6149.83 430.413 4
2 1 -9 6801.43 419.363 2
-2 -1 9 5178.64 411.868 3
-2 -1 8 729.867 79.493 4
2 1 -8 504.872 77.1494 4
-2 -1 8 496.365 67.57 3
2 1 -8 614.719 67.8654 2
2 1 -7 477.037 68.8899 4
2 1 -7 523.244 62.8029 2
-2 -1 7 622.948 72.5662 4
-2 -1 6 907.052 90.4079 4
2 1 -6 1066.11 85.1892 2
2 1 -5 9406.59 647.197 4
-2 -1 5 11740.6 656.875 4
2 1 -5 10460.3 644.018 2
-2 -1 4 29841.8 1646.59 4
2 1 -4 26846.8 1641.19 4
2 1 -4 25687.8 1634.07 2
-2 -1 3 7513.87 490.088 2
-2 -1 3 9046.82 517.719 4
-2 -1 2 40752.3 2555.72 2
-2 -1 2 44400.4 2553.27 1
-2 -1 1 46937.3 2803.97 1
-2 -1 0 660.135 60.7165 1
2 1 0 725.511 83.9653 4
-2 -1 -1 293459 17608.8 1
2 1 1 299125 17611.5 1
2 1 2 43598.4 2612.46 1
2 1 3 3913.22 259.337 1
2 1 4 13.7751 31.5439 1
2 1 5 1752.63 136.199 1
-2 -1 -5 1872.98 164.91 3
2 1 6 745.643 78.9035 1
-2 -1 -6 914.858 118.814 3
-2 -1 -7 4385.08 318.611 3
2 1 7 4019.9 282.958 1
-2 -1 -8 512.68 106.749 3
2 1 8 525.093 69.6162 1
2 1 9 14436.7 909.165 4
-2 -1 -9 13140.2 890.809 3
2 1 9 13760.4 863.678 1
2 1 10 1815.64 116.647 5
-2 -1 -10 1507.22 169.6 3
2 1 10 1649.5 145.091 1
2 1 10 1460.6 125.456 13
2 1 10 1578.16 114.176 6
2 1 10 1876.85 187.627 4
2 1 11 523.313 77.0075 13
2 1 11 544.515 56.3752 6
2 1 11 682.609 116.139 4
2 1 11 629.006 83.8327 1
-2 -1 -11 627.005 107.084 3
2 1 11 668.389 59.0897 5
2 1 12 5781.32 358.494 5
2 1 12 5550.66 356.451 6
2 1 12 6275.29 365.674 13
2 1 12 6019.35 435.234 4
-2 -1 -13 847.367 123.447 3
2 1 13 949.027 98.5305 13
2 1 13 998.862 82.3517 6
2 1 13 904.451 125.008 4
2 1 13 1034.92 82.6026 5
2 1 14 129.063 37.1803 5
2 1 14 81.1053 38.9875 6
2 1 14 88.2 60.1341 4
2 1 15 873.158 81.988 6
2 1 15 952.859 81.0896 5
2 1 16 235.824 46.0551 5
2 1 16 186.273 47.7068 6
2 1 17 1565.46 120.031 5
2 1 17 1430.25 119.425 6
2 1 18 2071.09 156.205 6
2 1 18 2155.9 155.772 5
2 1 19 13398.6 823.484 5
2 1 19 13359.9 822.616 6
2 1 20 424.33 66.9636 6
2 1 20 385.358 62.8415 5
2 1 21 1210.24 111.37 6
2 1 21 1284.22 107.891 5
2 1 22 195.043 48.6884 5
2 1 22 146.801 57.9826 6
2 1 23 -8.59307 51.9776 6
2 1 23 5.86695 40.4533 5
2 1 24 11.9331 36.6562 5
2 1 25 876.621 77.3459 5
2 1 26 -14.4895 28.8073 5
2 1 27 91.1566 27.4216 5
2 1 28 51.1047 21.274 5
2 1 29 -12.3077 14.4343 5
-2 -2 30 -6.45065 12.3345 5
-2 -2 30 -5.20459 18.6856 6
-2 -2 29 5.01194 26.203 6
-2 -2 29 28.5107 18.6436 5
-2 -2 28 231.769 33.0464 5
-2 -2 28 233.443 40.9367 6
-2 -2 27 104.329 47.0089 12
-2 -2 27 126.557 42.0129 6
-2 -2 26 335.942 55.5907 6
-2 -2 26 263.746 60.2544 12
-2 -2 25 103.95 59.1381 12
-2 -2 25 137.336 53.633 6
-2 -2 24 139.847 66.3448 12
-2 -2 24 136.942 58.3174 6
-2 -2 23 374.266 71.2259 6
-2 -2 23 344.75 76.011 12
-2 -2 22 -33.1333 69.7454 6
-2 -2 22 84.2289 66.4244 12
-2 -2 21 1528.55 132.994 6
-2 -2 21 1409.96 129.02 12
-2 -2 20 -57.0551 66.1937 12
-2 -2 20 -39.2323 65.9869 6
-2 -2 19 31.2138 61.4476 12
-2 -2 19 63.5228 59.1592 6
-2 -2 18 510.613 65.3318 8
-2 -2 18 656.229 75.3981 6
-2 -2 18 527.564 74.9939 12
-2 -2 17 1089.01 93.4894 8
-2 -2 17 1141.5 100.511 12
-2 -2 17 1247.94 100.516 6
-2 -2 16 177.3 48.5078 12
-2 -2 16 268.387 51.7595 6
-2 -2 16 165.451 41.7896 8
-2 -2 15 495.401 59.7004 12
-2 -2 15 514.372 58.439 6
-2 -2 15 480.873 55.6242 8
2 2 -14 244.361 89.0322 4
-2 -2 14 307.571 47.0729 6
-2 -2 14 332.746 45.1906 8
-2 -2 14 359.245 90.4713 3
-2 -2 14 306.205 70.5491 4
-2 -2 13 428.907 76.7751 4
2 2 -13 363.624 97.5446 4
2 2 -13 335.711 66.9328 2
-2 -2 13 418.933 49.2039 6
-2 -2 13 452.764 47.5076 8
-2 -2 13 335.116 86.2751 3
-2 -2 12 2504.85 155.566 8
2 2 -12 2344.3 196.569 2
-2 -2 12 2401.77 156.89 6
2 2 -12 2016.96 216.221 4
-2 -2 12 1970.84 198.965 3
-2 -2 12 2447.55 202.404 4
-2 -2 11 5646.59 334.384 10
-2 -2 11 5296.82 329.764 6
2 2 -11 4739.44 390.102 4
-2 -2 11 4274.84 364.886 3
-2 -2 11 6005.33 383.088 4
2 2 -11 5551.3 370.752 2
-2 -2 10 167.717 60.1449 4
-2 -2 10 123.364 32.8442 10
2 2 -10 81.2811 63.5715 4
2 2 -10 133.468 42.7327 2
-2 -2 10 94.7704 52.9947 3
-2 -2 10 109.019 27.0728 6
-2 -2 9 119.507 50.6149 4
2 2 -9 102.363 39.4326 2
2 2 -9 55.4978 58.7278 4
-2 -2 8 839.849 95.8372 4
2 2 -8 903.67 87.4098 2
2 2 -8 796.434 103.105 4
-2 -2 7 1087.16 101.378 4
2 2 -7 834.107 98.1412 4
2 2 -7 967.233 90.4341 2
2 2 -6 10487.1 674.448 2
2 2 -6 10068 684.233 4
-2 -2 6 12163.4 688.109 4
2 2 -5 31892.8 1889.03 2
2 2 -5 27897.2 1892.38 4
-2 -2 5 34781.6 1901.04 4
-2 -2 4 66140.1 3954.05 2
-2 -2 3 28063.9 1691.15 2
-2 -2 2 948.485 82.9904 2
-2 -2 2 777.242 79.2967 1
2 2 -2 943.015 94.5175 4
-2 -2 1 39325 2408.99 1
2 2 -1 41308 2415.24 4
2 2 0 142838 8486.23 4
-2 -2 0 142050 8480.84 1
-2 -2 -1 1910.24 139.003 1
2 2 1 1849.49 142.45 1
2 2 1 2085.72 152.834 4
-2 -2 -2 11356.2 667.551 1
2 2 2 9562.01 668.544 4
2 2 2 11625 673.324 1
2 2 3 16663.5 1020.99 1
2 2 4 4574.71 302.711 1
2 2 5 6539.52 421.968 1
2 2 6 4791.86 321.343 1
2 2 7 2560.3 199.037 1
-2 -2 -7 2965 238.086 3
-2 -2 -8 163.333 88.7547 3
2 2 8 63.4813 44.2917 1
2 2 9 924.699 74.7611 6
-2 -2 -9 1149.44 151.781 3
2 2 10 1447 105.528 6
-2 -2 -10 1521.23 175.75 3
2 2 10 1493.4 164.629 4
2 2 11 107.574 68.5785 4
2 2 11 69.5205 33.3046 6
2 2 12 6003.17 413.657 4
2 2 12 5377.82 344.666 6
2 2 13 930.38 80.5645 6
2 2 13 997.923 122.196 4
2 2 14 355.13 52.2179 6
2 2 15 795.185 76.8251 6
2 2 16 6916.57 436.104 6
2 2 17 4086.55 270.818 6
2 2 18 14002.4 859.138 6
2 2 19 4616.27 304.988 6
2 2 20 170.995 60.9839 6
2 2 21 931.202 92.813 6
2 2 21 801.268 86.0595 5
2 2 22 480.039 66.9524 5
2 2 23 92.897 46.254 5
2 2 24 236.142 46.9767 5
2 2 25 73.0843 35.4393 5
2 2 26 75.3861 31.0465 5
2 2 27 123.687 28.5013 5
2 2 27 97.6213 24.0828 9
2 2 28 172.594 26.8968 5
2 2 29 9.21096 14.4109 5
-2 -2 -29 5.00537 17.0915 10
-2 -3 30 -6.78989 17.8635 6
-2 -3 29 63.9683 17.6877 5
-2 -3 29 117.495 29.1552 6
-2 -3 28 -0.61461 19.8622 5
-2 -3 28 -4.55641 32.0874 6
-2 -3 27 40.0091 26.0007 5
-2 -3 27 23.2915 38.1271 6
-2 -3 27 6.88836 42.6157 12
-2 -3 26 -3.09449 42.9445 6
-2 -3 26 -13.5405 49.2477 12
-2 -3 25 203.018 60.8705 12
-2 -3 25 283.84 59.3443 6
-2 -3 24 74.2774 61.1707 12
-2 -3 24 115.415 59.0558 6
-2 -3 23 363.579 77.284 6
-2 -3 23 437.595 77.9688 12
-2 -3 22 190.768 69.2011 12
-2 -3 22 77.8008 69.5015 6
-2 -3 21 324.539 76.0956 6
-2 -3 21 361.151 73.0751 12
-2 -3 20 7.99086 62.6928 12
-2 -3 20 20.3836 64.8944 6
-2 -3 19 585.845 79.6119 6
-2 -3 19 486.393 77.4634 12
-2 -3 18 -28.7416 46.9745 8
-2 -3 18 16.1835 52.7992 6
-2 -3 18 13.8895 52.4881 12
-2 -3 17 319.62 60.333 6
-2 -3 17 185.058 46.9393 8
-2 -3 17 227.377 56.3428 12
-2 -3 16 2623.1 177.718 12
-2 -3 16 2644.82 178.174 6
-2 -3 16 2437.06 171.894 8
-2 -3 15 151.91 43.4391 12
-2 -3 15 60.6841 46.6732 10
-2 -3 15 137.858 38.258 8
-2 -3 15 120.239 44.5819 6
-2 -3 14 771.507 76.9247 10
-2 -3 14 730.535 64.2351 8
-2 -3 14 714.47 67.4592 12
-2 -3 14 513.769 108.732 3
-2 -3 14 768.201 70.1394 6
-2 -3 13 1396.62 101.286 12
2 3 -13 1314.71 136.327 2
2 3 -13 1187.43 171.109 4
-2 -3 13 1391.77 101.083 6
-2 -3 13 913.768 136.219 3
-2 -3 13 1565.13 110.145 10
-2 -3 13 1285.29 144.112 4
-2 -3 13 1395.17 99.1369 8
-2 -3 12 1715.49 114.593 10
2 3 -12 1340.24 139.897 2
-2 -3 12 1551.74 155.926 4
-2 -3 12 1571.75 108.69 12
2 3 -12 1498.99 179.154 4
-2 -3 12 1525.11 107.593 6
-2 -3 12 1094.91 139.409 3
-2 -3 12 1559.51 105.963 8
-2 -3 11 675.729 57.8491 12
2 3 -11 668.906 113.66 4
-2 -3 11 677.168 98.691 4
-2 -3 11 767.321 64.692 10
-2 -3 11 661.432 57.0884 6
-2 -3 11 595.291 90.1194 3
-2 -3 10 1658.57 110.239 10
-2 -3 10 1499.66 105.704 6
-2 -3 10 1559.65 106.174 12
2 3 -10 1406.18 165.262 4
-2 -3 10 1636.81 154.001 4
2 3 -9 10.2669 57.8852 4
-2 -3 9 17.1352 25.3086 10
-2 -3 9 -2.67522 46.6121 4
-2 -3 9 33.6721 23.5006 12
2 3 -8 2199.03 204.558 4
-2 -3 8 2596.98 197.537 4
2 3 -7 904.329 112.782 4
-2 -3 7 1158.08 111.496 4
-2 -3 6 277.908 56.9399 4
2 3 -4 690.896 85.2335 4
2 3 -3 62297 3673.19 4
-2 -3 3 60166 3672.67 4
-2 -3 2 114630 6944.38 1
2 3 -2 119848 6952.55 4
-2 -3 2 115484 6950.39 4
2 3 -1 42546 2473.22 4
-2 -3 1 40912.4 2467.13 1
-2 -3 1 39873.5 2471.47 4
2 3 0 139604 7931.39 4
-2 -3 0 127185 7927.76 1
2 3 1 32526.9 1875.74 4
-2 -3 -1 29830 1872.17 1
2 3 2 14224.6 871.84 4
2 3 2 15205.3 878.348 1
-2 -3 -2 13402.4 870.114 1
-2 -3 -3 284.515 48.4951 1
2 3 3 159.435 44.9363 1
2 3 3 189.006 50.9818 4
2 3 4 3450.2 256.783 4
2 3 4 4515.47 272.967 1
2 3 5 2410.53 182.971 1
2 3 8 8232.46 502.952 5
2 3 9 4687.46 310.693 6
2 3 9 5269.69 311.821 5
2 3 10 1900.07 129.327 5
2 3 10 1741.51 177.381 4
2 3 11 1953.29 188.321 4
2 3 11 2094.45 142.089 5
2 3 12 1286.29 99.5349 5
2 3 12 1239.26 129.72 1
2 3 12 1414.27 142.618 4
2 3 13 312.933 46.8478 5
2 3 14 2348.22 163.524 5
2 3 15 384.534 51.0624 5
2 3 16 505.847 62.5092 5
2 3 17 134.585 48.1805 5
2 3 26 251.776 34.2496 9
2 3 27 38.7908 19.7535 9
-2 -3 -28 52.3543 21.1469 10
2 3 29 46.1582 14.7867 5
-2 -3 -29 40.6805 16.016 10
-2 -4 30 3.72309 15.7655 6
-2 -4 29 12.7147 23.9163 6
-2 -4 28 220.094 40.5506 6
-2 -4 27 349.45 39.0413 5
-2 -4 27 481.397 54.0501 6
-2 -4 27 376.838 53.7892 12
-2 -4 26 -2.14056 46.9837 12
-2 -4 25 41.613 52.2176 12
-2 -4 24 41.2141 57.8174 12
-2 -4 23 20.4395 57.4681 12
-2 -4 22 1105.3 109.421 12
-2 -4 21 199.527 70.8732 12
-2 -4 20 5.33175 64.3403 12
-2 -4 19 -1.26544 60.3273 12
-2 -4 18 9.42903 54.9482 12
-2 -4 17 48.0816 42.7376 8
-2 -4 17 88.413 51.0371 12
-2 -4 16 3629.65 236.419 8
-2 -4 16 3680.53 241.777 12
-2 -4 15 12.4499 34.757 8
-2 -4 15 -7.31268 49.9799 10
-2 -4 15 45.7375 42.2875 12
-2 -4 14 3191.06 217.022 10
-2 -4 14 3137.2 205.702 8
-2 -4 14 3238.56 209.985 12
-2 -4 13 32.8425 31.6946 8
-2 -4 13 -15.5948 47.2235 3
-2 -4 13 -23.5158 34.1962 12
-2 -4 13 30.2499 40.2153 10
-2 -4 12 641.481 62.92 10
-2 -4 12 589.027 97.2981 4
-2 -4 12 451.678 83.9145 3
-2 -4 12 619.5 54.2037 8
-2 -4 12 587.052 56.2223 12
2 4 -12 584.929 120.221 4
-2 -4 11 24.9993 49.1631 4
-2 -4 11 66.1371 28.8561 8
-2 -4 11 1.47115 33.0727 10
2 4 -11 26.0892 67.3982 4
-2 -4 11 63.6412 29.6822 12
-2 -4 10 447.27 44.2043 12
-2 -4 10 457.43 48.0577 10
-2 -4 10 387.055 77.8496 4
2 4 -10 376.667 99.6574 4
-2 -4 9 21.9046 24.5862 12
2 4 -9 -4.1131 65.8452 4
-2 -4 9 36.0427 49.4758 4
-2 -4 9 38.9141 27.9224 10
-2 -4 8 84.9219 25.2215 12
-2 -4 8 90.2182 55.6099 4
2 4 -6 170.928 68.2919 4
-2 -4 5 3054.21 217.649 4
2 4 -5 2659.21 220.3 4
2 4 -4 103.616 54.3571 4
-2 -4 4 162.422 48.7894 4
2 4 -3 110.914 54.4988 4
-2 -4 3 180.555 50.1756 4
2 4 -2 5034.79 326.078 4
-2 -4 2 4403.3 314.679 1
-2 -4 2 5078.14 324.937 4
-2 -4 1 13894 852.476 4
-2 -4 1 13648.2 849.701 1
2 4 -1 13679.2 852.759 4
2 4 0 10710.9 630.708 4
-2 -4 0 9379.94 622.999 1
-2 -4 -1 338.864 53.7656 1
2 4 1 535.818 64.472 4
2 4 2 759.507 73.6767 4
-2 -4 -2 618.295 71.2701 1
-2 -4 -3 862.781 86.1604 1
2 4 3 938.814 85.578 4
-2 -4 -4 11887.4 796.179 1
2 4 4 13611.6 791.402 4
2 4 5 9046.98 565.958 4
2 4 6 215.058 45.0905 4
2 4 7 8309.08 522.865 4
2 4 8 808.427 63.1842 5
2 4 8 674.642 72.9801 4
2 4 9 8129.46 469.125 5
2 4 9 8204.08 515.779 1
2 4 10 2701.59 164.916 5
2 4 10 1934.49 170.69 4
2 4 10 2741.77 205.943 1
-2 -4 -10 2731.54 256.676 3
2 4 10 2435.55 203.513 4
2 4 11 15.8211 29.6198 5
2 4 11 6.2901 35.7834 1
2 4 12 2886.38 192.926 5
2 4 13 8576.71 532.166 5
2 4 14 1020.78 85.624 5
2 4 15 582.165 64.171 5
2 4 16 125.56 42.1422 5
2 4 17 2981.79 206.438 5
2 4 18 1175.97 103.387 5
2 4 19 1652.78 131.036 5
2 4 20 550.784 70.6284 5
2 4 21 56.4903 46.0415 5
2 4 22 3337.57 226.032 5
2 4 23 707.598 71.1734 5
2 4 24 153.808 39.0197 5
2 4 25 405.097 47.7327 5
2 4 25 297.585 40.9022 9
2 4 26 14.0428 24.5929 5
2 4 26 7.13448 22.015 9
2 4 27 7.90383 20.3643 5
-2 -4 -27 5.96178 21.6875 10
2 4 28 162.311 23.741 5
-2 -4 -28 166.723 23.6939 10
2 4 29 163.738 19.8312 5
-2 -5 27 158.173 38.7619 12
-2 -5 26 29.4014 21.548 5
-2 -5 26 17.7029 42.1898 12
-2 -5 25 594.787 70.591 12
-2 -5 24 55.1213 53.1395 12
-2 -5 23 1450.9 124.57 12
-2 -5 22 1589.94 133.995 12
-2 -5 21 860.837 96.1136 12
-2 -5 20 195.706 67.8864 12
-2 -5 19 2591.53 189.496 12
-2 -5 18 122.604 59.2687 12
-2 -5 17 883.805 84.1812 12
-2 -5 17 629.422 69.338 8
-2 -5 16 486.963 64.3647 12
-2 -5 16 462.096 56.6361 8
-2 -5 15 712.917 85.4352 10
-2 -5 15 799.183 70.3903 8
-2 -5 15 857.253 78.4103 12
-2 -5 14 616.439 59.4624 8
-2 -5 14 574.628 71.1742 10
-2 -5 14 630.909 65.1049 12
-2 -5 13 279.706 42.7738 12
-2 -5 13 247.391 50.3555 10
-2 -5 13 309.649 39.4254 8
-2 -5 12 61.8762 41.166 10
-2 -5 12 128.408 31.9705 8
2 5 -12 181.251 32.4923 9
-2 -5 12 119.624 35.2508 12
-2 -5 11 189.197 35.1026 12
-2 -5 11 182.658 31.4288 8
-2 -5 11 102.685 58.469 4
-2 -5 11 175.67 39.5451 10
2 5 -11 119.554 46.4757 2
2 5 -11 112.179 31.8889 9
2 5 -11 143.116 83.1786 4
-2 -5 10 495.631 50.1517 10
-2 -5 10 473.203 44.9348 12
-2 -5 10 414.366 82.4074 4
2 5 -10 380.356 44.6797 9
2 5 -10 412.052 70.6299 2
-2 -5 9 831.841 66.2192 12
-2 -5 9 933.556 69.8072 10
-2 -5 8 968.738 71.6883 12
-2 -5 8 1038.25 74.3875 10
2 5 -7 3317.45 284.191 4
-2 -5 7 3415.15 264.454 4
-2 -5 7 3497.3 216.158 12
2 5 -6 52.9091 63.1829 4
-2 -5 6 2.56461 44.4988 4
2 5 -5 2531.55 222.1 4
-2 -5 5 2765.99 210.015 4
2 5 -4 818.981 107.961 4
-2 -5 4 911.987 89.38 2
-2 -5 4 867.651 96.1593 4
-2 -5 3 6071.36 387.358 2
-2 -5 3 5434.99 388.095 4
-2 -5 3 5814.71 387.455 1
2 5 -3 6159.24 403.258 4
-2 -5 2 19918.8 1227.79 4
2 5 -2 20715.7 1239.19 4
-2 -5 2 19427.3 1225.94 1
-2 -5 2 20048.1 1225.97 2
-2 -5 1 2539.74 199.974 1
-2 -5 1 2832.42 204.115 2
-2 -5 1 2648.36 201.288 4
2 5 -1 3181.21 215.837 4
2 5 0 165.754 53.3894 4
-2 -5 0 184.064 49.6231 4
-2 -5 0 72.5867 40.2827 1
-2 -5 -1 22.1935 33.6698 1
2 5 1 39.9264 39.3015 4
2 5 2 2477.66 183.208 4
2 5 3 4176.79 281.761 4
2 5 4 2689.44 192.218 4
2 5 5 9779.46 610.586 4
2 5 6 21024.1 1366.07 1
2 5 6 22613.3 1339.93 4
2 5 7 1802.98 160.421 1
2 5 7 1670.49 116.372 5
2 5 7 1799.55 130.251 4
2 5 8 5353.53 339.412 5
2 5 8 6457.74 398.009 1
2 5 8 5383.52 350.038 4
2 5 9 119.148 52.3988 1
2 5 9 126.811 30.6622 5
2 5 9 110.019 28.5268 4
2 5 10 57.1729 27.1532 5
2 5 10 31.4412 38.2968 1
-2 -5 -10 124.891 86.3855 3
2 5 11 821.907 70.6556 5
2 5 12 24.32 29.4886 5
2 5 13 53.1 29.9606 5
2 5 14 113.797 34.6534 5
2 5 15 452.602 57.2336 5
2 5 16 1458.72 115.273 5
2 5 17 1927.01 143.215 5
2 5 18 2468.39 175.247 5
2 5 19 84.6329 45.1571 5
2 5 20 3888.46 259.27 5
2 5 21 94.3297 42.5901 5
2 5 22 -2.15795 37.6242 5
2 5 23 10.0131 33.6024 9
2 5 23 -14.0136 34.6176 5
2 5 24 1007.33 79.6197 5
2 5 24 880.022 75.6898 9
2 5 25 25.0623 25.5677 5
-2 -5 -25 21.7499 26.7512 10
2 5 25 3.38162 24.2444 9
2 5 26 111.808 24.6944 9
2 5 26 143.178 28.1013 5
-2 -5 -26 147.308 28.3414 10
2 5 27 14.987 18.6332 5
-2 -5 -27 18.2144 18.1325 10
2 5 28 0.40786 14.208 5
-2 -5 -28 3.79108 12.571 10
-2 -6 29 60.8893 19.3924 6
-2 -6 28 261.48 35.8308 6
-2 -6 27 15.187 32.2314 6
-2 -6 26 65.4241 40.1271 6
-2 -6 26 18.1017 37.0758 12
-2 -6 25 65.6298 42.8962 12
-2 -6 25 64.1169 49.4014 6
-2 -6 24 1443.04 121.309 6
-2 -6 24 1289.7 111.148 12
-2 -6 23 629.487 78.2279 12
-2 -6 23 712.986 92.4885 6
2 6 -22 40.8821 107.763 7
-2 -6 22 107.672 56.1018 12
-2 -6 22 19.8192 73.0375 6
-2 -6 21 228.73 64.0851 12
-2 -6 21 272.373 80.9401 6
-2 -6 20 1545.86 130.784 6
-2 -6 20 1235.58 120.398 12
-2 -6 19 6.37309 57.9731 12
-2 -6 19 110.329 71.6038 6
-2 -6 18 2149.12 158.207 6
-2 -6 18 1886.84 153.363 12
-2 -6 17 2111.15 221.478 12
-2 -6 17 2175.23 224.688 6
2 6 -16 2136.09 182.639 9
-2 -6 16 2581.04 174.299 12
-2 -6 16 2568.84 178.575 6
-2 -6 16 2428.78 164.848 8
-2 -6 15 48.9314 34.6879 8
-2 -6 15 82.6636 51.1068 6
2 6 -15 -20.2884 47.4772 9
-2 -6 15 141.298 45.5903 12
-2 -6 14 1292.01 91.7986 12
-2 -6 14 1210.39 93.4056 6
-2 -6 14 1246.52 102.008 10
-2 -6 14 1211.2 85.4212 8
-2 -6 13 2710.09 166.591 8
-2 -6 13 2733.66 172.55 6
-2 -6 13 2964.16 181.479 10
-2 -6 13 2807.14 171.752 12
-2 -6 12 0.98635 39.662 10
-2 -6 12 31.6642 28.1533 8
-2 -6 12 7.11027 32.6585 12
-2 -6 12 10.2606 33.4613 6
2 6 -12 83.9632 32.0824 9
-2 -6 11 163.647 34.9068 12
-2 -6 11 163.022 40.9642 10
-2 -6 11 181.867 32.1493 8
2 6 -11 125.289 34.7882 9
-2 -6 11 156.412 35.7445 6
-2 -6 10 420.059 47.174 10
-2 -6 10 345.972 40.1417 12
-2 -6 9 877.338 68.1305 10
-2 -6 9 707.321 105.742 4
-2 -6 9 823.099 64.7922 12
2 6 -9 754.318 137.079 4
2 6 -9 803.753 67.4357 9
-2 -6 8 3038.63 188.443 12
2 6 -8 2842.93 190.125 9
2 6 -8 2703.76 271.1 4
-2 -6 8 2718.83 239.056 4
-2 -6 8 3106.07 191.095 10
-2 -6 7 1563.39 97.919 12
2 6 -7 1524.78 100.417 9
-2 -6 7 1170.76 137.317 4
2 6 -7 1122.32 163.094 4
-2 -6 7 1321.54 97.7484 10
2 6 -6 9794.12 710.066 4
2 6 -6 10311.9 634.554 9
-2 -6 6 10714.9 632.604 12
-2 -6 6 10338.1 683.924 4
2 6 -5 2091.25 202 4
-2 -6 5 1980.18 175.057 4
-2 -6 4 2610.04 183.203 2
-2 -6 4 1952.07 179.372 4
-2 -6 4 2257.13 180.791 1
2 6 -4 2262.01 208.265 4
-2 -6 3 5988.34 428.322 4
2 6 -3 6542.7 452.839 4
-2 -6 3 6403.41 430.161 1
-2 -6 3 6965.73 430.955 2
-2 -6 2 2942.59 215.399 2
-2 -6 2 2800.58 216.323 4
2 6 -2 3103.98 237.838 4
-2 -6 2 2884.24 218.154 1
2 6 -1 3589.74 264.473 4
-2 -6 1 4073.21 259.219 2
-2 -6 1 3213.13 247.602 4
-2 -6 1 3272.51 250.823 1
-2 -6 0 9272.33 545.601 2
-2 -6 0 7460.78 531.661 4
2 6 0 8583.22 547.641 4
2 6 1 607.581 79.3027 4
2 6 1 478.868 46.9989 9
2 6 2 1437.94 121.252 4
2 6 2 1214.56 89.9539 9
2 6 3 329.109 56.6322 4
2 6 3 246.975 36.9926 9
2 6 4 733.105 78.5745 4
2 6 4 656.406 59.3361 9
-2 -6 -5 2034.66 173.933 1
2 6 5 2204.54 160.636 4
2 6 6 30.5735 30.6089 4
2 6 6 10.0287 18.5648 5
2 6 6 30.6569 43.2507 1
2 6 7 54.8839 45.0086 1
2 6 7 30.9986 26.7994 4
-2 -6 -7 38.7139 23.5862 10
2 6 7 28.8364 21.7219 5
2 6 8 14399.5 856.611 1
2 6 8 12877.6 792.686 5
2 6 9 116.825 28.076 5
2 6 9 108.916 48.3817 1
2 6 10 19.2996 25.0037 5
2 6 11 244.928 38.201 5
2 6 12 514.307 54.1475 5
2 6 13 18.1604 30.7598 5
2 6 14 1373.91 106.227 5
2 6 15 -10.5892 34.3886 5
2 6 16 53.7621 38.353 5
2 6 17 695.955 71.4999 5
2 6 18 1676.92 127.899 5
2 6 19 679.327 71.8075 5
2 6 20 2155.44 150.16 9
2 6 20 1987.86 148.969 5
2 6 21 56.1326 37.3477 5
2 6 21 57.7417 39.8042 9
2 6 22 3067 199.068 9
2 6 22 2874.2 199.338 5
2 6 23 34.1966 32.6346 9
2 6 23 -4.49749 28.651 5
-2 -6 -23 -10.9337 29.0573 10
2 6 24 24.668 26.2468 5
-2 -6 -24 24.2615 25.8875 10
2 6 24 -3.7186 27.6187 9
-2 -6 -25 67.7335 24.41 10
2 6 25 67.5957 24.9474 5
2 6 25 59.8625 24.8446 9
-2 -6 -26 19.2741 18.3722 10
2 6 26 24.8762 19.4328 5
2 6 27 -7.55131 14.6278 5
-2 -6 -27 15.0799 13.412 10
-2 -7 28 70.6567 23.1404 6
-2 -7 27 281.361 39.4477 6
-2 -7 26 4.85902 29.0096 12
-2 -7 26 66.7846 36.3777 6
-2 -7 25 36.1813 34.9106 12
-2 -7 25 81.3855 43.9653 6
-2 -7 24 673.537 70.7772 12
-2 -7 24 679.403 80.8253 6
2 7 -23 256.696 111.865 7
-2 -7 23 419.098 60.5213 12
-2 -7 23 440.731 75.9347 6
2 7 -22 60.3459 117.295 7
-2 -7 22 105.85 67.5065 6
-2 -7 22 119.722 52.6197 12
-2 -7 21 1024.53 98.2467 12
-2 -7 21 1192.29 111.059 6
-2 -7 20 159.943 63.7949 12
-2 -7 20 331.062 76.0837 6
-2 -7 19 10944.8 663.804 6
-2 -7 19 10365.9 661.023 12
-2 -7 18 2964.55 257.798 6
-2 -7 18 2834.03 254.32 12
-2 -7 17 4248.88 400.638 12
-2 -7 17 4454.29 403.855 6
-2 -7 16 1678.65 125.445 6
-2 -7 16 1519.75 117.048 12
-2 -7 15 108.759 54.1781 6
-2 -7 15 120.794 46.8179 12
2 7 -15 -25.341 49.1973 9
-2 -7 14 845.81 77.0793 6
-2 -7 14 805.511 72.4047 12
-2 -7 13 387.671 64.4122 10
-2 -7 13 427.496 56.4853 12
-2 -7 13 402.083 57.7404 6
-2 -7 12 211.117 50.7067 10
2 7 -12 165.49 40.7794 9
-2 -7 12 245.787 46.4663 6
-2 -7 12 286.052 43.566 12
-2 -7 11 193.513 45.2032 10
2 7 -11 132.475 39.1342 9
-2 -7 11 215.455 41.0928 6
-2 -7 11 230.369 39.0959 12
-2 -7 10 2289.9 153.912 10
-2 -7 10 2355.27 149.126 12
2 7 -10 2040.48 150.877 9
-2 -7 9 1045.98 78.862 10
2 7 -9 848.017 78.8637 9
-2 -7 9 1031.75 75.4999 12
2 7 -8 1830.12 233.905 4
2 7 -8 2247.32 157.674 9
-2 -7 8 2437.52 156.901 10
-2 -7 8 2101.24 204.42 4
-2 -7 8 2522 154.576 12
-2 -7 7 4827.25 294.478 10
2 7 -7 3954.78 374.592 4
2 7 -7 4702.68 296.784 9
-2 -7 7 3828.72 338.748 4
-2 -7 7 4913.9 292.91 12
-2 -7 6 25688 1498.85 12
2 7 -6 22453.7 1588.26 4
2 7 -6 23962.4 1501.81 9
-2 -7 6 26354.4 1500.12 10
-2 -7 6 21085.7 1545.61 4
-2 -7 5 563.17 92.0967 4
-2 -7 5 651.256 90.6187 1
2 7 -5 903.253 67.6956 9
2 7 -5 639.076 121.06 4
-2 -7 5 863.027 61.9192 12
-2 -7 4 3341.83 248.728 2
2 7 -4 2754.29 275.06 4
-2 -7 4 2471.63 241.822 4
2 7 -4 3444.67 215.161 9
-2 -7 4 3003.04 249.047 1
-2 -7 4 3741.75 213.27 12
-2 -7 3 9404.02 563.05 2
2 7 -3 8598.48 594.892 4
2 7 -3 8658.21 522.18 9
-2 -7 3 7388.48 556.702 4
-2 -7 2 189.046 55.8546 4
-2 -7 2 203.22 53.5558 2
2 7 -2 182.343 76.6463 4
2 7 -2 223.754 36.412 9
-2 -7 1 3705.58 246.818 2
2 7 -1 3435.33 264.276 4
2 7 -1 3251.12 206.986 9
2 7 0 34.0359 54.1204 4
-2 -7 0 -27.6843 40.0922 2
2 7 0 -19.5488 29.6259 9
2 7 1 419.306 77.7914 4
-2 -7 -1 495.932 72.7313 2
2 7 1 433.23 48.662 9
-2 -7 -2 2411.25 197.761 1
2 7 2 2360.88 200.711 4
2 7 2 2674.66 169.45 9
2 7 3 4779.69 342.039 4
2 7 3 5046.52 311.067 9
-2 -7 -3 4854.64 344.222 1
-2 -7 -4 3203.14 232.527 1
2 7 4 2577 216.043 4
2 7 4 3134.82 196.589 9
2 7 5 3393.04 254.265 4
-2 -7 -5 4005.36 276.827 1
2 7 5 3691.71 228.832 5
-2 -7 -6 1821.96 118.637 10
2 7 6 1738.94 117.722 5
2 7 7 3209.69 200.949 5
-2 -7 -7 3102.08 200.619 10
2 7 8 75.4973 35.5723 9
2 7 8 67.4512 23.6114 5
-2 -7 -8 55.8629 25.2272 10
2 7 9 145.719 28.6274 5
2 7 9 166.313 39.6765 9
-2 -7 -9 127.338 28.8245 10
-2 -7 -10 1772.36 133.068 10
2 7 10 2256.24 142.525 9
2 7 10 2033.11 135.627 5
2 7 11 98.1151 28.6116 5
2 7 11 77.657 38.6172 9
2 7 12 -14.0808 26.7309 5
2 7 12 18.2328 38.0684 9
2 7 13 187.447 37.7165 5
2 7 13 230.519 46.9827 9
2 7 14 265.599 41.9941 5
2 7 14 301.295 51.2163 9
2 7 15 585.78 65.357 9
2 7 15 456.9 56.3086 5
2 7 16 211.962 44.0055 5
2 7 16 323.037 54.7833 9
2 7 17 917.329 83.4266 9
2 7 17 804.854 77.2855 5
2 7 18 1322.6 112.961 5
2 7 18 1681.55 119.11 9
2 7 19 100.755 39.0619 5
2 7 19 109.542 44.881 9
2 7 20 888.622 75.3663 5
2 7 20 956.178 78.7119 9
2 7 21 54.0622 32.1689 5
2 7 21 53.4076 37.4358 9
-2 -7 -21 69.0847 30.7158 10
2 7 22 743.696 64.5286 5
2 7 22 847.733 68.9416 9
2 7 23 260.218 38.1217 5
-2 -7 -23 259.886 36.1159 10
2 7 23 328.186 42.4304 9
2 7 24 21.6482 21.9736 5
2 7 24 -6.77932 24.3607 9
-2 -7 -24 11.7098 20.9394 10
2 7 25 44.0054 21.1397 9
2 7 25 16.4422 19.5413 5
-2 -7 -25 18.9013 16.8008 10
2 7 26 3.17481 14.866 5
-2 -8 27 140.079 27.3281 6
-2 -8 26 191.519 36.9159 6
-2 -8 25 9.11872 27.2578 12
-2 -8 25 40.8223 37.2541 6
-2 -8 24 -41.169 50.0785 6
-2 -8 24 8.18733 32.9952 12
2 8 -23 48.1807 101.401 7
-2 -8 23 -14.4091 56.5627 6
-2 -8 23 32.3276 39.0285 12
2 8 -22 416.216 137.511 7
-2 -8 22 670.688 84.1284 6
-2 -8 22 486.544 65.6992 12
-2 -8 21 1043.73 97.4166 12
2 8 -21 878.916 184.624 7
-2 -8 21 1298.06 113.212 6
-2 -8 20 1100.1 101.078 12
-2 -8 20 1319.92 113.472 6
-2 -8 19 3979.2 282.048 12
-2 -8 19 4646.94 289.263 6
-2 -8 18 153.357 71.1073 12
-2 -8 18 280.722 80.7677 6
-2 -8 17 638.936 83.5373 6
2 8 -17 598.819 94.1133 9
-2 -8 17 551.154 73.1257 12
-2 -8 16 585.359 69.6302 12
-2 -8 16 536.142 76.5935 6
-2 -8 15 2046.58 124.102 12
-2 -8 15 1909.59 129.22 6
-2 -8 14 1146.65 103.215 6
2 8 -14 1140.77 99.0815 9
-2 -8 14 1246.47 98.3639 12
-2 -8 13 5086.63 285.21 6
-2 -8 13 4959.78 281.425 12
-2 -8 12 386.872 48.3927 12
-2 -8 12 338.094 56.3072 10
-2 -8 12 390.826 55.2824 6
2 8 -12 218.799 49.7196 9
2 8 -11 160.28 45.3315 9
-2 -8 11 190.08 46.4187 10
-2 -8 11 236.891 44.9132 6
-2 -8 11 218.628 41.5341 12
2 8 -10 37.0528 37.4521 9
-2 -8 10 45.8603 36.7455 10
-2 -8 10 51.5351 33.4112 12
2 8 -9 6266.64 410.662 9
-2 -8 9 6646.86 410.729 10
-2 -8 9 6800.1 406.506 12
-2 -8 8 3263.98 207.465 10
2 8 -8 2891.15 208.07 9
-2 -8 8 3382.04 204.558 12
-2 -8 7 698.589 55.6385 12
2 8 -7 599.291 61.8562 9
2 8 -6 1554.61 204.258 4
2 8 -6 1759.31 125.872 9
-2 -8 6 1368.41 158.241 4
-2 -8 6 1938.1 120.138 12
2 8 -5 3387.13 346.797 4
2 8 -5 4130.59 271.637 9
-2 -8 5 3279.3 305.559 4
2 8 -4 524.465 114.427 4
-2 -8 4 576.067 89.6468 4
-2 -8 4 857.185 63.451 12
2 8 -4 857.353 69.2789 9
-2 -8 4 888.536 99.5149 2
-2 -8 3 6253.11 441.35 2
2 8 -3 6207.17 401.875 9
2 8 -3 5215.25 469.353 4
-2 -8 3 4876.37 430.394 4
-2 -8 2 3759.74 310.699 4
2 8 -2 4242.39 351.785 4
2 8 -2 4674.26 282.74 9
-2 -8 2 4761.52 324.874 2
2 8 -1 278.08 85.9367 4
-2 -8 1 368.75 65.6472 4
-2 -8 1 413.778 70.2045 2
-2 -8 1 310.368 63.3872 1
2 8 -1 469.956 48.8244 9
-2 -8 0 1066.7 114.002 2
2 8 0 890.43 125.024 4
-2 -8 0 824.143 101.042 1
2 8 0 1124.32 82.8282 9
-2 -8 -1 3612.29 284.554 1
-2 -8 -1 4234.51 297.682 2
2 8 1 3452.36 297.298 4
2 8 1 4111.4 253.438 9
2 8 2 2731.31 252.583 4
-2 -8 -2 3751.7 264.679 2
-2 -8 -2 2910.79 247.368 1
2 8 2 3628.12 219.558 9
2 8 3 676.016 63.2904 9
-2 -8 -3 567.379 81.4234 1
-2 -8 -4 866.371 100.785 1
2 8 7 3454.02 227.341 9
2 8 8 72.2851 22.1074 5
2 8 8 102.568 39.6959 9
2 8 9 637.187 64.8766 9
2 8 9 575.318 51.7829 5
2 8 10 361.358 51.4336 9
-2 -8 -10 294.034 37.274 10
2 8 10 297.81 36.9059 5
2 8 11 16.6881 24.3628 5
-2 -8 -11 28.8917 24.3961 10
2 8 11 10.6494 40.6701 9
2 8 12 16.083 25.6777 5
2 8 12 6.56974 39.6762 9
-2 -8 -12 -3.90012 25.3597 10
2 8 13 173.856 34.4553 5
2 8 13 238.672 50.5844 9
-2 -8 -13 182.285 34.459 10
-2 -8 -14 187.785 35.4004 10
2 8 14 192.081 36.8269 5
2 8 14 177.065 50.6913 9
-2 -8 -15 38.4143 29.3166 10
2 8 15 24.0341 30.1372 5
2 8 15 13.97 42.6917 9
2 8 16 3.90255 28.3867 5
-2 -8 -16 27.4296 29.352 10
2 8 16 26.9572 42.9205 9
2 8 17 48.9281 31.6652 5
-2 -8 -17 63.5359 31.3645 10
2 8 17 37.2779 44.8421 9
2 8 18 579.23 66.5571 9
2 8 18 546.063 57.1548 5
2 8 19 90.8879 42.7938 9
2 8 19 62.3239 30.7405 5
-2 -8 -19 58.9628 28.5418 10
2 8 20 29.9252 28.4865 5
-2 -8 -20 5.43779 24.51 10
2 8 20 -2.05808 37.3637 9
2 8 21 -7.59893 34.6798 9
-2 -8 -21 19.0226 23.6236 10
2 8 21 1.62639 25.2297 5
2 8 22 123.699 35.1372 9
-2 -8 -22 84.932 24.418 10
2 8 22 95.9752 26.3123 5
2 8 23 16.6484 20.6683 5
2 8 23 -24.852 28.3269 9
2 8 24 36.6711 19.2228 5
2 8 24 32.5555 23.3712 9
2 8 25 -1.7328 14.264 5
-2 -9 26 106.266 26.937 6
-2 -9 25 158.712 35.7625 6
-2 -9 24 368.192 52.4893 6
2 9 -23 84.0522 99.8687 7
-2 -9 23 1.07674 47.4288 6
2 9 -22 39.0908 111.29 7
-2 -9 22 44.736 34.7116 12
-2 -9 22 -45.7383 56.1548 6
-2 -9 21 218.42 65.1503 6
-2 -9 21 112.829 42.8822 12
2 9 -21 180.439 147.036 7
2 9 -20 170.275 166.707 7
-2 -9 20 221.642 49.1442 12
-2 -9 20 258.271 66.5613 6
-2 -9 19 67.8491 51.2797 12
-2 -9 19 138.573 65.6954 6
2 9 -19 -19.4306 177.151 7
-2 -9 18 64.387 66.0367 6
-2 -9 18 -24.7848 52.766 12
-2 -9 17 77.2575 63.5311 6
2 9 -17 84.3029 72.546 9
-2 -9 17 16.6557 45.6093 12
-2 -9 16 3683.25 210.202 6
-2 -9 16 3214.79 199.773 12
-2 -9 15 859.739 74.7015 12
-2 -9 15 881.18 86.9226 6
-2 -9 14 532.076 70.9525 12
-2 -9 14 645.519 83.23 6
-2 -9 13 1855.18 134.732 12
2 9 -13 1637.9 136.678 9
-2 -9 12 192.069 50.4582 6
2 9 -12 100.967 49.5803 9
-2 -9 12 196.829 44.0346 12
-2 -9 11 605.279 59.149 12
-2 -9 11 586.3 65.7211 6
2 9 -11 460.321 67.1611 9
-2 -9 10 196.029 38.7963 12
2 9 -10 150.416 49.2555 9
2 9 -9 1114.39 93.3846 9
-2 -9 9 1096.17 83.8235 12
-2 -9 8 4032.87 249.96 12
2 9 -8 3832.59 257.516 9
-2 -9 7 581.281 52.0842 12
2 9 -7 498.473 61.0149 9
-2 -9 6 1318.29 89.316 12
2 9 -6 1135.61 98.5021 9
2 9 -5 316.858 47.4457 9
-2 -9 5 265.377 34.4721 12
-2 -9 4 6657.14 393.607 12
2 9 -4 6332.96 400.71 9
2 9 -3 2494.53 284.464 4
2 9 -3 3512.02 217.151 9
-2 -9 3 2103.8 235.24 4
-2 -9 3 3665.6 210.032 12
-2 -9 2 188.589 38.2258 12
-2 -9 2 109.082 45.4401 4
2 9 -2 64.3742 64.6975 4
2 9 -2 239.152 43.687 9
2 9 -1 159.109 40.9449 9
2 9 0 699.752 68.0421 9
2 9 1 4075.04 264.072 9
2 9 2 456.138 58.3524 9
2 9 3 3470.25 229.81 9
2 9 7 58.4281 41.7629 9
2 9 8 63.6736 43.1665 9
2 9 9 78.8168 44.065 9
2 9 10 635.364 69.1279 9
2 9 10 534.872 49.6357 5
2 9 11 263.253 34.7967 5
2 9 11 378.827 57.9522 9
2 9 12 130.79 47.035 9
2 9 12 70.0543 26.246 5
2 9 13 882.039 81.1538 9
2 9 13 616.159 59.1374 5
2 9 14 212.272 53.7261 9
2 9 14 156.29 31.1088 5
2 9 15 -18.1761 25.079 5
2 9 15 -19.5744 45.1325 9
2 9 16 144.223 31.1721 5
2 9 16 222.263 53.9132 9
2 9 17 686.958 64.7738 5
2 9 17 976.891 83.6136 9
2 9 18 46.5071 25.5511 5
2 9 18 91.0423 45.5598 9
2 9 19 226.028 34.0584 5
2 9 19 242.291 48.7015 9
2 9 20 352.187 40.3505 5
2 9 20 479.276 55.4052 9
2 9 21 64.3479 22.0825 5
2 9 21 83.8505 36.7231 9
2 9 22 16.0763 18.6099 5
2 9 22 44.5395 29.473 9
2 9 23 6.21876 24.1628 9
2 9 24 22.3349 17.8274 9
-2 -10 25 80.5303 25.3513 6
-2 -10 24 50.2367 31.9794 6
-2 -10 23 -29.0227 42.2432 6
2 10 -22 95.7477 110.807 7
-2 -10 22 44.482 47.8671 6
2 10 -21 1295.04 202.239 7
-2 -10 21 1707.96 130.679 6
2 10 -20 -49.6758 147.982 7
-2 -10 20 53.9066 53.0489 6
-2 -10 19 215.377 74.9163 6
2 10 -19 92.6454 173.809 7
-2 -10 18 284.035 99.9853 6
2 10 -18 6.74392 198.789 7
2 10 -17 214.357 80.5125 9
-2 -10 17 263.962 64.9601 6
-2 -10 16 362.697 69.3493 6
-2 -10 16 250.005 50.4467 12
-2 -10 15 1078.36 94.0614 6
-2 -10 15 977.54 79.5891 12
-2 -10 14 6096.3 338.695 6
-2 -10 14 5469.65 330.128 12
-2 -10 13 62.8913 42.1641 12
-2 -10 13 55.3584 55.5171 6
-2 -10 12 372.008 62.6617 6
-2 -10 12 368.277 49.8474 12
2 10 -11 170.454 57.2023 9
-2 -10 11 234.215 53.7544 6
-2 -10 11 309.787 45.1557 12
-2 -10 10 2870.44 178.552 12
2 10 -10 2375.66 187.237 9
2 10 -9 875.686 85.9388 9
2 10 -8 977.578 90.9933 9
2 10 -7 756.716 76.45 9
2 10 -6 539.348 65.2806 9
2 10 -5 250.54 50.8011 9
2 10 -4 12.5452 41.1207 9
2 10 -3 783.242 75.2614 9
2 10 -2 327.752 53.13 9
2 10 -1 4002.33 262.306 9
2 10 0 1228.38 101.548 9
2 10 1 1310.56 194.57 7
2 10 1 2132.9 144.388 9
2 10 2 1046.8 92.3663 9
2 10 7 2363.84 170.668 9
2 10 8 2429.24 174.86 9
2 10 9 327.534 61.6526 9
2 10 10 52.768 49.6035 9
2 10 11 171.884 56.1111 9
2 10 12 -27.3595 50.3069 9
2 10 13 264.576 60.4625 9
2 10 14 213.088 56.8257 9
2 10 15 2.96251 20.7067 5
2 10 15 61.9797 48.6172 9
2 10 16 280.334 35.4431 5
2 10 16 375.139 59.2672 9
2 10 17 384.138 57.4598 9
2 10 17 253.855 33.672 5
2 10 18 84.8626 22.7572 5
2 10 18 127.061 45.1662 9
2 10 19 229.933 44.9716 9
2 10 19 142.122 24.9404 5
2 10 20 171.273 40.5363 9
2 10 21 6.95859 29.2385 9
2 10 22 118.902 28.245 9
2 10 23 24.2858 18.8973 9
-2 -11 24 337.22 36.0907 6
2 11 -23 260.375 86.9318 7
-2 -11 23 212.957 36.9128 6
-2 -11 22 63.8147 40.8127 6
-2 -11 21 1072.58 90.769 6
2 11 -21 762.47 160.404 7
2 11 -20 -24.8265 135.615 7
-2 -11 20 14.0501 47.2022 6
-2 -11 19 906.933 98.5074 6
2 11 -19 806.967 197.015 7
2 11 -18 131.718 188.473 7
-2 -11 18 183.612 84.2267 6
-2 -11 17 617.235 74.9308 6
2 11 -17 473.863 90.1455 9
2 11 -16 14.4219 202.292 7
-2 -11 16 204.936 60.8281 6
2 11 -16 68.3445 65.6682 9
2 11 -15 33.8187 53.9949 9
-2 -11 15 214.027 61.044 6
2 11 -15 30.0086 217.588 7
-2 -11 14 282.067 75.1008 6
2 11 -14 1671.5 99.8253 9
-2 -11 13 68.9895 60.4891 6
2 11 -13 1285.68 88.2466 9
2 11 -12 189.405 59.2053 9
-2 -11 12 396.6 62.7746 6
-2 -11 11 68.3992 49.6644 6
2 11 -11 24.5252 56.7399 9
-2 -11 10 2639.81 165.763 6
2 11 -10 1938.25 168.644 9
2 11 -9 148.086 57.5682 9
2 11 -8 2436.21 176.718 9
2 11 -7 158.214 56.7673 9
2 11 -6 173.925 55.672 9
2 11 -5 22.774 50.4523 9
2 11 -4 2086.02 154.33 9
2 11 -3 594.643 73.4245 9
2 11 -2 156.486 52.1668 9
2 11 -1 77.6356 124.576 7
2 11 -1 299.439 58.6087 9
2 11 0 657.665 76.7275 9
2 11 0 576.852 143.18 7
2 11 1 3293.63 224.439 9
2 11 2 290.702 63.2019 9
2 11 6 73.5301 55.4203 9
2 11 7 1767.43 140.917 9
2 11 8 -2.70565 53.7139 9
2 11 9 163.878 61.7575 9
2 11 10 -31.5781 59.5571 9
2 11 11 214.289 63.6894 9
2 11 12 87.2544 58.1575 9
2 11 13 -58.9943 55.6472 9
2 11 14 7.82432 51.4104 9
2 11 15 30.041 47.9764 9
2 11 16 27.1912 45.2723 9
2 11 17 1530.93 118.873 9
2 11 18 2246.47 157.638 9
2 11 19 96.0227 36.6971 9
2 11 20 -12.7638 27.7763 9
2 11 21 7.9018 24.043 9
2 11 22 17.4331 18.0281 9
2 12 -22 883.282 122.161 7
-2 -12 22 844.34 66.7452 6
-2 -12 21 -15.4087 34.8434 6
2 12 -20 103.324 123.166 7
-2 -12 20 125.427 44.5971 6
-2 -12 19 362.771 55.9483 6
2 12 -19 382.4 151.581 7
2 12 -18 5.56357 165.02 7
-2 -12 18 91.5105 63.9275 6
2 12 -17 85.6287 177.755 7
2 12 -17 -8.18382 78.4733 9
-2 -12 17 201.808 52.1208 6
2 12 -16 158.468 190.923 7
-2 -12 16 257.956 56.2543 6
2 12 -16 99.9711 71.3238 9
-2 -12 15 1469.77 99.612 6
2 12 -15 567.332 89.4307 9
-2 -12 14 87.9742 61.4374 6
2 12 -14 1683.35 91.4957 9
-2 -12 13 713.619 103.498 6
2 12 -13 2934.94 133.82 9
2 12 -12 -52.9607 226.124 7
-2 -12 12 68.8181 49.8716 6
2 12 -12 156.588 61.0328 9
2 12 -11 53.0823 216.452 7
2 12 -11 78.21 58.9228 9
-2 -12 11 246.992 55.7656 6
2 12 -10 61.8841 61.5453 9
-2 -12 10 91.1578 48.4706 6
2 12 -9 196.687 66.9891 9
2 12 -9 29.5067 196.842 7
-2 -12 9 262.16 53.5258 6
2 12 -8 220.445 62.1915 9
2 12 -8 -7.18808 197.654 7
2 12 -7 146.101 195.146 7
2 12 -7 419.092 72.2346 9
2 12 -6 522.516 74.0413 9
2 12 -6 227.29 197.393 7
2 12 -5 -95.854 170.146 7
2 12 -5 75.4918 58.3084 9
2 12 -4 24.2107 162.065 7
2 12 -4 100.34 56.3607 9
2 12 -3 515.445 73.9123 9
2 12 -3 323.689 164.732 7
2 12 -2 196.191 143.024 7
2 12 -2 92.6404 60.25 9
2 12 -1 860.474 178.447 7
2 12 -1 1129.71 104.144 9
2 12 0 151.095 61.226 9
2 12 0 248.843 128.071 7
2 12 1 420.232 71.7514 9
2 12 6 1225.67 115.846 9
2 12 7 687.489 87.0761 9
2 12 8 1084.56 106.749 9
2 12 9 362.645 72.8879 9
2 12 10 1508.09 127.527 9
2 12 11 229.046 62.9479 9
2 12 12 81.9436 56.0568 9
2 12 13 -8.92602 48.3864 9
2 12 14 129.98 51.6575 9
2 12 15 660.109 72.8243 9
2 12 16 81.9872 43.369 9
2 12 17 561.934 61.2317 9
2 12 18 700.438 64.8182 9
2 12 19 35.4101 28.5493 9
2 12 20 50.2553 24.0458 9
2 12 21 16.6424 16.6916 9
2 13 -21 958.301 130.928 7
-2 -13 20 -1.2535 28.8478 6
-2 -13 19 310.717 46.554 6
2 13 -19 290.573 132.031 7
2 13 -18 80.898 143.48 7
-2 -13 18 35.6593 47.3904 6
-2 -13 17 21.7913 54.3139 6
2 13 -17 21.2503 150.652 7
-2 -13 16 232.974 49.4282 6
2 13 -16 -55.9341 76.9708 9
-2 -13 15 73.2451 46.2389 6
2 13 -15 109.319 68.0911 9
2 13 -14 2205.22 100.025 9
-2 -13 14 45.8539 54.564 6
2 13 -13 468.569 235.094 7
-2 -13 13 735.12 112.093 6
-2 -13 12 984.875 109.744 6
2 13 -12 787.706 241.262 7
2 13 -11 1343.1 261.289 7
-2 -13 11 1512.1 103.171 6
2 13 -10 77.7962 206.889 7
2 13 -10 74.0227 61.7447 9
-2 -13 10 70.9797 46.5744 6
2 13 -9 2823.58 358.26 7
2 13 -9 2735.59 230.398 9
2 13 -8 433.439 75.8134 9
-2 -13 8 420.175 58.8263 6
2 13 -7 532.49 78.9469 9
2 13 -7 194.223 186.385 7
2 13 -6 -103.5 171.105 7
2 13 -6 140.203 65.6837 9
2 13 -5 259.674 168.845 7
2 13 -5 425.001 74.8592 9
2 13 -4 609.556 182.411 7
2 13 -4 822.94 92.8023 9
2 13 -3 91.5058 64.5089 9
2 13 -3 65.9122 143.985 7
2 13 -2 3196.06 216.537 9
2 13 -2 2454.26 284.236 7
2 13 -1 599.747 82.7818 9
2 13 -1 247.445 129.706 7
2 13 0 969.887 101.512 9
2 13 1 649.989 87.7337 9
2 13 6 842.214 96.3068 9
2 13 7 2773.14 200.453 9
2 13 8 67.8026 61.7697 9
2 13 9 9.48888 55.9886 9
2 13 10 25.083 53.4202 9
2 13 11 586.999 75.73 9
2 13 12 144.028 52.4904 9
2 13 13 80.7165 47.6223 9
2 13 14 1043.47 91.8535 9
2 13 15 1762.48 129.3 9
2 13 16 598.934 60.4878 9
2 13 17 81.1928 33.5851 9
2 13 18 144.599 31.3215 9
2 13 19 31.8379 21.6743 9
2 14 -20 103.824 76.3826 7
2 14 -19 304.897 111.203 7
-2 -14 17 6655.94 124.04 13
-2 -14 17 21.1833 40.5839 6
-2 -14 16 1402.63 103.553 6
-2 -14 15 602.733 59.3602 6
2 14 -15 293.419 118.582 9
-2 -14 14 208.853 49.2917 6
2 14 -14 313.802 174.042 7
-2 -14 13 167.326 61.699 6
2 14 -13 305.77 184.884 7
2 14 -12 474.189 194.02 7
-2 -14 12 395.657 81.7654 6
-2 -14 11 53.9514 47.5259 6
2 14 -11 99.6004 166.762 7
2 14 -10 231.527 62.3867 9
2 14 -10 333.47 189.73 7
-2 -14 10 382.23 53.4806 6
2 14 -9 704.6 202.343 7
-2 -14 9 671.287 65.8865 6
2 14 -9 426.031 76.6541 9
2 14 -8 578.784 197.983 7
-2 -14 8 846.43 75.0965 6
2 14 -8 635.838 89.3635 9
2 14 -7 95.9639 64.3201 9
2 14 -7 195.134 166.58 7
-2 -14 7 30.1849 39.8982 6
2 14 -6 685.602 86.2756 9
2 14 -6 461.122 172.895 7
2 14 -5 1429.86 222.283 7
2 14 -5 1486.28 129.316 9
2 14 -4 632.723 84.7042 9
2 14 -4 516.023 164.747 7
2 14 -3 1400.14 124.955 9
2 14 -3 1386.56 198.589 7
2 14 -2 776.561 155.766 7
2 14 -2 806.089 96.7605 9
2 14 -1 257.262 117.646 7
2 14 -1 409.426 80.0562 9
2 14 0 6727.08 434.081 9
2 14 5 2552.01 188.24 9
2 14 6 283.136 67.721 9
2 14 7 222.762 62.7773 9
2 14 8 901.992 92.1832 9
2 14 9 193.398 57.0855 9
2 14 10 494.123 67.851 9
2 14 11 176.836 51.5867 9
2 14 12 216.122 50.4213 9
2 14 13 143.841 43.9347 9
2 14 14 -0.89902 34.9271 9
2 14 15 31.0659 31.3305 9
2 14 16 161.448 33.5464 9
2 14 17 144.956 27.9673 9
2 14 18 30.3139 18.7446 9
2 15 -18 118.831 84.5696 7
-2 -15 16 6468.44 399.513 13
2 15 -15 772.646 153.994 7
2 15 -14 715.774 155.418 7
2 15 -14 465.621 141.857 9
2 15 -13 1960.84 164.104 9
2 15 -12 554.636 171.747 7
-2 -15 12 400.529 67.108 6
-2 -15 11 21.252 40.7243 6
2 15 -11 151.594 149.258 7
2 15 -10 521.869 170.744 7
-2 -15 10 349.293 55.2929 6
-2 -15 9 54.0072 36.1136 6
2 15 -9 -35.2044 52.3692 9
2 15 -8 26.739 134.15 7
2 15 -8 -1.26412 55.0688 9
-2 -15 8 52.6375 35.0002 6
2 15 -7 575.115 175.517 7
-2 -15 7 914.285 73.1308 6
2 15 -7 673.97 90.1329 9
-2 -15 6 1447.97 99.219 6
2 15 -6 994.949 112.947 9
-2 -15 5 2629.58 159.66 6
2 15 -5 1870.49 169.663 9
2 15 -5 2236.31 250.904 7
2 15 -4 421.919 75.5012 9
2 15 -3 512.219 79.0855 9
2 15 -3 535.266 136.761 7
2 15 -2 2561.69 188.66 9
2 15 -1 1236.27 115.941 9
2 15 0 257.268 71.2808 9
2 15 5 137.419 62.6903 9
2 15 6 397.972 70.0369 9
2 15 7 2173.3 161.363 9
2 15 8 1501.1 121.929 9
2 15 9 50.3273 46.421 9
2 15 10 92.5447 45.8762 9
2 15 11 247.97 48.8708 9
2 15 12 -9.57601 37.1954 9
2 15 13 -22.586 33.8611 9
2 15 14 31.9845 29.0359 9
2 15 15 13.7664 24.7016 9
2 15 16 -14.4869 19.7765 9
2 16 -16 69.3107 74.2784 7
2 16 -15 109.358 87.8066 7
-2 -16 14 18216.8 1096.29 13
2 16 -13 671.995 136.338 9
2 16 -12 -200.575 127.037 9
2 16 -12 104.418 118.121 7
2 16 -11 122.04 227.888 7
2 16 -11 6754.85 231.447 9
2 16 -10 240.318 234.42 7
2 16 -10 5915.48 229.134 9
2 16 -9 273.672 165.469 7
2 16 -9 2425.28 135.298 9
2 16 -8 227.37 124.105 7
2 16 -8 46.6464 47.1011 9
2 16 -7 252.203 125.499 7
2 16 -7 49.407 51.5135 9
2 16 -6 258.285 60.2626 9
2 16 -5 10.8893 54.0011 9
2 16 -4 141.752 59.4732 9
2 16 -4 194.887 107.933 7
2 16 -3 1145.73 104.851 9
2 16 -2 340.281 66.3443 9
2 16 -1 2710.31 192.912 9
2 16 0 605.044 78.5635 9
2 16 4 688.161 79.2926 9
2 16 5 149.069 53.4205 9
2 16 6 112.727 47.6079 9
2 16 7 505.846 63.0603 9
2 16 8 44.4702 42.151 9
2 16 9 86.2146 40.1734 9
2 16 10 192.161 41.7129 9
2 16 11 -18.1501 31.2662 9
2 16 12 107.54 31.131 9
2 16 13 28.4716 23.3527 9
2 16 14 106.073 22.0759 9
2 17 -11 822.38 123.414 9
2 17 -10 4703.82 299.68 9
2 17 -9 6181.23 382.964 9
2 17 -8 4610.75 290.579 9
2 17 -7 1421.39 107.637 9
2 17 -6 23.5953 42.0704 9
2 17 -5 -38.0588 43.8978 9
2 17 -4 997.127 88.2704 9
2 17 -3 347.045 60.7231 9
2 17 -2 2199.03 157.839 9
2 17 -1 543.456 67.3817 9
2 17 4 20.8088 39.5043 9
2 17 5 63.701 39.5466 9
2 17 6 35.002 36.2966 9
2 17 7 108.641 36.0736 9
2 17 8 89.3153 32.7647 9
2 17 9 36.0809 26.932 9
2 17 10 128.393 28.1735 9
2 17 11 247.681 30.2391 9
2 18 -7 4486.46 278.678 9
2 18 -6 3668.61 230.212 9
2 18 -5 2006.36 133.543 9
2 18 -4 1056.83 80.515 9
2 18 -3 220.91 39.6202 9
2 18 -2 145.854 38.1668 9
2 18 -1 142.896 38.602 9
2 18 3 36.1224 33.8227 9
2 18 4 111.789 31.0732 9
2 18 5 580.441 51.7644 9
2 18 6 112.106 26.7078 9
2 18 7 115.876 23.9613 9
-3 17 -1 2937.37 217.08 9
-3 17 -5 715.102 181.194 9
-3 17 -6 2404.85 247.83 9
-3 17 -7 1208.08 567.068 9
3 -17 7 14991 559.437 13
3 -17 8 12089.9 735.197 13
3 -17 9 5777.09 360.015 13
3 -17 10 695.426 66.0747 13
-3 16 2 5115.22 322.184 9
-3 16 1 6071.51 379.984 9
-3 16 0 7734.42 479.152 9
-3 16 -1 9734.14 598.763 9
-3 16 -2 11017.4 676.445 9
-3 16 -3 11940.8 732.714 9
-3 16 -4 12148.7 747.299 9
-3 16 -5 5960.3 395.623 9
-3 16 -8 1162.12 259.625 9
-3 16 -9 2185.83 294.568 9
3 -16 10 21744 1313.77 13
3 -16 11 11367.3 696.585 13
3 -16 12 2435.8 169.861 13
3 -16 13 566.469 69.7895 13
3 -16 14 295.288 53.0382 13
-3 15 4 -5.92144 39.5556 9
-3 15 3 -30.305 42.1149 9
-3 15 2 -15.4252 43.2009 9
-3 15 1 130.318 50.2813 9
-3 15 0 640.746 73.9327 9
-3 15 -1 2279.92 165.024 9
-3 15 -2 5540.23 356.419 9
-3 15 -3 9397.03 584.139 9
-3 15 -4 12225.6 752.183 9
-3 15 -5 14292.8 876.432 9
-3 15 -6 13755 846.907 9
-3 15 -7 8466.02 547.948 9
-3 15 -10 1109.9 283.184 9
-3 15 -11 222.345 904.337 9
3 -15 11 33062.1 918.06 13
3 -15 12 23550.9 1424.86 13
3 -15 13 8821.86 549.895 13
3 -15 14 533.473 77.592 13
3 -15 15 49.6323 58.6967 13
3 -15 16 49.3214 51.0833 13
3 -15 17 161.573 45.8534 13
-3 14 4 -5.92667 45.3638 9
-3 14 3 123.707 51.174 9
-3 14 2 -16.6301 48.6745 9
-3 14 1 135.505 56.6634 9
-3 14 0 91.01 56.3761 9
-3 14 -1 468.679 72.245 9
-3 14 -2 186.084 63.5422 9
-3 14 -3 2098.67 160.745 9
-3 14 -4 5751.29 372.109 9
-3 14 -5 11507.9 712.412 9
-3 14 -6 13742.4 845.791 9
-3 14 -7 16613.3 1018.89 9
-3 14 -8 13682.2 847.637 9
-3 14 -9 137.47 227.209 9
-3 14 -11 1997.65 311.01 9
-3 14 -12 1283.4 319.378 9
3 -14 13 31431.2 1896.56 13
3 -14 14 13158.9 810.9 13
3 -14 15 1392.17 128.037 13
3 -14 16 85.9784 72.6064 13
3 -14 17 12.8195 61.2048 13
-3 13 5 1901.13 142.696 9
-3 13 4 189.631 54.2981 9
-3 13 3 -6.48716 52.0009 9
-3 13 2 199.71 60.5048 9
-3 13 1 599.195 78.7359 9
-3 13 0 192.836 62.9063 9
-3 13 -1 840.485 92.5556 9
-3 13 -2 98.3608 59.7172 9
-3 13 -3 76.8114 61.1456 9
-3 13 -4 3047.56 216.923 9
-3 13 -5 4504.56 302.051 9
-3 13 -6 10822.2 673.463 9
-3 13 -7 15093 928.591 9
-3 13 -8 16744.7 1028.7 9
-3 13 -9 13169.8 819.755 9
-3 13 -10 2006.64 256.741 9
-3 13 -12 1626 285.104 9
-3 13 -13 423.155 867.796 9
3 -13 13 47509.3 931.106 13
3 -13 14 34635.4 2090.06 13
3 -13 15 11023.8 687.993 13
3 -13 16 708.983 105.027 13
-3 12 5 134.481 48.3247 9
-3 12 4 312.557 58.4289 9
-3 12 3 803.859 84.2382 9
-3 12 2 980.686 95.0429 9
-3 12 1 103.481 57.4308 9
-3 12 0 430.79 71.8644 9
-3 12 -1 1203 111.831 9
-3 12 -2 122.92 65.4881 9
-3 12 -3 297.835 69.0246 9
-3 12 -4 1215.95 112.617 9
-3 12 -5 1114.58 110.602 9
-3 12 -6 6650.73 427.527 9
-3 12 -7 11658.7 723.446 9
-3 12 -8 16300.2 1000.32 9
-3 12 -9 14503.1 898.739 9
-3 12 -10 10346.2 660.334 9
-3 12 -11 3738.24 307.881 9
-3 12 -12 91.351 191.928 9
-3 12 -13 1355.94 250.81 9
3 -12 14 49156.8 2955.5 13
3 -12 15 27621.5 1675.86 13
3 -12 16 4872.71 332.52 13
3 -12 21 78.0314 52.205 13
3 -12 22 -15.0627 37.7869 13
-3 11 5 4168.2 272.292 9
-3 11 4 195.307 50.5319 9
-3 11 3 203.495 52.9632 9
-3 11 2 370.428 61.4719 9
-3 11 1 756.129 80.4307 9
-3 11 0 1756.87 137.104 9
-3 11 -1 4500.25 297.348 9
-3 11 -2 776.963 86.3988 9
-3 11 -3 217.068 64.505 9
-3 11 -4 368.245 68.9518 9
-3 11 -5 1243.01 112.131 9
-3 11 -6 2469.79 183.618 9
-3 11 -7 9782.5 611 9
-3 11 -8 11359.9 705.507 9
-3 11 -9 13285.6 823.698 9
-3 11 -10 9601.71 610.395 9
-3 11 -11 6079.56 418.847 9
-3 11 -12 820.643 162.328 9
-3 11 -13 -233.685 164.362 9
-3 11 -14 422.062 506.782 9
3 -11 14 54821.7 680.594 13
3 -11 15 40128.6 2421.04 13
3 -11 21 -65.8163 67.5062 13
3 -11 22 904.418 86.9042 13
-3 10 4 221.201 45.222 9
-3 10 3 1024.18 88.2044 9
-3 10 2 1075.84 92.1079 9
-3 10 1 1012.48 89.3382 9
-3 10 0 158.21 48.506 9
-3 10 -1 818.024 81.7437 9
-3 10 -2 3148.24 215.155 9
-3 10 -3 4609.18 301.424 9
-3 10 -4 1269.12 108.328 9
-3 10 -5 262.692 237.914 7
-3 10 -5 132.44 57.8949 9
-3 10 -6 815.148 89.1254 9
-3 10 -7 4545.11 300.18 9
-3 10 -8 9600.86 531.434 9
-3 10 -8 3783.36 614.058 7
-3 10 -9 10896.1 448.598 9
-3 10 -9 797.116 467.467 7
-3 10 -10 735.29 407.799 7
-3 10 -10 8551.21 381.434 9
-3 10 -11 1460.34 349.18 7
-3 10 -11 4144.41 268.414 9
-3 10 -12 1274.82 154.029 9
-3 10 -12 630.162 251.594 7
-3 10 -13 2033.88 210.099 9
-3 10 -14 230.538 341.02 9
3 -10 14 50718.8 566.064 13
3 -10 15 44419.5 2677.24 13
3 -10 20 -1.44868 94.5476 13
3 -10 21 122.261 82.462 13
3 -10 22 29.7262 65.3134 13
3 -10 23 -61.829 52.8517 13
-3 9 8 3453.03 275.31 11
-3 9 3 4613.45 293.597 9
-3 9 2 1002.84 82.7235 9
-3 9 1 114.323 38.1482 9
-3 9 0 308.285 48.0879 9
-3 9 -1 237.002 49.0671 9
-3 9 -2 653.565 69.7585 9
-3 9 -3 418.073 58.6659 9
-3 9 -3 1065.76 223.309 7
-3 9 -4 2110.21 275.544 7
-3 9 -4 1207.84 103.691 9
-3 9 -5 46.0431 47.041 9
-3 9 -6 1201.67 102.777 9
-3 9 -7 469.165 275.598 7
-3 9 -7 3641.49 208.393 9
-3 9 -8 2094.93 469.237 7
-3 9 -8 7640.62 407.131 9
-3 9 -9 329.365 356.913 7
-3 9 -9 7084.82 323.969 9
-3 9 -10 1152.18 381.54 7
-3 9 -10 5970.72 320.283 9
-3 9 -11 1159.31 298.354 7
-3 9 -11 2732.15 204.624 9
-3 9 -12 5422.91 461.354 7
-3 9 -12 4137.35 315.111 9
-3 9 -13 15570.6 941.549 7
-3 9 -13 11879.8 806.777 9
-3 9 -14 5325.73 881.302 9
3 -9 14 48084.3 967.18 13
3 -9 20 -19.0441 101.874 13
3 -9 21 148.239 95.5273 13
3 -9 22 60.9267 74.333 13
3 -9 23 -56.1906 63.7581 13
-3 8 23 132.272 24.2781 5
-3 8 22 121.805 25.3106 5
-3 8 21 1761.6 121.229 5
-3 8 8 771.079 128.988 11
-3 8 2 2733.43 180.231 9
-3 8 1 4738.99 299.309 9
-3 8 0 2122.49 146.094 9
-3 8 -1 954.034 74.6875 9
3 -8 1 479.053 99.784 4
3 -8 2 692.794 114.716 4
-3 8 -2 871.356 76.5645 9
-3 8 -3 62.7766 39.6313 9
3 -8 3 9.96454 57.8088 4
3 -8 4 1025.29 154.413 4
-3 8 -4 1422.21 105.182 9
-3 8 -5 716.137 71.3951 9
-3 8 -6 638.797 210.663 7
-3 8 -6 1053.34 90.5077 9
-3 8 -7 3318.25 185.402 9
-3 8 -7 237.951 241.533 7
-3 8 -8 2259.16 409.079 7
-3 8 -8 6022.33 339.767 9
-3 8 -9 1869.91 382.523 7
-3 8 -9 5593.07 315.084 9
-3 8 -10 3231.04 192.032 9
-3 8 -10 357.292 249.483 7
-3 8 -11 738.568 238.094 7
-3 8 -11 1467.15 143.458 9
-3 8 -12 324.937 210.613 7
-3 8 -12 255.65 113.769 9
-3 8 -13 331.987 205.314 7
-3 8 -13 48.0046 129.475 9
-3 8 -14 1030.85 603.029 7
3 -8 14 36381.4 687.223 13
3 -8 19 229.927 124.727 13
3 -8 20 -89.387 110.935 13
3 -8 22 74.0036 81.9077 13
3 -8 23 -144.386 72.4046 13
-3 7 26 64.3922 16.9499 5
-3 7 25 3.33113 17.8571 5
-3 7 24 69.7854 23.7857 5
-3 7 23 137.976 30.0434 5
-3 7 9 8.87187 88.7573 11
-3 7 8 88.6033 99.819 11
3 -7 -3 914.145 103.094 4
3 -7 -2 118.678 53.9317 4
3 -7 -1 3236.81 349.782 4
-3 7 1 5529.63 314.176 9
3 -7 0 73.147 63.489 4
-3 7 0 191.066 36.1929 9
3 -7 0 110.328 39.0848 3
3 -7 1 32.6254 60.2464 4
-3 7 -1 101.381 36.6139 9
3 -7 1 26.6919 23.3439 1
3 -7 1 104.87 45.8666 3
3 -7 2 390.678 68.2811 3
3 -7 2 288.628 42.572 1
3 -7 2 325.727 89.7308 4
-3 7 -2 362.649 47.855 9
-3 7 -3 160.826 40.7392 9
3 -7 3 71.0085 52.0931 3
3 -7 3 54.4272 67.9158 4
3 -7 4 207.217 89.3626 4
-3 7 -4 458.095 52.0268 9
3 -7 4 212.751 69.0075 3
-3 7 -5 633.236 189.297 7
-3 7 -5 491.67 53.9443 9
3 -7 5 368.223 85.075 3
3 -7 5 247.709 92.7912 4
-3 7 -6 1946.84 258.13 7
-3 7 -6 2360.95 141.36 9
-3 7 -7 1957.5 316.776 7
-3 7 -7 3975.86 239.81 9
-3 7 -8 3496.5 207.246 9
-3 7 -8 1024.71 275.923 7
-3 7 -9 6157.83 388.329 9
-3 7 -9 5520.62 493.37 7
-3 7 -10 660.005 221.123 7
-3 7 -10 1612.34 136.534 9
-3 7 -11 1834.47 257.924 7
-3 7 -11 1519.01 149.084 9
-3 7 -12 2874.31 300.311 7
-3 7 -12 1878.83 184.549 9
-3 7 -13 2368.48 401.839 7
-3 7 -13 1665 343.071 9
-3 7 -14 205.809 392.765 7
3 -7 14 26510.5 485.616 13
3 -7 19 144.955 122.396 13
3 -7 20 -113.856 118.385 13
3 -7 21 -29.0811 99.731 13
3 -7 22 -22.8679 84.6389 13
3 -7 23 -108.58 76.9145 13
-3 6 27 205.987 25.1843 5
-3 6 26 104.6 23.295 5
-3 6 25 13.8415 22.7761 5
-3 6 18 229.736 50.0397 12
-3 6 17 -10.2151 38.1231 12
-3 6 16 459.056 57.8929 12
-3 6 15 140.256 40.0415 12
-3 6 13 1873.17 128.432 8
-3 6 12 57.682 30.2446 8
-3 6 11 455.432 45.7259 8
-3 6 10 140.151 29.6485 8
-3 6 9 620.608 115.389 11
-3 6 8 465.67 110.223 11
3 -6 -6 1252.49 118.68 4
3 -6 -6 1466.02 102.506 4
3 -6 -5 472.011 74.899 4
3 -6 -5 590.94 58.0584 4
3 -6 -4 671.615 91.5497 4
3 -6 -3 640.524 94.4957 4
3 -6 -2 13123 857.288 4
3 -6 -1 40881.6 2480.46 4
3 -6 -1 42430 2415.62 3
3 -6 -1 39171.5 2404.25 1
3 -6 0 756.675 64.3233 1
3 -6 0 835.721 129.333 4
3 -6 0 931.473 84.1923 3
3 -6 1 9017.56 664.385 4
3 -6 1 10205.8 612.774 3
3 -6 1 9450.56 592.029 1
3 -6 2 2864.29 318.464 4
3 -6 2 3461.47 283.961 3
3 -6 3 3723.84 351.793 4
3 -6 3 4113.94 309.897 3
-3 6 -3 4441.5 272.066 9
-3 6 -4 498.087 53.2733 9
3 -6 4 531.313 92.3803 3
3 -6 4 419.305 112.393 4
3 -6 5 3706.97 311.895 3
-3 6 -5 4243.4 262.914 9
3 -6 6 1883.6 260.519 4
3 -6 6 2361.83 240.69 3
-3 6 -6 3181.24 191.935 9
-3 6 -6 3229.06 305.108 7
-3 6 -7 3115.94 309.483 7
3 -6 7 2077.25 242.729 3
3 -6 7 1662.06 252.899 4
-3 6 -7 3660.54 202.036 9
-3 6 -8 5356.71 427.524 7
3 -6 8 4421.47 389.901 3
-3 6 -8 5199.92 325.983 9
-3 6 -9 1452.47 118.176 9
-3 6 -9 1449.26 218.954 7
3 -6 9 971.73 153.891 3
-3 6 -10 208.08 167.379 7
-3 6 -10 293.23 85.1873 9
-3 6 -11 19863.5 1100.96 7
-3 6 -11 15187.2 993.223 9
-3 6 -12 784.399 184.626 7
-3 6 -12 599.173 115.441 9
-3 6 -13 277.951 349.863 7
3 -6 13 20206.5 417.916 13
-3 6 -14 6041.83 480.45 7
3 -6 17 570.822 63.0868 6
3 -6 18 384.058 53.2666 6
3 -6 19 299.396 47.6402 6
3 -6 19 122.282 129.496 13
3 -6 20 386.894 50.0256 6
3 -6 20 135.23 124.059 13
3 -6 21 87.4505 34.4598 6
3 -6 21 -153.891 103.069 13
3 -6 22 -156.35 94.7299 13
-3 6 -24 155.532 28.1099 10
-3 5 28 10.269 15.9112 5
-3 5 27 -16.2632 19.6889 5
-3 5 26 27.0647 25.2677 5
-3 5 21 -17.0339 45.2065 12
-3 5 20 601.481 58.8009 6
-3 5 20 561.978 69.6426 12
-3 5 19 35.9259 31.9773 6
-3 5 19 67.6872 45.0932 12
-3 5 18 431.565 60.8565 12
-3 5 17 1251.91 103.742 12
-3 5 16 136.304 43.5887 12
-3 5 15 181.136 42.7745 12
-3 5 15 153.347 41.8012 8
-3 5 14 1441.84 106.143 12
-3 5 14 1333.66 101.564 8
-3 5 13 2000.82 140.965 12
-3 5 13 2070.05 138.899 8
-3 5 12 42.2074 31.0599 12
-3 5 12 55.3311 30.193 8
-3 5 11 1677.04 114.569 8
-3 5 10 1698.65 160.424 11
-3 5 10 1773.69 118.322 8
-3 5 9 191.172 30.8684 8
-3 5 9 160.985 86.6878 11
3 -5 -8 462.367 46.8965 2
-3 5 8 463.237 105.491 11
3 -5 -8 408.136 45.0785 4
-3 5 8 527.048 43.0333 8
-3 5 7 850.221 125.427 11
3 -5 -7 924.607 69.172 2
3 -5 -7 976.297 77.9896 4
3 -5 -6 554.002 57.5866 4
3 -5 -5 187.125 37.8243 4
3 -5 -4 467.154 59.8152 4
3 -5 0 278.041 45.9061 3
3 -5 0 152.971 22.6541 1
3 -5 1 12159.8 757.569 3
3 -5 2 9483.97 714.133 4
3 -5 2 10818.9 663.997 3
3 -5 3 4215.34 384.161 4
3 -5 3 5110.36 342.473 3
3 -5 4 10646 754.568 4
-3 5 -4 10025.1 651.133 9
-3 5 -5 3634.93 276.657 7
-3 5 -5 1680.21 145.472 2
3 -5 5 2772.56 213.836 3
3 -5 5 2252.24 244.31 4
-3 5 -5 3198.36 155.88 9
3 -5 6 6583.44 416.392 3
3 -5 6 5424.64 451.547 4
-3 5 -6 6222.19 346.19 9
3 -5 7 598.508 136.863 4
-3 5 -7 1230.63 184.053 7
3 -5 7 986.625 130.522 3
-3 5 -7 553.005 66.8768 2
-3 5 -7 1610.24 88.9117 9
3 -5 8 5908.27 428.218 3
3 -5 8 4852.45 453.227 4
-3 5 -8 5322.3 356.393 9
3 -5 9 517.27 112.887 3
-3 5 -9 482.287 82.2865 9
-3 5 -10 2973.07 262.002 7
-3 5 -10 1905.52 169.178 9
-3 5 -11 2749.01 263.86 7
-3 5 -11 2264.58 192.744 9
-3 5 -12 606.019 313.46 7
3 -5 12 10904.8 335.673 13
-3 5 -13 3524.57 517.217 7
3 -5 13 10759.9 500.907 13
3 -5 14 78.2035 35.4171 6
3 -5 15 8.87878 34.334 6
3 -5 16 160.818 42.81 6
3 -5 17 11.7538 36.8063 6
3 -5 18 334.029 52.8535 6
3 -5 18 197.149 125.923 13
3 -5 19 14.2136 38.0881 6
3 -5 19 -204.566 124.955 13
3 -5 20 686.714 68.77 6
3 -5 20 476.447 129.027 13
3 -5 21 140.524 107.025 13
3 -5 21 408.715 52.3346 6
3 -5 22 -22.7065 34.2751 6
-3 5 -25 58.6488 25.0548 10
-3 5 -26 22.5792 18.367 10
-3 4 29 3.60751 13.864 5
-3 4 28 247.379 30.0702 5
-3 4 27 5.32884 22.6522 5
-3 4 23 -1.77889 30.4727 6
-3 4 23 21.6061 45.3295 12
-3 4 22 403.067 50.901 6
-3 4 22 380.844 63.0391 12
-3 4 21 10.9906 48.2183 12
-3 4 21 -9.67078 34.5738 6
-3 4 20 706.279 67.7864 6
-3 4 20 634.825 77.3921 12
-3 4 19 77.0035 36.8245 6
-3 4 19 83.3687 49.4135 12
-3 4 18 128.079 51.026 12
-3 4 18 154.343 38.1647 6
-3 4 17 961.501 80.4899 6
-3 4 17 1010.84 91.0377 12
-3 4 16 8.10251 39.9698 8
-3 4 16 28.417 29.2184 6
-3 4 16 85.1862 44.0664 12
-3 4 15 13.6799 36.8671 8
-3 4 15 33.5627 29.6732 6
-3 4 15 47.8001 40.38 12
-3 4 14 12.7495 34.9361 8
-3 4 14 31.9232 35.9471 12
-3 4 13 1139.69 90.4662 12
-3 4 13 1153.63 87.7947 8
-3 4 12 29.9698 30.9354 8
-3 4 12 17.6656 31.1766 12
-3 4 11 5940.21 385.754 10
-3 4 11 6571.6 385.951 12
-3 4 11 6434.9 383.144 8
3 -4 -11 5482.44 408.352 2
-3 4 10 2189.98 176.884 11
-3 4 10 2078.82 138.352 12
3 -4 -10 2021.47 158.557 2
-3 4 10 2086.7 136.267 8
-3 4 9 3401.8 243.427 11
-3 4 9 3519.5 203.995 8
3 -4 -9 3457.68 225.281 2
3 -4 -8 170.205 35.0212 4
3 -4 -8 211.001 35.18 2
-3 4 8 212.436 91.9451 11
3 -4 -7 18937.3 1177.82 2
3 -4 -7 20261.8 1185.08 4
3 -4 -6 5195.55 335.733 2
3 -4 -6 5876.58 350.223 4
3 -4 -5 4325.56 286.901 4
3 -4 -4 8689.79 550.008 4
3 -4 0 3159.12 194.542 1
-3 4 -3 2732.8 180.188 2
3 -4 3 5367.35 249.133 3
3 -4 4 1351.2 138.162 3
3 -4 5 490.066 97.9511 3
3 -4 5 407.566 119.514 4
3 -4 6 2595.17 276.744 4
-3 4 -6 2581.84 188.392 9
3 -4 7 3232.87 316.405 4
-3 4 -7 2990.45 219.373 9
-3 4 -8 234.876 128.31 7
-3 4 -8 135.379 62.1197 9
-3 4 -9 61.7712 119.142 7
-3 4 -9 -28.5617 71.6474 9
-3 4 -10 4920.19 361.836 7
3 -4 10 4219.84 286.779 13
-3 4 -11 586.006 142.897 7
3 -4 11 385.249 49.7493 5
3 -4 12 1200.75 95.6598 6
3 -4 12 933.013 88.3918 5
3 -4 13 743.5 64.732 6
3 -4 13 517.381 55.1851 5
3 -4 14 201.199 41.5819 6
3 -4 14 137.566 30.5932 5
3 -4 15 84.7126 28.2369 5
3 -4 15 146.752 41.5492 6
3 -4 16 216.545 38.3045 5
3 -4 16 322.276 50.3903 6
3 -4 17 69.6926 30.3307 5
3 -4 17 62.9409 42.0171 6
3 -4 18 1463.95 106.9 6
3 -4 18 1194.02 155.248 13
3 -4 18 1118.56 94.2655 5
3 -4 19 76.9746 29.9097 5
3 -4 19 116.243 45.5347 6
3 -4 19 -22.9166 114.719 13
3 -4 20 55.5335 28.335 5
3 -4 20 32.9997 40.6277 6
3 -4 21 10.3432 24.6905 5
3 -4 21 7.69341 39.7854 6
3 -4 22 899.264 73.6767 6
3 -4 22 609.545 58.698 5
3 -4 23 11.8554 21.0499 5
-3 4 -26 25.4545 22.8885 10
-3 4 -27 17.8235 17.8781 10
-3 3 29 4.3115 16.7918 5
-3 3 28 -1.83597 20.698 5
-3 3 25 -11.4362 30.5984 6
-3 3 24 101.172 35.9919 6
-3 3 24 140.14 51.7705 12
-3 3 23 78.8773 39.8141 6
-3 3 23 28.1051 49.9635 12
-3 3 22 357.478 51.5589 6
-3 3 22 278.864 63.3465 12
-3 3 21 -15.4786 38.3116 6
-3 3 21 -17.7492 54.3181 12
-3 3 20 767.306 75.2794 6
-3 3 20 876.822 88.9968 12
-3 3 19 107.112 52.7496 12
-3 3 19 118.735 41.0507 6
-3 3 18 -40.0049 50.2344 8
-3 3 18 46.964 36.6271 6
-3 3 18 45.7144 50.532 12
-3 3 17 295.832 54.7038 8
-3 3 17 352.776 49.1459 6
-3 3 17 377.958 60.1618 12
-3 3 16 279.313 49.1924 8
-3 3 16 381.936 47.1574 6
-3 3 16 311.178 56.6788 12
-3 3 15 72.7396 43.5798 12
-3 3 15 152.748 34.8439 6
-3 3 15 88.9391 40.0981 8
-3 3 14 109.245 38.2195 8
-3 3 14 162.05 34.2675 6
-3 3 14 116.372 39.0056 12
-3 3 13 668.726 62.5887 12
-3 3 13 587.816 62.8672 10
-3 3 13 769.468 60.2874 6
-3 3 13 698.075 60.1876 8
-3 3 12 764.516 70.5807 10
-3 3 12 891.058 70.3364 12
3 -3 -12 757.665 89.8713 2
-3 3 12 851.09 67.3463 8
-3 3 11 4022.57 247.755 8
-3 3 11 4086.57 252.063 10
-3 3 11 4310.82 250.902 12
3 -3 -11 3949.08 280.103 2
-3 3 10 2803.78 221.91 11
-3 3 10 3036.06 188.604 10
-3 3 10 2920.89 192.192 1
3 -3 -10 2346.67 202.424 4
-3 3 10 3059.08 187.022 12
3 -3 -10 3012.59 213.402 2
-3 3 9 24086.8 1397.29 11
3 -3 -9 21011.5 1386.88 4
-3 3 9 23162.1 1371.48 1
3 -3 -9 23038.3 1391.65 2
3 -3 -8 4381.76 233.043 2
3 -3 -8 3964.7 229.794 4
3 -3 -7 8979.26 561.772 2
3 -3 -7 9144.95 567.561 4
3 -3 -6 555.513 50.3998 2
3 -3 -6 329.545 52.3592 4
3 -3 -5 74.0484 34.7638 4
3 -3 -4 1226.25 106.431 4
3 -3 0 1904.04 117.956 1
-3 3 -1 10882.9 650.82 2
-3 3 -7 10574 655.124 9
3 -3 8 2996.95 252.542 4
3 -3 8 1122.62 107.037 13
3 -3 9 2515.51 162.239 13
3 -3 9 2092.96 244.99 4
3 -3 9 2052.02 141.298 5
3 -3 10 2803.92 176.215 6
3 -3 10 2271.11 274.728 4
3 -3 10 3106.92 192.393 13
3 -3 10 2469.5 172.768 5
3 -3 11 1313.1 93.57 6
3 -3 11 1483.02 114.768 13
3 -3 11 1109.52 88.7636 5
3 -3 12 23.4292 24.8083 5
3 -3 12 66.891 32.9317 6
3 -3 13 38.5024 26.4669 5
3 -3 13 32.7756 33.448 6
3 -3 14 269.275 40.6298 5
3 -3 14 389.452 50.1122 6
3 -3 15 20.5932 29.4838 5
3 -3 15 31.4942 37.2911 6
3 -3 16 63.0276 30.4467 5
3 -3 16 87.3177 42.9423 6
3 -3 17 486.635 54.9859 5
3 -3 17 343.43 118.664 13
3 -3 17 519.275 64.4353 6
3 -3 18 1016.13 88.6989 6
3 -3 18 765.727 134.069 13
3 -3 18 874.681 79.8318 5
3 -3 19 76.8772 33.869 5
3 -3 19 85.6595 46.2925 6
3 -3 20 -3.10749 32.9198 5
3 -3 20 41.4914 43.6063 6
3 -3 21 116.311 33.9732 5
3 -3 21 160.994 47.5628 6
3 -3 22 151.918 34.2036 5
3 -3 22 180.71 46.3598 6
3 -3 23 355.023 42.379 5
3 -3 24 205.06 31.4528 5
3 -3 25 5.45662 18.6396 5
3 -3 26 7.05648 14.953 5
-3 3 -27 114.021 25.2944 10
-3 3 -28 3.79278 15.4296 10
-3 2 29 93.6432 22.1043 5
-3 2 28 81.0063 26.9709 5
-3 2 26 87.4279 32.9299 6
-3 2 26 75.5028 46.5198 12
-3 2 25 544.544 58.7606 6
-3 2 25 566.99 70.7351 12
-3 2 24 1.21895 55.8856 12
-3 2 24 27.5323 37.7107 6
-3 2 23 906.2 92.4553 12
-3 2 23 824.303 78.8787 6
-3 2 22 370.814 55.5597 6
-3 2 22 343.349 68.7159 12
-3 2 21 25.1463 42.3126 6
-3 2 21 2.62621 57.1294 12
-3 2 20 946.702 86.0146 6
-3 2 20 922.172 96.0152 12
-3 2 19 842.783 91.6672 12
-3 2 19 952.654 84.9257 6
-3 2 18 155.012 56.6022 12
-3 2 18 215.073 47.5604 6
-3 2 18 57.197 49.4201 8
-3 2 17 20.601 41.8069 8
-3 2 17 80.4916 40.5314 6
-3 2 17 -16.4517 49.9227 12
-3 2 16 132.998 49.198 12
-3 2 16 116.329 42.6165 6
-3 2 16 86.0871 42.4099 8
-3 2 15 10.8986 35.7812 6
-3 2 15 -11.9023 39.7803 12
-3 2 15 32.7738 37.6466 8
-3 2 14 67.0788 35.6788 8
-3 2 14 -5.87223 41.0888 10
3 -2 -14 6.68284 31.2039 2
-3 2 14 21.8315 33.5261 6
-3 2 14 37.9087 34.6552 12
-3 2 13 277.719 47.6867 10
3 -2 -13 289.581 61.015 2
-3 2 13 352.099 44.4659 6
-3 2 13 371.493 44.9739 8
-3 2 13 316.433 44.9858 12
-3 2 12 3614.15 231.613 10
-3 2 12 4097.77 231.072 6
-3 2 12 3611.3 228.658 12
3 -2 -12 3277.9 261.518 2
-3 2 12 3512.2 226.88 8
3 -2 -11 792.481 89.2031 2
-3 2 11 832.498 67.8296 10
-3 2 11 855.933 65.8249 6
-3 2 11 679.095 70.1863 1
3 -2 -11 625.474 84.9107 4
-3 2 11 860.754 65.9145 12
-3 2 10 515.206 51.3188 10
-3 2 10 606.045 50.4984 12
-3 2 10 532.219 54.291 1
3 -2 -10 435.733 66.765 4
3 -2 -10 670.284 74.1031 2
3 -2 -9 5446.17 369.743 2
-3 2 9 5872.56 352.376 1
3 -2 -9 5253.3 369.253 4
-3 2 8 3667.41 230.439 1
3 -2 -8 4044.96 251.264 2
3 -2 -8 3263.3 247.268 4
3 -2 -7 972.339 79.341 2
-3 2 7 788.11 57.935 1
3 -2 -7 1043.2 88.4046 4
3 -2 -6 35.5455 34.2643 4
3 -2 -6 132.176 30.8957 2
3 -2 -5 22241 1353.07 4
3 -2 -4 568.956 71.7654 4
3 -2 -3 29311.2 1777.74 4
3 -2 0 1449.13 101.106 1
-3 2 0 1774.22 105.968 2
3 -2 1 1633.66 111.169 1
3 -2 2 6224.27 388.915 1
3 -2 7 6205 387.258 13
3 -2 8 4271.04 296.71 4
3 -2 8 1849.74 148.848 13
3 -2 9 90.3816 63.9526 13
3 -2 9 216.72 100.043 4
3 -2 9 282.629 34.0315 5
3 -2 10 9734.24 519.926 6
3 -2 10 9484.06 519.21 5
3 -2 10 9050.18 644.286 4
3 -2 11 441.322 46.1609 5
3 -2 11 393.113 47.2143 6
3 -2 11 269.446 77.6523 13
3 -2 11 389.983 120.675 4
3 -2 12 39.8535 26.9015 5
3 -2 12 64.3543 32.1805 6
3 -2 12 23.1039 74.3925 13
3 -2 13 242.599 38.4349 5
3 -2 13 242.107 42.5304 6
3 -2 14 83.0403 38.0127 6
3 -2 14 74.4599 32.3149 5
3 -2 15 69.2463 40.0795 6
3 -2 15 54.1101 32.1539 5
3 -2 16 254.253 44.2958 5
3 -2 16 270.819 51.6524 6
3 -2 17 1114.85 95.3438 5
3 -2 17 1262.57 101.239 6
3 -2 17 1039.96 135.53 13
3 -2 18 343.728 52.594 5
3 -2 18 348.311 57.5456 6
3 -2 18 173.735 106.262 13
3 -2 19 6051.37 377.927 6
3 -2 19 6568.98 398.52 13
3 -2 19 5392.62 372.307 5
3 -2 20 7777.31 450.939 6
3 -2 20 6547.17 444.536 5
3 -2 21 1733.94 129.475 6
3 -2 21 1575.94 122.698 5
3 -2 22 1.02728 32.6556 5
3 -2 22 -47.6583 43.5807 6
3 -2 23 4.70282 28.9894 5
3 -2 24 128.526 30.8825 5
3 -2 25 164.783 29.0455 5
3 -2 26 16.8265 18.5982 5
-3 2 -27 -4.50443 24.078 10
-3 2 -28 73.1072 20.983 10
-3 1 30 12.8254 13.6643 5
-3 1 28 -6.51568 22.9966 6
-3 1 27 34.9651 29.0425 6
-3 1 26 1593.41 118.683 6
-3 1 26 1728.49 127.994 12
-3 1 25 481.747 58.3069 6
-3 1 25 558.052 73.5972 12
-3 1 24 130.569 45.4825 6
-3 1 24 163.626 60.9203 12
-3 1 23 750.207 89.6965 12
-3 1 23 749.711 76.4211 6
-3 1 22 153.409 49.0152 6
-3 1 22 159.263 66.04 12
-3 1 21 589.98 69.7897 6
-3 1 21 497.507 80.4653 12
-3 1 20 237.108 67.2987 12
-3 1 20 242.963 54.4565 6
-3 1 19 4768.57 296.342 6
-3 1 19 4207.97 297.195 12
-3 1 18 671.873 81.251 12
-3 1 18 690.689 76.4522 6
-3 1 17 727.694 77.3154 8
-3 1 17 759.946 82.4495 12
-3 1 17 918.519 83.4169 6
-3 1 16 733.222 76.3881 12
-3 1 16 837.465 76.4632 6
-3 1 16 674.816 70.0316 8
-3 1 15 57.661 39.649 8
-3 1 15 16.2528 42.6922 10
-3 1 15 23.7964 37.4653 6
-3 1 15 36.2713 40.2387 12
-3 1 14 3329.19 226.571 10
-3 1 14 3348.68 221.352 12
3 -1 -14 2822.93 257.816 2
-3 1 14 3294.25 219.245 8
3 -1 -13 43.9069 44.2904 4
-3 1 13 69.1681 32.8431 8
-3 1 13 20.4315 30.5996 12
-3 1 13 -2.57638 36.7749 10
3 -1 -13 28.0683 34.4897 2
-3 1 13 52.6455 32.0332 6
-3 1 12 184.109 35.2255 8
3 -1 -12 53.4885 48.4775 4
3 -1 -12 150.031 45.8683 2
-3 1 12 180.615 35.1418 12
-3 1 12 168.968 34.7356 6
-3 1 12 157.998 36.8661 10
-3 1 11 1905.73 126.885 10
-3 1 11 1915.92 123.419 6
3 -1 -11 1576.31 156.366 4
-3 1 11 1763.66 123.265 12
3 -1 -11 1831.2 156.212 2
3 -1 -10 645.753 82.3648 4
-3 1 10 655.098 55.53 12
-3 1 10 721.723 57.6864 10
3 -1 -10 646.321 77.3789 2
3 -1 -9 78.8927 41.1984 4
-3 1 9 47.256 24.4191 10
3 -1 -9 31.6003 32.1038 2
-3 1 9 48.3481 24.2297 12
3 -1 -8 1378.73 109.514 2
3 -1 -8 1095.48 107.745 4
3 -1 -7 1845.96 137.492 2
-3 1 7 1841.14 135.593 3
3 -1 -7 1698.58 141.789 4
3 -1 -6 2104.45 138.182 2
-3 1 6 1621.96 127.5 3
3 -1 -6 1847.53 142.703 4
-3 1 5 11596.1 648.536 1
3 -1 -5 12729.6 679.282 4
-3 1 4 403.071 28.7756 1
3 -1 -4 535.99 69.597 4
3 -1 -3 6752.99 436.407 4
-3 1 2 558.918 48.9454 3
3 -1 -2 801.767 86.3375 4
-3 1 1 2969.65 185.772 2
-3 1 1 2738.98 182.799 3
-3 1 0 2402.8 161.296 3
3 -1 0 2318.28 152.112 1
3 -1 1 4161.35 259.082 1
-3 1 -1 3929.96 267.561 3
3 -1 2 4516.05 278.284 1
-3 1 -2 4040.22 286.129 3
-3 1 -3 953.361 95.8142 3
3 -1 3 1012.9 85.0912 1
3 -1 4 379.467 50.0032 1
-3 1 -4 383.423 63.8136 3
3 -1 5 596.998 67.4891 1
-3 1 -5 486.048 71.6614 3
-3 1 -6 7195.61 481.967 3
3 -1 6 7474.81 476.318 1
-3 1 -7 77.3582 54.2397 3
3 -1 8 2643.09 239.009 13
3 -1 8 4459.87 234.385 5
3 -1 9 1091.89 76.3787 5
3 -1 9 1087.3 165.602 4
3 -1 10 89.3644 29.083 5
3 -1 10 77.5743 32.3772 6
3 -1 10 -42.3877 71.2242 13
3 -1 10 170.965 93.2432 4
3 -1 11 250.909 76.3375 13
3 -1 11 395.718 44.8121 5
3 -1 11 394.877 47.5699 6
3 -1 11 263.659 102.602 4
3 -1 12 330.687 109.517 4
3 -1 12 578.935 56.1017 5
3 -1 12 600.707 59.0819 6
3 -1 12 608.924 85.5457 1
3 -1 12 534.949 90.4463 13
3 -1 13 44.3156 28.84 5
3 -1 13 62.3118 35.0536 6
3 -1 14 -10.8692 30.7316 5
3 -1 14 8.86571 35.3198 6
3 -1 15 917.678 82.2465 5
3 -1 15 943.447 84.1615 6
3 -1 16 66.163 37.1225 5
3 -1 16 100.21 45.1286 6
3 -1 16 35.1272 94.5097 13
3 -1 17 206.372 45.713 5
3 -1 17 208.932 51.2397 6
3 -1 18 3600.45 249.411 5
3 -1 18 3923.14 253.437 6
3 -1 19 999.233 90.9626 5
3 -1 19 1031.49 94.9552 6
3 -1 20 725.538 81.0342 6
3 -1 20 699.265 73.6564 5
3 -1 21 54.1864 39.4065 5
3 -1 21 69.1778 49.4467 6
3 -1 22 622.589 65.7365 5
3 -1 23 27.3752 32.0172 5
3 -1 24 9.06058 27.7096 5
3 -1 25 22.7759 24.8983 5
3 -1 26 0.65463 20.5938 5
3 -1 27 18.0412 17.1009 5
-3 1 -27 31.8797 25.7484 10
-3 1 -28 20.5889 20.1202 10
-3 1 -29 5.92186 13.2365 10
-3 0 30 65.4193 15.5372 5
-3 0 29 6.63826 19.5679 5
-3 0 28 -15.9736 26.1162 6
-3 0 27 764.265 69.6614 6
-3 0 27 896.88 80.0409 12
-3 0 26 690.194 67.5422 6
-3 0 26 701.775 78.7281 12
-3 0 25 683.489 70.9443 6
-3 0 25 729.534 84.2369 12
-3 0 24 706.584 73.7623 6
-3 0 24 670.776 85.8915 12
-3 0 23 129.496 50.6739 6
-3 0 23 132.162 65.5898 12
-3 0 22 611.377 74.3535 6
-3 0 22 627.189 88.8641 12
-3 0 21 103.475 52.4232 6
-3 0 21 82.1175 65.5005 12
-3 0 20 65.4765 55.8805 6
-3 0 20 26.2081 63.7529 12
-3 0 19 4830.07 302.623 6
-3 0 19 4285.82 300.751 12
-3 0 18 64.7986 52.3148 6
-3 0 18 41.5959 54.6315 12
-3 0 17 267.616 55.0686 6
-3 0 17 259.836 56.759 12
-3 0 16 8.69223 44.3333 12
-3 0 16 1.20282 49.7593 10
-3 0 16 34.098 41.9422 6
-3 0 15 837.302 86.9896 10
-3 0 15 902.834 80.315 12
-3 0 15 1031.27 82.1367 6
-3 0 14 3629.47 237.449 12
-3 0 14 3719.02 243.125 10
-3 0 14 3976.09 238.355 6
3 0 -13 2826.99 242.669 2
-3 0 13 2906.42 246.385 4
-3 0 13 3384.93 209.711 10
-3 0 13 3226.94 205.075 12
-3 0 13 3366.42 205.151 6
3 0 -12 5078.25 371.501 2
-3 0 12 5539.04 334.381 10
-3 0 12 5346.64 330.681 12
-3 0 12 5526.09 331.315 6
-3 0 12 5700.88 387.685 3
-3 0 12 5006.71 374.704 4
-3 0 11 4253.43 260.587 10
-3 0 11 4692.82 313.697 3
-3 0 11 4328.23 306.257 4
3 0 -11 3752.45 290.771 2
-3 0 11 4102.06 258.125 6
3 0 -11 3600.55 300.951 4
-3 0 11 4083.84 257.766 12
-3 0 10 2690.63 168.696 12
3 0 -10 2604.3 200.111 2
-3 0 10 2701.88 211.993 3
-3 0 10 2599.15 168.282 6
3 0 -10 2028.83 200.41 4
-3 0 10 2769.64 170.93 10
3 0 -9 3214.47 227.037 2
-3 0 9 3193.03 196.404 10
-3 0 9 3091.85 194.291 12
-3 0 9 2798.42 226.826 3
3 0 -9 2847.95 229.456 4
3 0 -8 128.958 46.4639 4
3 0 -8 178.608 42.2735 2
-3 0 8 101.733 47.7283 3
3 0 -7 60.0048 40.0414 4
3 0 -7 85.6266 32.2007 2
-3 0 7 30.6569 32.0796 3
3 0 -6 2053.29 151.784 2
3 0 -6 2037.71 160.68 4
-3 0 5 4208.42 263.383 1
3 0 -5 4032.19 281.567 4
3 0 -4 3354.86 249.351 4
-3 0 4 3780.12 232.08 1
3 0 -3 4590.52 299.451 4
-3 0 3 4405.52 274.635 1
-3 0 3 4300.64 282.662 2
-3 0 2 495.973 54.0369 2
3 0 -2 564.476 71.4013 4
-3 0 2 619.832 49.6851 1
3 0 -1 735.267 86.1086 4
-3 0 1 696.366 64.7918 2
3 0 0 13625.5 827.441 1
3 0 1 6814.48 426.997 1
3 0 2 935.564 81.8209 1
-3 0 -2 1034.6 105.845 3
-3 0 -3 836.908 102.355 3
3 0 3 832.565 76.1869 1
3 0 4 30.6484 28.9443 1
-3 0 -4 100.866 65.4279 3
-3 0 -5 806.276 109.627 3
3 0 5 903.029 87.02 1
-3 0 -6 231.544 79.2377 3
3 0 6 282.679 52.6422 1
3 0 7 728.352 81.9312 1
-3 0 -7 617.719 101.819 3
3 0 8 6416.04 394.873 1
-3 0 -8 5704.86 408.554 3
3 0 8 4939.99 360.733 13
3 0 8 6123.85 355.111 5
3 0 9 20.3097 39.0459 1
3 0 9 21.2679 24.9482 5
3 0 9 44.8526 29.3096 6
3 0 9 -69.6331 67.0019 13
-3 0 -9 59.3556 59.759 3
3 0 10 3784.07 237.843 5
3 0 10 3735.36 237.807 6
3 0 10 3469.33 272.887 1
3 0 10 3334.62 328.148 4
-3 0 -10 3260.18 284.389 3
3 0 10 3892.69 249.955 13
3 0 11 306.122 45.1207 5
3 0 11 475.458 52.493 6
-3 0 -11 329.848 81.0047 3
3 0 11 349.35 68.7993 1
3 0 11 328.213 107.346 4
3 0 12 1358.89 143.042 1
3 0 12 1464.37 110.841 6
3 0 12 1379.05 187.381 4
3 0 12 1631.31 112.425 5
3 0 13 52.6126 73.4212 4
3 0 13 72.626 32.3848 5
3 0 13 49.5756 36.6719 6
3 0 14 695.051 66.3964 5
3 0 14 683.385 68.9693 6
3 0 15 155.846 41.4934 5
3 0 15 95.0255 41.9112 6
3 0 16 700.969 73.3494 5
3 0 16 752.544 76.5317 6
3 0 17 5808.89 371.402 6
3 0 17 5759.39 370.462 5
3 0 18 1206.17 103.308 5
3 0 18 1184.79 105.71 6
3 0 19 638.192 71.6243 5
3 0 19 654.604 77.6274 6
3 0 20 523.204 71.5786 6
3 0 20 484.93 64.6904 5
3 0 21 153.617 46.0203 5
3 0 22 913.598 83.0394 5
3 0 23 74.8676 36.6247 5
3 0 24 18.9848 32.0186 5
3 0 25 662.117 60.6507 5
3 0 26 127.718 28.519 5
3 0 27 114.481 23.0088 5
-3 0 -27 98.2604 29.463 10
-3 0 -28 679.748 51.1793 10
3 0 28 556.05 45.5601 5
-3 0 -29 23.1246 14.8009 10
-3 -1 30 76.6291 15.3328 5
-3 -1 29 50.1148 19.3779 5
-3 -1 29 11.4253 21.4736 6
-3 -1 28 157.058 33.263 6
-3 -1 27 203.062 40.1482 6
-3 -1 26 667.069 67.2714 6
-3 -1 25 17.7452 42.2131 6
-3 -1 25 34.1247 58.7494 12
-3 -1 24 120.467 66.2651 12
-3 -1 24 169.721 51.7629 6
-3 -1 23 198.104 72.8264 12
-3 -1 23 238.146 58.5699 6
-3 -1 22 110.761 59.3115 6
-3 -1 22 135.573 71.6212 12
-3 -1 21 6.64342 58.6321 6
-3 -1 21 -38.2172 69.8786 12
-3 -1 20 1295.51 113.299 8
-3 -1 20 1408.76 120.9 6
-3 -1 20 1366.68 124.113 12
-3 -1 19 1758.21 132.34 6
-3 -1 19 1380.3 119.959 8
-3 -1 19 1563.42 130.044 12
-3 -1 18 57.0479 49.5216 8
-3 -1 18 72.8214 55.3973 6
-3 -1 18 49.3215 54.5859 12
-3 -1 17 98.0512 51.4787 12
-3 -1 17 121.279 52.4767 6
-3 -1 17 72.6021 48.5612 8
-3 -1 16 67.5574 42.775 8
-3 -1 16 76.6348 41.7704 6
-3 -1 16 24.5786 51.045 10
-3 -1 16 39.9567 43.8327 12
-3 -1 15 47.9833 39.9032 8
-3 -1 15 21.0674 45.7957 10
-3 -1 15 79.299 40.3808 6
-3 -1 15 79.8297 40.7807 12
-3 -1 14 248.602 43.7803 8
-3 -1 14 300.022 42.2682 6
-3 -1 14 254.501 50.1763 10
-3 -1 14 152.04 56.7271 4
3 1 -14 119.783 66.3821 4
-3 -1 14 234.243 44.7081 12
3 1 -13 1165.87 128.637 2
-3 -1 13 1330.17 102.359 10
-3 -1 13 1354 150.328 3
-3 -1 13 1338.9 97.5267 6
3 1 -13 1132.69 146.423 4
-3 -1 13 1276.63 94.9601 8
-3 -1 13 1345.41 97.5044 12
-3 -1 13 1358.87 141.014 4
3 1 -12 -15.257 51.4157 4
-3 -1 12 54.8197 47.438 4
-3 -1 12 11.9246 32.292 10
3 1 -12 21.0959 32.6221 2
-3 -1 12 35.0002 54.9395 3
-3 -1 12 42.337 29.7058 6
-3 -1 12 38.6015 31.1528 12
-3 -1 11 220.788 36.4728 12
3 1 -11 156.617 62.5428 4
-3 -1 11 251.08 35.5516 6
-3 -1 11 303.503 67.5163 4
-3 -1 11 250.718 38.3219 10
3 1 -11 216.154 51.843 2
-3 -1 11 213.364 62.5345 3
-3 -1 10 3286.7 193.555 10
3 1 -10 2996.72 225.984 2
-3 -1 10 2998.5 189.933 12
-3 -1 10 2961.73 189.577 6
-3 -1 10 2351.6 218.443 3
3 1 -10 2484.71 229.144 4
-3 -1 10 3465.95 246.645 4
3 1 -9 10.4021 41.8437 4
-3 -1 9 50.7971 48.5655 4
-3 -1 9 22.2638 25.2451 10
3 1 -9 33.3326 35.0703 2
-3 -1 9 7.3745 38.8131 3
-3 -1 9 25.8655 23.4201 12
3 1 -8 571.616 71 2
-3 -1 8 675.194 89.3668 4
-3 -1 8 548.345 46.7779 12
3 1 -8 567.384 81.4919 4
-3 -1 8 583.598 48.6468 10
3 1 -7 2946.12 207.018 2
3 1 -7 2477.66 207.809 4
-3 -1 7 3271.35 228.821 4
3 1 -6 2570.05 194.868 4
3 1 -5 6695.82 439.124 4
3 1 -4 26907.3 1630.03 4
-3 -1 4 26118.6 1612.34 1
-3 -1 4 27571.8 1619.14 2
-3 -1 3 2240.09 158.007 1
3 1 -3 1513.62 162.876 4
-3 -1 2 10971.1 703.298 2
-3 -1 2 11783.1 698.441 1
-3 -1 1 7300.59 475.922 2
-3 -1 1 7780.58 470.495 1
-3 -1 0 18437.9 1054.35 1
3 1 0 15634.9 1067.74 4
3 1 1 15641.6 956.185 1
3 1 2 2952.93 206.807 1
3 1 3 16340.6 1004.45 1
3 1 4 5644.89 370.219 1
-3 -1 -5 1602.79 151.41 3
3 1 5 1121.79 108.925 1
-3 -1 -6 3198.54 268.714 3
3 1 6 3290.14 236.083 1
3 1 7 662.203 80.1816 1
-3 -1 -7 499.445 108.997 3
3 1 7 609.329 53.3508 5
-3 -1 -8 2293.25 208.636 3
3 1 8 1892.05 147.443 13
3 1 8 2198.44 172.639 1
3 1 8 2057.92 136.937 5
3 1 9 50.7093 29.254 5
3 1 9 17.6474 30.1933 6
-3 -1 -9 59.1253 69.8703 3
3 1 9 -41.1208 60.6851 13
3 1 9 50.2211 41.7215 1
3 1 10 25.7755 26.2613 5
3 1 10 22.2342 30.5777 6
3 1 10 -20.6885 60.7058 13
-3 -1 -10 56.2529 66.5246 3
3 1 10 46.1347 38.6128 1
3 1 11 15.6812 33.9057 1
3 1 11 -0.84817 27.8646 5
-3 -1 -11 17.293 57.4439 3
3 1 11 -116.809 66.5601 13
3 1 11 -14.9342 33.5103 6
3 1 11 46.5419 72.2357 4
3 1 12 45.8 29.5284 5
3 1 12 24.0215 68.3318 4
3 1 12 40.3 34.7366 6
3 1 13 606.309 122.603 4
3 1 13 768.934 69.8134 5
3 1 13 720.65 69.8938 6
3 1 14 658.199 67.5012 5
3 1 14 644.783 68.3954 6
3 1 15 393.098 52.1789 5
3 1 15 356.158 56.4966 6
3 1 16 120.666 42.0223 5
3 1 16 113.14 48.3268 6
3 1 17 40.927 41.6535 5
3 1 17 65.3571 49.5307 6
3 1 18 221.359 52.5338 5
3 1 18 211.982 57.5482 6
3 1 19 1118.94 100.346 5
3 1 20 2873.64 200.758 5
3 1 21 1.20864 40.4748 5
3 1 22 1001.98 90.3111 5
3 1 23 65.2801 37.2511 5
3 1 24 91.626 35.2702 5
3 1 25 41.3622 28.5303 5
3 1 26 18.5732 23.5199 5
3 1 27 42.2848 20.4765 5
3 1 28 19.9236 15.5923 5
3 1 28 19.3148 15.4097 9
-3 -2 29 27.265 17.5458 5
-3 -2 29 -19.5811 21.9566 6
-3 -2 28 228.603 37.7495 6
-3 -2 27 118.051 37.3201 6
-3 -2 26 1687.79 125.114 6
-3 -2 25 111.36 48.2226 6
-3 -2 24 490.754 68.9009 6
-3 -2 23 593.272 79.2232 6
-3 -2 22 293.542 71.3716 6
-3 -2 21 214.084 71.8103 6
-3 -2 20 1450.55 118.792 6
-3 -2 20 1107.8 104.818 8
-3 -2 19 187.092 64.1034 6
-3 -2 19 179.915 56.4116 8
-3 -2 18 -18.4946 50.9059 8
-3 -2 18 68.1968 53.8377 6
-3 -2 17 110.567 48.6998 8
-3 -2 17 157.644 49.9078 6
-3 -2 16 15.4136 41.2589 8
-3 -2 16 33.6066 43.0892 6
-3 -2 15 177.396 43.9158 8
-3 -2 15 188.279 46.7601 6
-3 -2 14 152.347 38.4366 8
-3 -2 14 112.135 65.9964 3
-3 -2 14 131.897 40.8158 6
-3 -2 13 1619.22 109.848 6
3 2 -13 1237.07 162.976 4
-3 -2 13 1221.41 151.311 3
-3 -2 13 1609.36 160.264 4
-3 -2 12 3162.13 193.496 6
3 2 -12 2591.7 252.982 4
-3 -2 12 2382.17 233.145 3
3 2 -12 3192.58 241.77 2
-3 -2 12 3047.96 248.886 4
3 2 -11 268.325 77.3971 4
-3 -2 11 371.653 76.0213 4
-3 -2 11 422.529 45.4524 12
3 2 -11 414.533 68.2959 2
-3 -2 11 438.768 44.2325 6
-3 -2 11 263.466 64.7179 3
3 2 -10 470.446 86.687 4
-3 -2 10 573.19 86.74 4
-3 -2 10 534.877 47.1853 12
-3 -2 10 368.049 66.4226 3
-3 -2 10 444.244 44.4772 6
3 2 -10 464.075 70.0992 2
-3 -2 9 1626.59 108.966 12
3 2 -9 1679.21 143.833 2
3 2 -9 1345.18 149.492 4
-3 -2 9 1866.18 160.737 4
-3 -2 8 2215 141.881 12
3 2 -8 2241.67 175.267 2
3 2 -8 1944.31 183.875 4
-3 -2 8 2463.52 194.578 4
3 2 -7 402.973 70.5953 4
-3 -2 7 402.882 73.9602 4
-3 -2 6 471.548 76.1316 4
3 2 -6 339.473 64.6928 4
-3 -2 5 8956.54 553.08 4
3 2 -5 7921.71 542.087 4
-3 -2 4 194.961 40.1425 2
-3 -2 4 77.1296 35.5095 1
-3 -2 3 424.864 54.5041 2
-3 -2 3 317.365 49.2015 1
-3 -2 2 9942.29 630.664 2
-3 -2 2 10218.4 626.447 1
3 2 -1 7788.52 544.334 4
-3 -2 1 8019.38 528.669 1
-3 -2 0 19861.4 1191.29 1
3 2 0 19211.4 1203.47 4
-3 -2 -1 2280.34 163.093 1
3 2 1 2461.52 168.485 1
3 2 1 1928.76 170.061 4
-3 -2 -2 9893.37 605.496 1
3 2 2 10161.7 610.275 1
3 2 2 8748.51 614.853 4
3 2 3 1620.82 134.719 1
3 2 4 3056.59 224.068 1
3 2 5 629.437 77.414 1
-3 -2 -6 3301.02 272.919 3
3 2 6 3183.81 235.773 1
3 2 7 8458.67 554.616 1
-3 -2 -7 8558.65 592.656 3
-3 -2 -8 1721.4 193.46 3
3 2 8 1809.02 155.872 1
-3 -2 -9 1371.3 171.561 3
3 2 9 1389.09 134.749 1
3 2 10 1015.69 110.774 1
-3 -2 -10 844.698 140.873 3
3 2 11 3735.51 324.678 4
-3 -2 -11 3504.33 319.243 3
3 2 11 3989.43 291.529 1
3 2 12 171.404 74.6794 4
3 2 16 1731.19 132.872 5
3 2 17 830.258 85.2533 5
3 2 18 221.119 53.3221 5
3 2 19 326.202 58.154 5
3 2 20 1669.26 130.482 5
3 2 21 56.7726 44.7166 5
3 2 22 479.379 61.8163 5
3 2 23 79.7094 39.3027 5
3 2 24 231.266 41.2177 5
3 2 25 1099.08 85.4622 5
3 2 26 11.3004 23.5299 5
-3 -2 -26 11.6553 29.0289 10
3 2 27 5.73713 19.3848 5
3 2 27 9.7101 20.2941 9
-3 -2 -27 -0.63804 23.5332 10
3 2 28 174.652 22.4337 5
-3 -2 -28 162.83 24.9656 10
-3 -3 29 1.21735 13.347 5
-3 -3 29 -14.1062 21.4683 6
-3 -3 28 101.677 23.6667 5
-3 -3 28 118.948 31.7863 6
-3 -3 28 104.436 37.543 12
-3 -3 27 124.439 37.907 6
-3 -3 27 144.998 46.4725 12
-3 -3 26 176.36 46.3346 6
-3 -3 26 113.685 51.3293 12
-3 -3 25 68.9198 48.3206 6
-3 -3 25 60.9975 53.7505 12
-3 -3 24 215.011 59.4124 6
-3 -3 24 182.093 67.4589 12
-3 -3 23 -26.8745 64.5842 6
-3 -3 23 45.9065 64.122 12
-3 -3 22 81.1078 67.5603 6
-3 -3 22 96.6832 71.4367 12
-3 -3 21 243.48 75.9734 12
-3 -3 21 291.928 74.2273 6
-3 -3 20 64.6909 51.2441 8
-3 -3 20 121.377 63.6335 6
-3 -3 20 122.373 68.0795 12
-3 -3 19 1514.92 125.886 8
-3 -3 19 1940.47 140.414 6
-3 -3 19 1602.23 136.841 12
-3 -3 18 -3.71307 47.705 8
-3 -3 18 108.502 57.6112 6
-3 -3 18 78.1427 59.3851 12
-3 -3 17 14.9646 48.1963 6
-3 -3 17 -20.1896 44.0545 8
-3 -3 17 -80.4307 69.7399 10
-3 -3 16 1.64213 39.5476 8
-3 -3 16 -4.0189 45.8365 6
-3 -3 16 -10.4415 54.7248 10
-3 -3 15 1241.57 105.03 10
-3 -3 15 1166.19 97.3502 6
-3 -3 15 1150.18 92.5855 8
-3 -3 14 652.432 61.057 8
-3 -3 14 667.6 72.1682 10
-3 -3 14 612.827 64.2191 6
-3 -3 13 408.041 55.2155 10
-3 -3 13 427.447 50.2342 6
3 3 -12 197.235 77.1302 4
-3 -3 12 138.839 60.5311 4
-3 -3 12 207.756 42.093 10
-3 -3 12 200.294 36.5489 6
3 3 -12 146.187 51.5631 2
-3 -3 12 76.6296 48.7814 3
3 3 -11 13352.8 849.218 2
-3 -3 11 13292.8 796.116 6
3 3 -11 11400.3 865.867 4
-3 -3 11 14697.4 800.562 10
-3 -3 11 13368.6 863.564 4
3 3 -10 505.863 106.339 4
-3 -3 10 819.204 65.9886 10
3 3 -10 683.994 89.6641 2
-3 -3 10 759.371 60.9253 6
-3 -3 10 767.588 106.815 4
3 3 -9 175.318 67.1517 4
-3 -3 9 157.286 58.884 4
-3 -3 9 138.028 32.7758 10
3 3 -8 115.264 55.9548 4
-3 -3 8 133.82 57.1252 4
-3 -3 8 143.227 29.0575 10
3 3 -7 40.62 54.3835 4
-3 -3 7 2.83115 45.1556 4
-3 -3 7 52.3998 24.0392 10
-3 -3 6 8062.21 536.855 4
-3 -3 5 6314.76 413.616 2
-3 -3 4 1955.27 150.312 2
-3 -3 4 1922.15 148.48 1
3 3 -3 204.888 58.7749 4
-3 -3 3 313.591 48.8157 2
-3 -3 3 197.298 45.7996 1
3 3 -2 238.509 56.5863 4
-3 -3 2 267.802 47.2419 1
-3 -3 2 247.092 47.2025 2
3 3 -1 600.951 78.3196 4
-3 -3 1 589.445 66.1628 1
-3 -3 1 667.187 74.5917 2
-3 -3 0 26314.6 1639.48 1
3 3 0 28178.6 1653.1 4
3 3 1 7317.24 472.827 4
-3 -3 -1 7178.19 463.148 1
-3 -3 -2 7383.33 496.213 1
3 3 2 7748.08 504.075 4
3 3 2 8367.16 506.818 1
3 3 3 7507.02 464.587 1
-3 -3 -3 7255.32 457.52 1
3 3 3 6385.69 458.476 4
3 3 4 6163.01 376.909 1
3 3 4 4907.91 364.042 4
3 3 5 2662.09 219.562 4
3 3 5 3474.26 234.571 1
3 3 6 1599.75 108.558 5
3 3 6 1310.05 134.554 4
3 3 7 4688.32 304.32 1
3 3 7 3909.03 254.607 5
3 3 8 166.842 32.0586 5
-3 -3 -8 175.412 94.2146 3
3 3 8 104.713 48.9316 1
3 3 9 1029.91 82.7197 5
3 3 9 1077.66 116.527 1
3 3 10 451.197 76.5006 1
-3 -3 -10 635.561 126.243 3
3 3 10 514.255 52.0409 5
3 3 11 1198.05 89.9398 5
3 3 11 876.087 135.913 4
3 3 12 1469.6 110.55 5
3 3 13 318.553 48.5217 5
-3 -3 -25 587.567 58.6429 10
3 3 26 115.649 28.6243 5
-3 -3 -26 143.527 31.6809 10
3 3 26 126.302 28.6164 9
3 3 27 20.2108 18.9773 5
3 3 27 30.0015 19.412 9
-3 -3 -27 31.3629 22.0187 10
-3 -3 -28 180.682 23.9884 10
-3 -4 29 0.49475 20.2992 6
-3 -4 28 55.6792 17.95 5
-3 -4 28 104.924 29.652 6
-3 -4 28 95.2126 33.1789 12
-3 -4 27 278.435 43.5864 6
-3 -4 27 275.593 48.3724 12
-3 -4 26 28.5878 43.787 12
-3 -4 26 117.903 41.7994 6
-3 -4 25 1132.7 104.368 12
-3 -4 25 1255.65 103.638 6
-3 -4 24 153.124 61.5275 12
-3 -4 24 36.2195 59.7316 6
-3 -4 23 133.319 63.3931 12
-3 -4 23 93.5563 64.8868 6
-3 -4 22 1274.89 117.922 6
-3 -4 22 995.154 111.483 12
-3 -4 21 752.945 95.052 6
-3 -4 21 612.173 91.1781 12
-3 -4 20 180.142 71.6753 6
-3 -4 20 141.729 67.119 12
-3 -4 19 4501.4 286.041 12
-3 -4 19 4611.43 287.458 6
-3 -4 19 3836.5 274.177 8
-3 -4 18 934.968 94.7876 6
-3 -4 18 895.638 93.4423 12
-3 -4 18 815.307 82.3011 8
-3 -4 17 531.683 84.1187 10
-3 -4 17 672.768 78.486 12
-3 -4 17 749.623 81.5466 6
-3 -4 17 658.494 70.2792 8
-3 -4 16 1724.36 143.917 10
-3 -4 16 1882.5 136.751 12
-3 -4 16 1873.23 138.761 6
-3 -4 16 1717.91 129.314 8
-3 -4 15 91.7018 40.1727 8
-3 -4 15 79.2492 51.7369 10
-3 -4 15 118.789 48.421 6
-3 -4 15 102.917 48.4525 12
-3 -4 14 782.525 70.2929 8
-3 -4 14 818.464 82.9228 10
-3 -4 14 836.645 74.7668 12
-3 -4 14 783.961 75.0839 6
-3 -4 13 129.048 36.0309 8
-3 -4 13 103.217 45.109 10
-3 -4 13 106.395 39.1658 6
-3 -4 13 82.0826 40.1807 12
-3 -4 12 2500.81 161.743 10
-3 -4 12 2368.56 156.295 6
-3 -4 12 2482.74 157.535 12
-3 -4 11 3916.98 324.346 4
-3 -4 11 4381.44 267.194 10
-3 -4 11 4266.53 263.459 12
-3 -4 11 4104.66 263.357 6
3 4 -11 3410.8 331.743 4
-3 -4 10 1230.68 89.1722 10
3 4 -10 1067.86 145.312 4
-3 -4 10 1000.06 130.32 4
-3 -4 10 1161.32 85.6818 12
3 4 -9 108.849 65.2067 4
-3 -4 9 86.3854 56.5065 4
-3 -4 9 146.958 33.7135 10
-3 -4 9 154.472 31.6258 12
-3 -4 8 2682.05 175.019 12
-3 -4 8 2644.73 227.818 4
-3 -4 8 2847.8 177.527 10
-3 -4 7 3530 214.287 10
-3 -4 7 3265.04 212.354 12
-3 -4 6 44255.8 2628.63 10
-3 -4 6 43877.4 2627.82 12
-3 -4 5 2067.94 154.43 2
-3 -4 5 2069.37 120.224 12
-3 -4 5 1669.53 145.184 1
3 4 -5 1139.63 151.382 4
-3 -4 5 1084.84 148.55 4
3 4 -4 255.683 64.2813 4
-3 -4 4 243.74 66.0072 4
-3 -4 4 325.406 54.3289 2
-3 -4 4 269.208 53.0882 1
-3 -4 3 24354.3 1456.98 2
3 4 -3 23211.2 1465.11 4
-3 -4 3 23748.7 1455.19 1
-3 -4 2 18877.9 1144.25 2
-3 -4 2 18146.5 1139.47 1
3 4 -2 18594.8 1150.45 4
-3 -4 1 1134.22 105.303 2
3 4 -1 941.945 103.662 4
-3 -4 1 921.137 94.5305 1
-3 -4 0 15776.5 984.013 1
3 4 0 16145.6 993.611 4
-3 -4 -1 532.577 68.1809 1
3 4 1 528.228 71.894 4
-3 -4 -2 2757.83 210.797 1
3 4 2 3052.25 216.934 4
-3 -4 -3 1037.94 104.884 1
3 4 3 992.809 104.933 4
3 4 3 1309.06 118.814 1
3 4 4 5434.15 324.826 1
3 4 4 4227.35 271.234 5
3 4 5 568.926 78.0744 4
-3 -4 -5 531.684 51.1836 10
3 4 5 582.672 50.698 5
3 4 6 5473.42 340.095 1
-3 -4 -6 4446.66 283.822 10
3 4 6 4534.7 313.927 4
3 4 6 4469.12 283.21 5
3 4 7 4180.38 267.029 5
3 4 7 3863.43 292.974 4
3 4 8 2519.71 162.543 5
3 4 8 2998.9 220.575 1
3 4 9 2655.96 231.427 4
-3 -4 -9 3237.11 300.67 3
3 4 9 3441.63 212.143 5
3 4 9 3667.4 267.998 1
3 4 10 1342.46 100.461 5
3 4 11 5.40925 30.5252 5
3 4 12 343.874 48.126 5
3 4 13 3653.34 241.04 5
3 4 14 243.975 46.1666 5
3 4 15 369.667 54.4445 5
3 4 16 269.826 53.2024 5
3 4 17 7442.2 469.764 5
3 4 18 3830.01 257.016 5
3 4 19 2110.06 156.075 5
3 4 20 8960.73 559.433 5
3 4 21 22.8257 41.8038 5
3 4 22 110.077 42.9337 5
3 4 23 342.147 48.605 5
-3 -4 -24 128.392 36.6477 10
3 4 25 11.2906 27.3704 9
-3 -4 -25 -4.61324 27.084 10
-3 -4 -26 108.139 27.286 10
3 4 26 115.144 26.6098 9
-3 -4 -27 -7.04945 18.6742 10
3 4 27 14.6538 16.3619 9
-3 -4 -28 9.94795 13.0803 10
-3 -5 29 64.0672 19.5867 6
-3 -5 28 7.24183 25.3068 6
-3 -5 27 51.6849 17.9178 5
-3 -5 27 116.029 34.9618 6
-3 -5 27 75.9506 37.0687 12
-3 -5 26 121.505 42.8391 6
-3 -5 26 68.9679 42.566 12
-3 -5 25 499.86 65.2226 6
-3 -5 25 409.001 64.8806 12
-3 -5 24 1664.64 135.669 12
-3 -5 24 1780.62 140.353 6
-3 -5 23 723.522 90.4679 6
-3 -5 23 721.537 85.9686 12
-3 -5 22 300.95 76.9396 6
-3 -5 22 158.58 67.3308 12
-3 -5 21 45.7281 71.3467 6
-3 -5 21 -12.1045 65.7842 12
-3 -5 20 6.57916 63.5933 12
-3 -5 20 81.4214 68.0176 6
-3 -5 19 71.1136 48.5184 8
-3 -5 19 222.183 67.7815 6
-3 -5 19 161.046 64.6524 12
-3 -5 18 292.653 55.2466 8
-3 -5 18 291.893 67.3404 12
-3 -5 18 426.905 71.9031 6
-3 -5 17 937.004 89.1906 8
-3 -5 17 1138.56 98.6393 12
-3 -5 17 1029.66 100.631 6
-3 -5 16 4382.96 282.882 12
-3 -5 16 4277.41 292.127 10
-3 -5 16 4250.37 283.773 6
-3 -5 16 4326.64 277.027 8
-3 -5 15 1891.96 147.09 10
-3 -5 15 1809.16 139.383 6
-3 -5 15 1962.04 138.813 12
-3 -5 15 1806.87 132.449 8
-3 -5 14 77.5866 37.8989 8
-3 -5 14 55.115 49.6265 10
-3 -5 14 69.9522 43.7435 6
-3 -5 14 97.7325 45.1109 12
-3 -5 13 1367.8 102.082 8
-3 -5 13 1465.93 107.387 12
-3 -5 13 1354.39 106.841 6
-3 -5 13 1500.72 113.34 10
-3 -5 12 743.239 73.3816 10
-3 -5 12 746.484 68.137 6
-3 -5 12 767.775 68.8249 12
-3 -5 11 7390.48 444.125 10
-3 -5 11 6959.16 439.693 12
-3 -5 10 1806.98 126.011 12
-3 -5 10 1914.21 129.784 10
-3 -5 9 7641.56 463.629 10
-3 -5 9 7457.44 461.082 12
-3 -5 8 5171.07 323.745 12
-3 -5 8 5324.04 325.769 10
-3 -5 7 1462.72 98.5952 10
3 5 -7 1140.74 146.361 4
-3 -5 7 1342.79 144.74 4
-3 -5 7 1388.76 96.4802 12
-3 -5 6 5298.95 313.941 10
-3 -5 6 4733.09 349.225 1
3 5 -6 4214.58 364.76 4
-3 -5 6 5204.17 313.209 12
-3 -5 6 4376.66 360.18 4
-3 -5 5 11681.5 703.503 10
-3 -5 5 10232.4 736.279 1
3 5 -5 10261.3 756.057 4
-3 -5 5 10469.9 751.829 4
-3 -5 5 12524.6 704.999 12
-3 -5 4 17780.3 1037.4 10
3 5 -4 16157 1089.95 4
-3 -5 4 16514.9 1073.47 1
-3 -5 4 16446.3 1085.79 4
-3 -5 3 16153.4 969.846 1
3 5 -3 15882.9 983.018 4
-3 -5 3 14387.4 973.758 4
3 5 -2 3247.33 246.2 4
-3 -5 2 3241.91 238.551 1
-3 -5 1 6948.08 452.771 1
3 5 -1 6757.81 460.659 4
-3 -5 0 531.097 69.8562 1
3 5 0 624.492 84.5878 4
-3 -5 -1 453.988 66.254 1
3 5 1 511.789 74.7981 4
3 5 2 7529.33 478.732 9
-3 -5 -2 7972.93 513.497 1
-3 -5 -3 1175.85 117.639 1
-3 -5 -3 1158.16 87.4445 10
3 5 3 1376.11 90.3241 9
3 5 3 1090.55 116.858 4
3 5 4 6908.57 406.969 4
-3 -5 -4 5932.1 369.177 10
-3 -5 -4 6614.82 411.432 1
3 5 4 5748.81 367.525 5
-3 -5 -5 2733.33 183.3 10
3 5 5 2836.05 182.461 5
3 5 5 3198.63 235.559 1
3 5 5 3106.9 214.864 4
3 5 6 1166.02 86.0305 5
-3 -5 -6 1176.08 87.3061 10
3 5 6 1353.38 133.577 1
3 5 6 1298.44 113.247 4
3 5 7 176.11 29.6818 5
3 5 7 168.286 43.9727 4
-3 -5 -7 182.431 33.5957 10
3 5 7 216.718 59.3991 1
3 5 8 3518.7 264.135 1
-3 -5 -8 3071.38 205.494 10
3 5 8 3136.06 228.179 4
3 5 8 3223.39 205.441 5
3 5 9 302.862 39.1974 5
3 5 10 1793.5 127.33 5
3 5 11 1507.81 111.439 5
3 5 12 27.2395 30.8383 5
3 5 13 4282.86 277.95 5
3 5 14 1621.7 122.878 5
3 5 15 861.312 81.8763 5
3 5 16 288.903 50.538 5
3 5 17 1531.3 121.123 5
3 5 18 725.01 76.7834 5
3 5 19 246.844 53.4087 5
3 5 20 1873.05 139.67 5
3 5 21 91.3176 40.1342 5
3 5 22 204.9 43.1866 5
-3 -5 -22 168.013 40.3483 10
3 5 23 540.391 55.2062 9
-3 -5 -23 387.649 51.38 10
3 5 23 463.293 51.2751 5
3 5 24 37.2522 28.5223 5
3 5 24 23.9978 29.924 9
-3 -5 -24 42.8278 27.8751 10
-3 -5 -25 331.899 39.6802 10
3 5 25 342.413 40.0535 9
3 5 25 365.163 39.2386 5
3 5 26 32.31 20.0202 5
3 5 26 5.09473 19.7394 9
-3 -5 -26 16.1835 20.2826 10
-3 -5 -27 25.8838 15.5848 10
-3 -6 28 174.535 29.0273 6
-3 -6 27 58.7466 30.8853 6
-3 -6 27 28.769 29.291 12
-3 -6 26 22.5408 36.4605 6
-3 -6 26 30.1058 36.6732 12
-3 -6 25 140.343 49.6107 6
-3 -6 25 101.077 46.0328 12
-3 -6 24 571.087 71.9028 12
3 6 -23 1123.39 188.411 7
-3 -6 23 2268.8 150.358 12
-3 -6 22 126.954 62.1919 12
-3 -6 21 677.784 87.8027 12
-3 -6 20 -20.8833 63.582 12
-3 -6 19 11833.5 733.302 12
-3 -6 18 577.311 77.414 12
-3 -6 18 485.843 62.5044 8
-3 -6 17 1137.88 96.1334 8
-3 -6 17 1270.24 108.375 12
-3 -6 16 264.533 60.0651 12
-3 -6 16 161.903 67.2902 10
-3 -6 16 190.507 45.2383 8
-3 -6 15 1797.26 144.341 10
-3 -6 15 1871.28 136.22 12
-3 -6 15 1693.63 126.399 8
-3 -6 14 2894.94 197.508 10
-3 -6 14 2802.57 188.986 12
-3 -6 14 2676.21 182.746 8
-3 -6 13 5313.79 342.8 8
-3 -6 13 5976.01 356.441 10
-3 -6 13 5448.33 347.628 12
-3 -6 12 84.2414 33.6232 8
-3 -6 12 47.3694 45.0569 10
-3 -6 12 147.171 43.5967 12
-3 -6 11 1659.61 119.219 10
-3 -6 11 1545.52 113.698 12
-3 -6 10 76.6692 34.0096 12
-3 -6 10 88.2163 35.8779 10
-3 -6 9 766.273 67.4695 10
-3 -6 9 792.423 65.0784 12
-3 -6 8 9241.64 531.899 12
-3 -6 8 9141.8 533.795 10
3 6 -8 7477.53 613.255 4
3 6 -8 8261.31 530.725 9
-3 -6 8 7568.91 592.036 4
-3 -6 7 3952.77 238.951 12
-3 -6 7 3987.15 240.3 10
-3 -6 7 3266.17 290.372 4
-3 -6 7 3396.78 280.3 1
3 6 -7 3162.27 307.861 4
3 6 -7 3737.39 238.435 9
-3 -6 6 2389 152.721 10
3 6 -6 2031.08 213.278 4
-3 -6 6 2100.19 188.738 1
3 6 -6 2327.64 151.495 9
-3 -6 6 2397.29 152.318 12
-3 -6 6 2047.75 201.632 4
-3 -6 5 7748.25 533.588 2
-3 -6 5 8491.16 492.089 10
3 6 -5 6981.79 551.06 4
3 6 -5 7595.96 490.66 9
-3 -6 5 7154.36 530.72 1
-3 -6 5 7489.51 546.426 4
-3 -6 5 8832 493.588 12
-3 -6 4 2843.68 182.751 10
-3 -6 4 2841.64 222.021 2
-3 -6 4 2653.82 221.025 1
-3 -6 4 2231.95 224.363 4
3 6 -4 2527.19 236.768 4
3 6 -4 2610.13 182.087 9
-3 -6 3 1873.08 149.564 2
-3 -6 3 1513.73 104.575 10
3 6 -3 1380.34 153.729 4
3 6 -3 1663.02 106.541 9
-3 -6 3 1427.96 139.974 1
-3 -6 3 1085.74 137.429 4
-3 -6 2 1036.25 107.989 1
-3 -6 2 1079.33 111.313 2
-3 -6 2 1083.02 74.9428 10
3 6 -2 970.93 119.424 4
3 6 -2 952.856 75.993 9
-3 -6 1 2460.36 196.149 1
-3 -6 1 2682.92 206.001 2
-3 -6 1 2490.48 160.552 10
3 6 -1 2697.27 211.966 4
3 6 -1 2463.41 163.346 9
-3 -6 0 1210.38 87.6431 10
-3 -6 0 1235.76 119.495 1
-3 -6 0 1421.09 132.629 2
3 6 0 1359.68 131.591 4
3 6 0 1307.53 91.9379 9
-3 -6 -1 948.874 70.2531 10
-3 -6 -1 923.334 100.017 1
3 6 1 901.271 102.728 4
3 6 1 976.971 73.8644 9
-3 -6 -2 1384.53 97.7773 10
3 6 2 1420.37 101.43 9
3 6 2 1569.81 135.884 4
-3 -6 -2 1472.83 133.835 1
3 6 3 39.6127 40.8682 4
-3 -6 -3 81.7305 25.6249 10
-3 -6 -3 98.6384 43.7754 1
3 6 3 94.1291 30.92 9
-3 -6 -4 1181.81 88.311 10
-3 -6 -4 1268.89 124.08 1
3 6 4 1309.85 93.0893 9
3 6 4 1250.61 118.677 4
-3 -6 -5 2067.03 138.778 10
3 6 5 2151.31 142.511 9
3 6 5 2372.1 173.193 4
3 6 5 1974.22 136.713 5
3 6 6 81.7581 24.3009 5
3 6 6 70.7482 37.4874 4
-3 -6 -6 106.691 29.0441 10
-3 -6 -7 364.18 43.0249 10
3 6 7 343.806 39.5153 5
-3 -6 -8 54.2619 28.9071 10
3 6 8 33.2253 25.3125 5
-3 -6 -9 3172.54 212.953 10
3 6 9 3378.84 213.064 5
-3 -6 -10 1731.99 127.38 10
3 6 10 1893.1 128.26 5
-3 -6 -11 355.18 48.7775 10
3 6 11 406.054 47.4888 5
-3 -6 -12 1955.24 141.313 10
3 6 12 2029.62 141.572 5
3 6 13 291.817 44.8127 5
-3 -6 -13 315.773 47.056 10
3 6 14 111.762 37.4801 5
3 6 15 5.50343 36.9018 5
3 6 16 1661.32 125.979 5
3 6 17 75.9448 38.9263 5
-3 -6 -17 61.6161 41.2565 10
-3 -6 -18 284.779 52.0173 10
3 6 18 315.038 51.146 5
-3 -6 -19 657.449 69.3813 10
3 6 19 680.746 69.6866 5
3 6 20 199.793 43.669 5
-3 -6 -20 173.036 43.2012 10
3 6 20 239.276 50.1643 9
3 6 21 123.178 37.7151 5
3 6 21 209.09 45.9762 9
-3 -6 -21 168.82 39.1645 10
3 6 22 6.32144 29.1723 5
-3 -6 -22 31.032 31.8417 10
3 6 22 25.2255 35.7736 9
3 6 23 174.939 33.5541 5
3 6 23 142.939 37.1485 9
-3 -6 -23 161.92 33.6629 10
3 6 24 235.605 32.6402 5
-3 -6 -24 199.402 32.6305 10
3 6 24 243.92 36.8298 9
3 6 25 34.6166 20.5203 5
-3 -6 -25 26.7185 20.2481 10
3 6 25 31.6588 23.8928 9
3 6 26 11.821 17.6041 9
-3 -6 -26 0.81976 15.0227 10
-3 -7 26 -2.06051 29.5819 12
-3 -7 25 201.1 43.1625 12
-3 -7 24 122.816 45.0181 12
3 7 -23 281.689 120.276 7
-3 -7 23 484.386 63.8297 12
-3 -7 22 341.532 62.6274 12
-3 -7 21 2588.17 187.265 12
-3 -7 20 3154.72 221.946 12
-3 -7 19 28.7604 57.8166 12
-3 -7 18 2443.17 178.989 12
-3 -7 17 3148.09 206.059 12
-3 -7 17 2780.25 192.977 8
-3 -7 16 1448.79 109.97 8
-3 -7 16 1559.47 122.99 12
-3 -7 15 517.872 80.1873 10
-3 -7 15 555.615 60.4617 8
-3 -7 15 660.672 73.7122 12
-3 -7 14 151.071 39.0288 8
-3 -7 14 171.669 59.207 10
-3 -7 14 154.511 50.6383 12
-3 -7 13 55.4998 33.5087 8
-3 -7 13 5.94151 46.366 10
-3 -7 13 27.6037 44.0518 12
-3 -7 12 1661.26 123.319 10
-3 -7 12 1492.13 108.697 8
-3 -7 12 1562.65 115.616 12
-3 -7 11 1673.92 120.159 12
-3 -7 11 1677.06 124.719 10
-3 -7 10 44.4305 35.524 12
-3 -7 10 85.7231 39.9317 10
3 7 -10 94.3876 35.4564 9
-3 -7 9 7424.25 425.581 10
3 7 -9 6161.23 421.475 9
-3 -7 9 7049.47 422.086 12
-3 -7 8 1356.01 94.4655 12
-3 -7 8 1404.44 96.8954 10
3 7 -8 1152.48 94.7441 9
-3 -7 7 292.766 39.5394 10
3 7 -7 273.433 40.4991 9
-3 -7 7 293.456 37.7462 12
-3 -7 6 1387.41 164.09 4
-3 -7 6 1902.68 124.052 10
3 7 -6 1501.12 189.625 4
3 7 -6 1774.15 124.814 9
-3 -7 6 1934.27 123.939 12
-3 -7 5 214.244 58.4441 1
3 7 -5 172.517 78.7535 4
-3 -7 5 367.195 41.4641 10
-3 -7 5 223.282 66.5858 4
-3 -7 5 387.524 44.1543 12
-3 -7 5 347.436 66.5015 2
3 7 -5 400.22 43.6591 9
-3 -7 4 16.2647 33.5436 12
3 7 -4 90.7286 63.6331 4
-3 -7 4 31.5677 36.6704 1
-3 -7 4 27.8018 44.5944 4
-3 -7 4 33.4139 38.4065 2
-3 -7 4 27.7536 24.5666 10
3 7 -4 101.692 30.6838 9
-3 -7 3 7111.38 404.609 10
-3 -7 3 5282.56 446.518 4
3 7 -3 5971.73 467.595 4
3 7 -3 6448.97 405.694 9
-3 -7 3 6215.94 450.137 1
-3 -7 3 6897.9 454.569 2
-3 -7 2 744.068 94.809 2
-3 -7 2 690.308 91.3478 1
3 7 -2 545.81 96.6677 4
-3 -7 2 775.541 59.7608 10
3 7 -2 747.968 63.2905 9
-3 -7 1 1645.22 108.257 10
-3 -7 1 1434.89 141.011 1
3 7 -1 1519.65 156.989 4
3 7 -1 1597.13 113.224 9
-3 -7 1 1699.33 154.086 2
-3 -7 0 5.46463 32.5295 1
3 7 0 84.6873 53.6242 4
-3 -7 0 -9.01086 20.7964 10
-3 -7 0 -28.4955 44.9345 2
3 7 0 29.8703 29.8837 9
-3 -7 -1 3691.23 235.858 10
-3 -7 -1 4202.11 294.654 2
-3 -7 -1 3376.8 273.703 1
3 7 1 3826.44 286.905 4
3 7 1 3899.84 241.691 9
-3 -7 -2 3201.6 204.7 10
3 7 2 3145.92 249.006 4
3 7 2 3367.12 210.644 9
-3 -7 -2 3004.07 245.031 1
-3 -7 -3 2298.14 195.775 1
-3 -7 -3 2347.65 154.727 10
3 7 3 2359.64 194.311 4
3 7 3 2439.37 160.715 9
3 7 4 299.707 60.6686 4
-3 -7 -4 322.103 38.2291 10
3 7 4 348.646 46.4197 9
-3 -7 -5 1826.55 126.321 10
3 7 5 1928.66 133.595 9
-3 -7 -6 236.461 34.0268 10
3 7 6 234.123 32.0419 5
3 7 6 283.592 43.949 9
3 7 7 2026.53 134.649 9
-3 -7 -7 1778.36 126.654 10
3 7 7 1815.37 125.597 5
3 7 8 307.747 48.7918 9
-3 -7 -8 322.875 40.3033 10
3 7 8 250.336 36.4511 5
-3 -7 -9 660.148 60.7587 10
3 7 9 673.499 60.0654 5
3 7 10 160.434 33.6014 5
-3 -7 -10 185.455 36.5818 10
3 7 11 -0.89971 27.3665 5
-3 -7 -11 18.1324 33.1008 10
3 7 12 264.34 41.5866 5
3 7 12 292.211 53.6284 9
-3 -7 -12 303.319 45.4022 10
3 7 13 2022.45 139.393 9
-3 -7 -13 1723.38 131.381 10
3 7 13 1784.74 130.856 5
3 7 14 655.184 66.9828 5
-3 -7 -14 649.076 69.1694 10
3 7 14 842.691 77.4171 9
-3 -7 -15 4363.07 312.756 10
3 7 15 4740.52 314.162 5
3 7 16 15.9844 35.5834 5
-3 -7 -16 47.0479 38.006 10
3 7 16 -19.1649 45.3834 9
-3 -7 -17 28.0712 35.7542 10
3 7 17 48.8643 34.7152 5
3 7 17 68.8467 49.8754 9
-3 -7 -18 -6.10882 33.5827 10
3 7 18 5.21658 32.4281 5
3 7 18 98.6996 45.8276 9
3 7 19 34.6151 43.6997 9
-3 -7 -19 23.4819 33.2786 10
3 7 19 31.1887 30.9337 5
3 7 20 79.8449 33.2785 5
3 7 20 113.425 43.0022 9
-3 -7 -20 106.63 34.9983 10
3 7 21 56.2209 29.7055 5
-3 -7 -21 35.4121 29.016 10
3 7 21 72.6746 38.8964 9
3 7 22 3.16377 25.2289 5
-3 -7 -22 21.6872 26.6623 10
3 7 22 -0.87286 31.9 9
-3 -7 -23 35.8333 23.2887 10
3 7 23 72.7817 24.4405 5
3 7 23 75.1629 31.3086 9
3 7 24 27.7783 19.7194 5
-3 -7 -24 32.7128 19.596 10
3 7 24 29.5604 25.3762 9
-3 -7 -25 61.9012 16.2663 10
3 7 25 58.3323 22.1129 9
-3 -8 27 5.47516 20.2123 6
-3 -8 26 -8.00095 21.2519 12
-3 -8 26 18.7872 29.0914 6
-3 -8 25 34.2939 38.2918 6
-3 -8 25 -0.6633 27.5026 12
-3 -8 24 149.135 54.2952 6
-3 -8 24 222.933 42.2791 12
3 8 -23 30.505 103.138 7
-3 -8 23 38.4549 57.652 6
-3 -8 23 54.9986 41.5417 12
-3 -8 22 62.6744 61.4916 6
-3 -8 22 136.137 47.3432 12
-3 -8 21 2414.17 173.057 6
-3 -8 21 2117.07 162.54 12
-3 -8 20 1807.42 146.632 12
-3 -8 20 2078.34 156.013 6
-3 -8 19 2149.29 167.703 12
-3 -8 19 2470.18 176.131 6
-3 -8 18 741.927 95.0632 6
-3 -8 18 655.857 81.4855 12
-3 -8 17 382.08 80.481 6
-3 -8 17 284.62 62.9966 12
-3 -8 16 121.019 71.0231 6
-3 -8 16 113.782 55.7094 12
-3 -8 15 2655.51 188.135 6
-3 -8 15 2514.44 180.816 12
-3 -8 14 234.922 63.5735 6
-3 -8 14 168.19 61.7606 10
-3 -8 14 246.861 55.8348 12
-3 -8 13 261.244 58.7165 6
-3 -8 13 313.64 62.5424 10
-3 -8 13 312.82 54.9246 12
-3 -8 12 422.43 60.543 10
-3 -8 12 424.531 54.1458 12
-3 -8 12 339.97 59.3104 6
-3 -8 11 1305.71 100.107 10
-3 -8 11 1277.81 94.453 12
-3 -8 10 850.907 72.7147 12
-3 -8 10 901.768 77.2859 10
3 8 -10 710.665 73.1858 9
-3 -8 9 2229.17 148.555 10
3 8 -9 1919.62 146.918 9
-3 -8 9 2246.78 146.231 12
-3 -8 8 206.908 35.013 12
3 8 -8 161.592 38.0679 9
-3 -8 8 151.841 38.2783 10
-3 -8 7 249.193 37.9056 12
3 8 -7 246.703 41.2239 9
-3 -8 7 229.16 38.8053 10
3 8 -6 923.518 77.2684 9
-3 -8 6 997.569 74.495 12
-3 -8 6 909.851 74.2247 10
-3 -8 5 91.5148 31.3346 12
-3 -8 5 103.403 29.5276 10
3 8 -5 148.659 36.7265 9
-3 -8 4 55.6349 30.8953 12
-3 -8 4 54.6695 24.926 10
3 8 -4 35.2883 30.8072 9
-3 -8 3 80.6154 40.5164 12
3 8 -3 5.05351 58.0573 4
-3 -8 3 11.3424 23.5474 10
3 8 -3 71.4815 31.7673 9
-3 -8 2 1633.73 110.449 10
3 8 -2 1310.18 166.085 4
3 8 -2 1662.65 116.247 9
3 8 -1 419.49 91.2249 4
-3 -8 1 413.712 43.4478 10
3 8 -1 520.807 53.0454 9
-3 -8 0 4692.59 286.517 10
3 8 0 4698.74 293.605 9
-3 -8 -1 4548.38 285.84 10
3 8 1 3897.33 337.294 4
3 8 1 4929.96 295.157 9
-3 -8 -2 2332.06 155.331 10
3 8 2 2513.42 165.112 9
-3 -8 -3 51.1487 24.3117 10
3 8 3 112.36 40.1913 9
-3 -8 -4 2475.64 168.253 10
3 8 4 2827.19 179.208 9
-3 -8 -5 3217.57 211.023 10
3 8 5 3435.86 219.844 9
-3 -8 -6 1654.28 121.641 10
3 8 6 2059.12 134.781 9
-3 -8 -7 110.652 29.3592 10
3 8 7 111.612 41.5338 9
3 8 8 160.191 29.6006 5
-3 -8 -8 125.432 30.9952 10
-3 -8 -9 419.783 46.9718 10
3 8 9 412.12 44.4048 5
-3 -8 -10 676.404 61.6089 10
3 8 10 662.947 59.7631 5
3 8 11 179.834 34.1686 5
-3 -8 -11 174.77 36.9789 10
-3 -8 -12 338.455 45.7619 10
3 8 12 358.856 59.0054 9
3 8 12 342.726 44.4331 5
3 8 13 1319.57 103.9 5
3 8 13 1626.51 117.734 9
-3 -8 -13 1289.68 103.71 10
3 8 14 585.175 60.2884 5
-3 -8 -14 617.747 62.519 10
3 8 14 684.87 74.7281 9
-3 -8 -15 3494.67 246.552 10
3 8 15 3534.09 246.937 5
-3 -8 -16 404.395 52.0909 10
3 8 16 473.509 52.8893 5
3 8 17 4.85412 29.8377 5
-3 -8 -17 37.2606 31.0544 10
3 8 17 43.6984 48.6569 9
3 8 18 218.761 38.618 5
-3 -8 -18 160.729 36.3598 10
-3 -8 -19 440.941 51.2475 10
3 8 19 565.957 54.9976 5
3 8 20 144.655 31.6291 5
-3 -8 -20 103.893 29.2074 10
3 8 20 53.3018 39.5224 9
3 8 21 105.744 28.4632 5
3 8 21 169.513 40.5159 9
-3 -8 -21 100.683 26.3817 10
3 8 22 51.6806 23.745 5
-3 -8 -22 37.278 21.7614 10
3 8 22 12.0945 31.5576 9
3 8 23 37.2928 27.9163 9
3 8 24 128.687 26.4316 9
3 8 25 126.441 20.4309 9
-3 -9 26 17.3904 21.4379 6
-3 -9 25 151.278 34.1445 6
3 9 -24 4.9951 64.9527 7
-3 -9 24 22.4065 25.4636 12
-3 -9 24 -56.7285 43.1938 6
3 9 -23 55.2941 96.7387 7
-3 -9 23 10.4554 49.5539 6
-3 -9 23 39.8278 33.0245 12
3 9 -22 262.455 128.336 7
-3 -9 22 361.992 66.0603 6
-3 -9 22 292.304 48.2124 12
-3 -9 21 215.19 48.6503 12
3 9 -21 104.382 137.594 7
-3 -9 21 254.12 65.6848 6
-3 -9 20 691.074 81.8123 6
-3 -9 20 471.632 66.9918 12
-3 -9 19 582.966 77.7147 6
-3 -9 19 392.88 63.4874 12
-3 -9 18 1280.02 112.804 6
-3 -9 18 992.562 97.745 12
-3 -9 17 2277.75 169.878 6
-3 -9 17 2073.13 158.46 12
-3 -9 16 37.0973 48.5515 12
-3 -9 16 82.6002 66.74 6
-3 -9 15 3221.63 208.848 6
-3 -9 15 2683.9 198.368 12
-3 -9 14 57.809 49.8552 12
3 9 -14 97.3705 44.6554 9
-3 -9 14 99.7587 61.8262 6
-3 -9 13 274.074 64.1251 6
-3 -9 13 294.989 61.1452 10
-3 -9 13 307.089 56.938 12
-3 -9 12 421.722 56.0073 12
-3 -9 12 387.795 62.1712 10
3 9 -12 203.093 52.1563 9
-3 -9 12 371.555 62.6199 6
-3 -9 11 -6.89321 37.9227 12
-3 -9 11 13.2985 43.5478 10
3 9 -11 -1.03323 44.3511 9
-3 -9 10 385.734 56.7813 10
3 9 -10 274.758 54.0636 9
-3 -9 10 426.309 52.9758 12
-3 -9 9 548.864 58.8036 10
-3 -9 9 528.249 57.6951 12
3 9 -9 451.932 61.0883 9
-3 -9 8 1788.37 123.564 12
-3 -9 8 1768.93 124.209 10
3 9 -8 1637.96 126.285 9
-3 -9 7 22.1351 28.377 12
-3 -9 7 7.62561 30.3497 10
3 9 -7 37.949 37.3008 9
3 9 -6 1988.86 149.185 9
-3 -9 6 2274.22 145.557 12
3 9 -5 612.41 64.7011 9
-3 -9 5 630.692 57.3299 12
-3 -9 4 1944.13 132.105 12
3 9 -4 1882.11 135.873 9
-3 -9 3 1549.32 109.231 12
3 9 -3 1380.16 109.968 9
3 9 -2 580.964 66.1064 9
-3 -9 2 857.24 79.0604 12
3 9 -1 2126.92 150.105 9
3 9 0 714.154 69.972 9
3 9 1 764.707 74.7046 9
3 9 2 676.006 70.807 9
3 9 3 2033.2 146.997 9
3 9 4 158.137 47.8784 9
3 9 5 4020.2 264.837 9
3 9 6 894.258 85.3935 9
3 9 7 410.966 61.9815 9
-3 -9 -9 39.2913 26.1883 10
-3 -9 -10 31.8499 26.8493 10
-3 -9 -11 68.2003 28.499 10
3 9 12 180.759 32.62 5
3 9 12 171.006 56.431 9
-3 -9 -12 166.409 33.8262 10
3 9 13 262.862 38.3396 5
-3 -9 -13 249.434 39.0379 10
3 9 13 289.651 61.1361 9
-3 -9 -14 347.309 43.4604 10
3 9 14 428.613 64.2894 9
3 9 14 346.996 43.789 5
-3 -9 -15 627.357 60.4289 10
3 9 15 651.421 61.2296 5
-3 -9 -16 20.4178 25.7154 10
3 9 16 68.2279 49.331 9
3 9 16 2.64493 25.9945 5
-3 -9 -17 420.572 47.394 10
3 9 17 519.088 50.733 5
-3 -9 -18 433.863 46.8074 10
3 9 18 481.571 49.2994 5
3 9 19 148.727 44.7931 9
3 9 20 19.8869 37.4406 9
3 9 21 53.0745 34.1964 9
3 9 22 195.019 35.4117 9
3 9 23 17.9914 23.9411 9
3 9 24 106.024 21.0142 9
-3 -10 25 98.9841 25.1627 6
-3 -10 24 117.379 33.1395 6
3 10 -23 167.964 90.9877 7
-3 -10 23 102.596 44.5226 6
3 10 -22 26.9796 108.244 7
-3 -10 22 50.0523 48.9064 6
3 10 -21 362.132 148.884 7
-3 -10 21 541.593 58.1465 12
-3 -10 20 48.6764 36.115 12
3 10 -20 -27.3732 146.013 7
-3 -10 20 25.2793 53.7378 6
3 10 -19 -147.751 183.936 7
-3 -10 19 -7.78854 41.053 12
-3 -10 19 61.464 57.4502 6
-3 -10 18 779.362 83.0578 6
-3 -10 18 463.048 65.8727 12
-3 -10 17 43.8629 44.6402 12
-3 -10 17 115.312 64.3487 6
-3 -10 16 93.9738 65.6712 6
-3 -10 16 95.6803 46.2362 12
-3 -10 15 1044.58 103.779 6
-3 -10 15 1021.67 91.4812 12
-3 -10 14 160.206 62.3134 6
3 10 -14 191.703 49.3242 9
-3 -10 14 202.778 50.221 12
-3 -10 13 1339.27 109.699 6
3 10 -13 1126.51 98.7678 9
-3 -10 13 1116.51 98.192 12
-3 -10 12 40.7674 41.6989 12
-3 -10 12 -4.24123 52.5394 6
3 10 -12 9.78161 44.3751 9
-3 -10 11 1588.36 113.032 6
-3 -10 11 1387.17 103.11 12
-3 -10 10 5052.54 283.588 12
3 10 -10 3687.36 284.318 9
-3 -10 9 2153.56 141.066 12
3 10 -9 1795.12 146.552 9
3 10 -8 2749.47 198.392 9
-3 -10 8 3017.58 192.462 12
-3 -10 7 771.543 68.8916 12
3 10 -7 789.487 77.5833 9
-3 -10 6 71.6905 32.4924 12
3 10 -6 -7.53671 41.9677 9
3 10 -5 664.398 74.7346 9
-3 -10 5 746.052 63.5075 12
-3 -10 4 471.115 50.1846 12
3 10 -4 435.275 60.8831 9
3 10 -3 1484.89 112.953 9
-3 -10 3 1407.48 105.184 12
3 10 -2 177.04 48.2044 9
-3 -10 2 97.3081 38.6743 12
-3 -10 1 1339.38 102.885 12
3 10 -1 1055.02 98.4949 9
3 10 0 1167.12 100.517 9
3 10 1 5309.81 341.397 9
3 10 2 146.111 51.4834 9
3 10 3 140.276 50.8504 9
3 10 4 207.627 57.3565 9
3 10 5 1291.59 110.818 9
3 10 6 816.34 86.1358 9
3 10 11 564.97 77.8041 9
3 10 12 452.187 71.0224 9
3 10 13 7.92934 53.0094 9
3 10 14 706.111 81.7889 9
3 10 15 26.5542 50.5859 9
3 10 16 95.3333 49.7258 9
3 10 17 196.75 50.5381 9
3 10 18 7.40805 41.2862 9
3 10 19 127.465 42.21 9
3 10 20 36.5583 33.3987 9
3 10 21 17.3089 27.9685 9
3 10 22 49.2844 24.7074 9
3 10 23 63.5618 19.265 9
-3 -11 24 249.162 30.8926 6
3 11 -23 45.4508 67.5936 7
-3 -11 23 -33.4386 32.8203 6
3 11 -22 329.219 107.894 7
-3 -11 22 204.225 46.3639 6
3 11 -21 568.217 147.767 7
-3 -11 21 908.14 82.139 6
-3 -11 20 45.1166 48.8623 6
3 11 -20 76.8273 131.614 7
3 11 -19 -137.554 157.868 7
-3 -11 19 63.7971 51.7983 6
-3 -11 18 81.849 53.0511 6
3 11 -18 12.2843 168.93 7
3 11 -17 -66.6841 189.859 7
-3 -11 17 15.3781 59.1652 6
-3 -11 16 76.7476 59.1631 6
-3 -11 16 29.4968 39.7057 12
-3 -11 15 196.805 46.7943 12
-3 -11 15 267.344 66.1889 6
-3 -11 14 1621.29 112.131 6
-3 -11 14 1351.32 95.3467 12
-3 -11 13 2073.03 143.804 6
-3 -11 13 1687 131.61 12
3 11 -12 161.838 53.5743 9
-3 -11 12 331.269 64.1429 6
-3 -11 12 310.46 49.7554 12
-3 -11 11 2213.72 144.887 12
-3 -11 11 2573.63 156.175 6
3 11 -10 16.1006 50.6605 9
-3 -11 10 61.5418 37.6961 12
-3 -11 9 103.154 39.7639 12
3 11 -9 133.605 53.4947 9
3 11 -8 4165.37 302.066 9
-3 -11 8 4973.19 295.194 12
-3 -11 7 264.337 44.3377 12
3 11 -7 261.494 58.5967 9
3 11 -6 460.402 65.8613 9
-3 -11 6 397.35 49.6281 12
-3 -11 5 267.173 40.1275 12
3 11 -5 241.884 56.0954 9
-3 -11 4 982.118 76.6815 12
3 11 -4 883.313 90.1864 9
-3 -11 3 106.846 33.2088 12
3 11 -3 75.0587 50.1889 9
3 11 -2 4518.52 303.168 9
-3 -11 2 4718.2 293.986 12
3 11 -1 642.549 73.3092 9
-3 -11 1 471.497 56.9971 12
-3 -11 0 138.617 49.7141 12
3 11 0 245.316 56.9499 9
3 11 1 6289.07 402.201 9
3 11 2 8843 553.996 9
3 11 3 8408.72 528.852 9
3 11 4 850.323 91.4709 9
3 11 5 3214.9 224.622 9
3 11 6 2009 156.649 9
3 11 11 -73.4922 62.1535 9
3 11 12 121.415 60.4728 9
3 11 13 90.3512 56.0464 9
3 11 14 20.4628 50.1087 9
3 11 15 118.311 50.6442 9
3 11 16 1178.63 101.085 9
3 11 17 560.293 65.4964 9
3 11 18 197.215 43.5188 9
3 11 19 1.64603 32.7293 9
3 11 20 96.4476 31.3015 9
3 11 21 13.9057 22.7691 9
3 11 22 52.0721 17.6355 9
3 12 -22 1442.76 151.34 7
-3 -12 22 1607.9 110.176 6
3 12 -21 3.29243 96.4393 7
-3 -12 21 -22.0693 37.2952 6
3 12 -20 72.0958 111.213 7
-3 -12 20 204.553 46.1939 6
-3 -12 19 62.6629 44.1374 6
3 12 -19 -69.8594 132.222 7
3 12 -18 116.735 146.734 7
-3 -12 18 181.812 50.8878 6
3 12 -17 352.679 185.348 7
-3 -12 17 446.676 65.1287 6
-3 -12 16 40.089 51.6403 6
-3 -12 15 19.2496 54.7557 6
-3 -12 14 2581.95 131.757 6
3 12 -14 912.524 105.166 9
-3 -12 13 1310.86 117.043 6
3 12 -13 1526.48 113.611 9
-3 -12 12 895.343 87.1154 6
3 12 -12 827.748 84.0811 9
3 12 -11 -9.56645 51.3607 9
-3 -12 11 79.0337 53.3936 6
3 12 -10 -58.3013 54.499 9
-3 -12 10 8.42478 50.6109 6
3 12 -9 197.217 59.8454 9
3 12 -8 494.863 71.8743 9
3 12 -7 1320.81 114.178 9
3 12 -6 1275.76 111.107 9
3 12 -5 66.2448 56.0443 9
3 12 -4 739.394 82.96 9
3 12 -3 1214.32 109.271 9
3 12 -2 341.89 65.3357 9
3 12 -2 133.713 135.203 7
3 12 -1 380.113 131.885 7
3 12 -1 481.161 70.9548 9
3 12 0 304.76 63.7034 9
-3 -12 0 139.214 37.9006 12
3 12 1 2655.73 189.776 9
-3 -12 -1 2593.02 176.114 12
-3 -12 -2 690.867 74.2497 12
3 12 2 847.179 92.3441 9
3 12 3 4031.72 272.63 9
3 12 4 217.971 66.0414 9
3 12 5 2791.24 201.805 9
3 12 10 34.1921 61.7912 9
3 12 11 1367.85 119.537 9
3 12 12 164.022 57.8503 9
3 12 13 44.4463 49.9713 9
3 12 14 554.465 69.0614 9
3 12 15 823.428 80.2677 9
3 12 16 427.722 56.9591 9
3 12 17 114.807 38.4666 9
3 12 18 31.517 31.0792 9
3 12 19 24.5281 26.5234 9
3 12 20 88.5024 24.0557 9
3 13 -21 218.544 75.7168 7
3 13 -20 62.5191 93.2662 7
-3 -13 20 -1.27253 29.5265 6
3 13 -19 211.139 114.832 7
-3 -13 19 170.448 40.948 6
3 13 -18 217.801 127.801 7
-3 -13 18 204.696 44.1342 6
-3 -13 17 41.6045 40.7947 6
-3 -13 16 356.871 55.9735 6
-3 -13 15 193.549 53.3011 6
3 13 -14 216.325 177.308 7
3 13 -14 213.61 58.6445 9
-3 -13 14 246.545 55.8078 6
3 13 -13 251.547 184.158 7
-3 -13 13 278.881 68.8398 6
3 13 -12 597.421 224.898 7
-3 -13 12 952.143 111.403 6
-3 -13 11 82.7566 49.316 6
3 13 -11 -74.0155 195.671 7
3 13 -11 36.0209 49.0721 9
3 13 -10 -40.5798 197.018 7
3 13 -10 56.5204 54.1528 9
-3 -13 10 135.467 50.3541 6
3 13 -9 -80.4864 180.11 7
3 13 -9 -9.09226 54.1903 9
-3 -13 9 12.1603 48.0182 6
3 13 -8 98.8037 172.046 7
3 13 -8 106.536 59.9472 9
3 13 -7 1480.46 253.973 7
3 13 -7 1964.46 148.169 9
3 13 -6 -30.8033 157.677 7
3 13 -6 305.362 65.4496 9
3 13 -5 -194.193 161.269 7
3 13 -5 74.5968 57.2204 9
3 13 -4 -49.8257 139.413 7
3 13 -4 36.5653 52.892 9
3 13 -3 -30.9621 128.404 7
3 13 -3 10.943 55.2882 9
3 13 -2 -4.1459 56.7881 9
3 13 -2 -33.1422 116.623 7
3 13 -1 148.465 63.2716 9
3 13 0 334.278 71.4316 9
3 13 1 826.146 90.7964 9
3 13 2 479.182 75.2829 9
3 13 3 3883.61 264.826 9
3 13 4 355.332 74.0504 9
3 13 5 1694.32 139.704 9
3 13 10 69.8846 55.0285 9
3 13 11 1960.48 148.254 9
3 13 12 139.99 49.7879 9
3 13 13 494.231 63.6776 9
3 13 14 241.186 47.8518 9
3 13 15 665.118 66.1095 9
3 13 16 2078.31 143.174 9
3 13 17 443.52 47.8777 9
3 13 18 148.137 29.1924 9
3 13 19 47.43 19.4504 9
3 14 -19 399.628 98.0347 7
-3 -14 18 37.7045 28.8109 6
-3 -14 17 37.7186 32.1178 6
-3 -14 16 37.2916 35.5472 6
-3 -14 15 185.504 43.3516 6
3 14 -15 174.711 137.934 7
3 14 -14 25.2691 140.103 7
-3 -14 14 36.75 41.0324 6
3 14 -13 955.106 214.695 7
-3 -14 13 1192.03 117.586 6
3 14 -12 177.993 166.318 7
-3 -14 12 284.405 72.3986 6
-3 -14 11 59.6284 50.6411 6
3 14 -11 119.753 160.971 7
3 14 -10 -5.78629 159.089 7
3 14 -10 8.63813 45.3427 9
-3 -14 10 16.6876 41.613 6
3 14 -9 -80.9822 152.911 7
3 14 -9 -58.1787 51.6401 9
-3 -14 9 -0.93313 40.8628 6
3 14 -8 62.8728 150.265 7
3 14 -8 106.132 56.6204 9
-3 -14 8 188.602 48.7849 6
3 14 -7 -27.8438 137.738 7
3 14 -7 -27.3604 54.1475 9
3 14 -6 48.4022 136.738 7
3 14 -6 158.016 58.4439 9
3 14 -5 532.306 153.587 7
3 14 -5 506.143 73.5178 9
3 14 -4 241.159 129.836 7
3 14 -4 235.979 63.0715 9
3 14 -3 89.7059 115.38 7
3 14 -3 30.982 54.5439 9
3 14 -2 75.8944 59.511 9
3 14 -1 1519.56 128.703 9
3 14 0 206.258 66.122 9
3 14 1 35.646 61.0698 9
3 14 2 16.3715 60.3215 9
3 14 3 90.8994 60.8261 9
3 14 4 543.045 76.1712 9
3 14 5 254.386 64.9462 9
3 14 10 20.3417 45.9008 9
3 14 11 86.133 46.5087 9
3 14 12 45.4704 40.885 9
3 14 13 74.261 38.28 9
3 14 14 1087.79 86.4224 9
3 14 15 89.9432 31.9873 9
3 14 16 70.8969 26.4013 9
3 14 17 88.5346 23.1203 9
-3 -15 15 179.918 31.2676 6
-3 -15 14 69.993 29.9471 6
3 15 -14 199.311 120.059 7
3 15 -13 108.929 121.695 7
-3 -15 13 59.2178 33.3561 6
3 15 -12 123.35 127.421 7
-3 -15 12 18.5323 41.5652 6
3 15 -11 200.704 141.571 7
-3 -15 11 195.502 59.7759 6
-3 -15 10 14.8581 42.9236 6
3 15 -10 172.365 137.199 7
-3 -15 9 112.434 40.0387 6
3 15 -9 22.5527 43.3232 9
3 15 -9 131.285 132.745 7
3 15 -8 122.727 50.5765 9
3 15 -8 176.805 129.655 7
-3 -15 8 235.773 43.9438 6
3 15 -7 113.985 122.023 7
3 15 -7 5.78753 49.8807 9
-3 -15 7 32.2264 36.858 6
3 15 -6 114.229 113.45 7
-3 -15 6 38.8629 38.5341 6
3 15 -6 50.7052 53.21 9
3 15 -5 259.713 116.901 7
3 15 -5 144.383 55.2617 9
3 15 -4 142.167 56.3273 9
3 15 -3 2375.45 173.002 9
3 15 -2 451.069 71.696 9
3 15 -1 991.097 96.9002 9
3 15 0 216.502 60.1385 9
3 15 1 -15.0946 54.1107 9
3 15 2 495.547 73.1341 9
3 15 3 253.872 62.7837 9
3 15 4 138.466 58.2657 9
3 15 9 553.628 63.2372 9
3 15 10 122.146 41.9553 9
3 15 11 11.9344 35.2401 9
3 15 12 72.5637 33.6802 9
3 15 13 -24.0216 30.2402 9
3 15 14 -8.88187 26.0155 9
3 15 15 17.6246 21.2662 9
3 16 -15 104.773 65.0449 7
3 16 -13 197.557 91.6305 7
3 16 -12 204.235 98.7207 7
3 16 -11 475.642 124.731 7
3 16 -11 1252.17 109.17 9
3 16 -10 104.941 98.7775 7
-3 -16 10 32.7817 35.3877 6
3 16 -9 133.562 98.8117 7
-3 -16 9 -8.23331 32.2361 6
3 16 -8 176.658 98.1309 7
-3 -16 8 21.8258 30.0194 6
3 16 -7 313.423 101.692 7
-3 -16 7 205.371 35.4174 6
3 16 -6 89.9072 92.7148 7
3 16 -6 4.89839 43.1222 9
-3 -16 6 61.6185 30.0731 6
-3 -16 5 177.313 35.3439 6
3 16 -5 118.338 49.4034 9
-3 -16 4 779.788 62.5062 6
3 16 -4 580.368 74.6268 9
-3 -16 3 68.3021 31.5776 6
3 16 -3 267.733 54.0374 9
3 16 -2 81.4713 49.9189 9
3 16 -1 2964.4 203.465 9
3 16 0 795.366 81.5226 9
3 16 1 78.3856 50.4158 9
3 16 2 18.9969 46.5224 9
3 16 3 12.4254 45.1665 9
3 16 4 24.1997 43.7125 9
3 16 9 23.8304 34.2077 9
3 16 10 -1.398 29.9031 9
3 16 11 286.318 38.2832 9
3 16 12 19.8682 24.8019 9
3 16 13 422.138 38.0385 9
3 17 -8 4027.82 251.723 9
3 17 -7 2534.8 164.561 9
3 17 -6 304.404 42.6079 9
3 17 -5 263.914 42.9785 9
3 17 -4 1041.16 85.4342 9
3 17 -3 1437.71 109.23 9
3 17 -2 560.476 63.862 9
3 17 -1 548.198 61.7173 9
3 17 0 489.537 56.6003 9
3 17 1 221.941 45.4662 9
3 17 2 42.4278 38.5976 9
3 17 3 39.5139 35.818 9
3 17 4 68.0407 36.1062 9
3 17 8 163.734 32.2639 9
3 17 9 114.606 25.8009 9
3 18 -3 273.986 32.234 9
3 18 -2 -11.7329 22.8762 9
3 18 -1 -23.7381 25.8704 9
3 18 0 103.905 28.7465 9
3 18 1 54.858 26.468 9
3 18 2 144.633 29.8281 9
3 18 3 10.2937 23.5722 9
3 18 4 -9.66772 21.9939 9
-4 17 -1 39.9619 59.7328 11
-4 17 -2 35.6831 69.1833 11
-4 17 -3 67.2538 75.4152 11
-4 17 -4 -5.32179 77.0653 11
-4 17 -5 -40.9678 77.0104 11
-4 17 -6 22.6488 74.1883 11
-4 17 -7 23.2622 66.7632 11
-4 17 -8 46.1514 61.5264 11
-4 16 2 91.4342 84.3547 11
-4 16 1 310.857 104.017 11
-4 16 0 29.0226 106.184 11
-4 16 -4 2475.57 259.773 9
4 -16 5 7341.27 456.07 13
4 -16 7 5986.78 375.403 13
4 -16 8 1911.13 137.591 13
4 -16 9 311.484 56.9209 13
4 -16 10 419.498 60.2231 13
-4 15 3 152.598 108.724 11
-4 15 2 11.6802 116.398 11
-4 15 -1 1152.55 178.506 9
-4 15 -5 -253.048 244.431 9
-4 15 -6 2084.53 300.258 9
-4 15 -7 2153.96 320.178 9
4 -15 8 17788.9 1081.97 13
4 -15 9 13017.5 797.992 13
4 -15 10 5135.53 331.654 13
4 -15 11 2012.45 151.897 13
4 -15 12 575.076 77.5102 13
4 -15 13 40.8043 55.0187 13
4 -15 14 -14.418 48.4218 13
-4 14 5 329.855 117.699 11
-4 14 4 -9.36255 115.623 11
-4 14 0 10351.5 638.641 9
-4 14 -1 11427.6 705.146 9
-4 14 -2 12142.3 749.099 9
-4 14 -3 10829.2 674.496 9
-4 14 -4 3114.62 276.956 9
-4 14 -8 2118.43 352.216 9
-4 14 -9 2139.34 906.536 9
4 -14 9 23220.3 891.106 13
4 -14 10 22465.1 1363.89 13
4 -14 11 12121.9 749.25 13
4 -14 12 2380.36 178.946 13
4 -14 13 159.803 74.6742 13
4 -14 14 13.1344 67.4709 13
4 -14 15 196.527 65.4793 13
4 -14 16 -98.3536 55.9601 13
4 -14 17 401.644 54.9132 13
-4 13 6 538.027 130.344 11
-4 13 5 -74.5372 126.505 11
-4 13 1 5298.7 338.91 9
-4 13 0 6929.1 436.576 9
-4 13 -1 9497.99 589.828 9
-4 13 -2 11710.3 722.527 9
-4 13 -3 13243.5 816.464 9
-4 13 -4 13340.2 824.329 9
-4 13 -5 11709.1 735.994 9
-4 13 -9 2311.5 348.576 9
-4 13 -10 707.899 883.419 9
4 -13 10 25953.6 879.293 13
4 -13 11 27266.7 1652.51 13
4 -13 12 14819.5 913.222 13
4 -13 13 3017.01 220.935 13
4 -13 14 204.867 85.9592 13
4 -13 15 101.33 79.6944 13
4 -13 16 247.426 76.2957 13
4 -13 17 24.4775 64.4871 13
4 -13 18 -96.0262 54.2355 13
4 -13 19 -62.7894 40.6323 13
-4 12 7 980.528 157.152 11
-4 12 6 744.005 159.709 11
-4 12 1 1266.57 107.774 9
-4 12 0 2833.41 198.007 9
-4 12 -1 5135.44 332.782 9
-4 12 -2 7653.99 481.69 9
-4 12 -3 10152.1 631.171 9
-4 12 -4 12589 777.753 9
-4 12 -5 12979.6 804.274 9
-4 12 -6 11341.8 714.63 9
-4 12 -7 127.75 223.303 9
-4 12 -9 1744.07 297.377 9
-4 12 -10 1753.84 320.758 9
4 -12 11 32258.1 1952.31 13
4 -12 12 26504.8 1610.01 13
4 -12 13 11258.4 705.888 13
4 -12 14 1234.89 133.503 13
4 -12 15 86.6947 92.6393 13
4 -12 16 214.939 91.6115 13
4 -12 17 40.8367 78.1564 13
4 -12 18 148.181 72.8557 13
4 -12 19 -23.8295 56.8559 13
4 -12 20 189.984 51.0226 13
-4 11 8 202.635 118.805 11
-4 11 7 2577.63 249.158 11
-4 11 6 775.22 170.058 11
-4 11 1 277.527 55.1602 9
-4 11 0 668.574 76.7307 9
-4 11 -1 2261.96 164.657 9
-4 11 -2 4995.6 324.515 9
-4 11 -3 7521.5 474.438 9
-4 11 -4 9669.47 602.632 9
-4 11 -5 13085.2 808.69 9
-4 11 -6 11706.4 731.01 9
-4 11 -7 5255.5 379.421 9
-4 11 -8 387.724 205.836 9
-4 11 -9 397.531 219.548 9
-4 11 -10 1423.95 263.249 9
-4 11 -11 -474.83 598.066 9
4 -11 11 29219.5 647.805 13
4 -11 12 32405.6 1962.61 13
4 -11 13 19814.2 1215.4 13
4 -11 14 4483.88 314.241 13
4 -11 15 205.93 103.951 13
4 -11 16 133.362 97.8943 13
4 -11 17 -43.028 92.1773 13
4 -11 18 -39.4381 81.8605 13
4 -11 19 -71.7024 75.1203 13
4 -11 20 447.988 75.3421 13
4 -11 21 -65.7399 52.8034 13
-4 10 9 589.656 133.958 11
-4 10 8 646.609 146.791 11
-4 10 7 -10.3733 140.607 11
-4 10 0 106.317 45.0769 9
-4 10 -1 1591.68 123.147 9
-4 10 -2 5056.72 326.061 9
-4 10 -3 6291.89 399.618 9
-4 10 -4 10159 629.663 9
-4 10 -5 9006.38 564.014 9
-4 10 -6 9550.58 600.06 9
-4 10 -7 8542.12 549.928 9
-4 10 -8 2467.73 239.037 9
-4 10 -9 10484.5 684.13 9
-4 10 -10 1487.16 219.768 9
-4 10 -11 88.4094 203.288 9
4 -10 12 34433.4 2084.08 13
4 -10 13 23038.3 1408.1 13
4 -10 14 6773.15 449.432 13
4 -10 15 343.426 114.241 13
4 -10 16 151.919 109.331 13
4 -10 17 157.98 106.995 13
4 -10 18 -205.023 101.342 13
4 -10 19 -119.062 87.4985 13
-4 9 10 2920.41 247.099 11
-4 9 9 470.184 134 11
-4 9 8 890.074 158.911 11
-4 9 7 2736.12 259.258 11
-4 9 0 371.984 52.923 9
-4 9 -1 685.122 70.5171 9
-4 9 -2 2347.77 164.743 9
-4 9 -3 4975.59 318.716 9
-4 9 -4 7207.23 452.009 9
-4 9 -5 7038.09 444.709 9
-4 9 -6 7135.89 457.017 9
-4 9 -7 3723.06 269.163 9
-4 9 -8 3342.75 259.691 9
-4 9 -9 1639.65 183.156 9
-4 9 -10 755.755 160.073 9
-4 9 -11 -370.153 260.058 9
4 -9 11 17974.2 351.435 13
4 -9 12 27135.6 1650.59 13
4 -9 13 18375 1131.86 13
4 -9 14 6681.79 445.146 13
4 -9 15 1732.6 177.915 13
4 -9 16 112.549 116.573 13
4 -9 17 80.9571 111.286 13
4 -9 18 26.8477 108.561 13
4 -9 19 271.885 107.529 13
-4 8 10 413.653 122.59 11
-4 8 9 1034.39 155.388 11
-4 8 8 34.1531 122.513 11
-4 8 7 340.955 140.383 11
-4 8 -1 979.275 82.9586 9
-4 8 -2 3581.07 233.571 9
-4 8 -3 3804.43 247.424 9
-4 8 -4 4906.44 314.181 9
-4 8 -5 4691.91 305.583 9
-4 8 -6 3982.99 270.259 9
-4 8 -7 1705.75 158.846 9
-4 8 -8 743.251 124.995 9
-4 8 -9 4667.87 333.577 9
-4 8 -10 866.12 150.227 9
4 -8 11 17395.2 1070.8 13
4 -8 12 23000.1 1404.5 13
4 -8 13 14583.1 906.938 13
4 -8 14 2468.02 209.777 13
4 -8 15 169.268 113.595 13
4 -8 16 461.647 132.165 13
4 -8 17 195.866 121.379 13
4 -8 18 161.106 117.873 13
4 -8 19 -128.601 112.145 13
-4 7 25 51.5499 16.0344 5
-4 7 24 23.9857 17.7079 5
-4 7 11 50.7151 94.9245 11
-4 7 10 694.632 133.217 11
-4 7 9 849.343 148.552 11
-4 7 8 421.732 132.684 11
-4 7 7 629.303 145.892 11
4 -7 0 52.4139 65.6563 4
4 -7 1 2025.64 293.508 4
-4 7 -1 4274.69 245.404 9
4 -7 2 1117.41 223.453 4
-4 7 -2 3311.06 185.694 9
-4 7 -3 2773.99 185.887 9
-4 7 -4 2915.18 197.575 9
-4 7 -5 3384.02 228.602 9
-4 7 -6 1174.04 120.654 9
-4 7 -7 746.695 110.632 9
-4 7 -8 2114.07 183.516 9
-4 7 -9 2535.26 213.947 9
-4 7 -10 6965.14 555.815 9
4 -7 10 9770.47 546.659 13
4 -7 11 15426.7 952.017 13
4 -7 12 13162.8 820.17 13
4 -7 13 5386.38 367.457 13
4 -7 14 701.323 130.74 13
4 -7 15 233.523 122.73 13
4 -7 16 114.284 123.243 13
4 -7 17 450.083 131.221 13
4 -7 18 -34.7424 121.326 13
-4 6 26 12.1269 15.8422 5
-4 6 25 11.0415 19.7289 5
-4 6 15 1345.78 102.584 8
-4 6 14 4910.6 309.468 8
-4 6 13 3237.73 209.644 8
-4 6 12 1025.17 80.1717 8
-4 6 11 32.5983 30.1353 8
-4 6 11 5.00804 96.9771 11
-4 6 10 540.491 125.854 11
-4 6 10 609.344 53.3342 8
-4 6 9 48.2816 108.04 11
-4 6 8 286.67 125.142 11
-4 6 7 28.5632 118.067 11
-4 6 6 2299.23 223.36 11
4 -6 -4 2845.97 214.575 4
4 -6 1 2911.59 283.109 4
-4 6 -2 1780.28 83.2328 9
4 -6 2 -33.2109 85.1635 4
-4 6 -3 2494.72 146.73 9
4 -6 3 773.623 184.31 4
-4 6 -4 1363.31 93.6972 9
4 -6 4 168.532 109.53 4
-4 6 -5 509.825 81.947 9
-4 6 -6 463.547 87.4913 9
-4 6 -7 595.087 99.6514 9
-4 6 -8 83.821 95.8085 9
-4 6 -9 1600.53 209.418 9
4 -6 9 3538.24 203.788 13
4 -6 10 8319.51 527.692 13
4 -6 11 10463.9 656.898 13
4 -6 12 5529.46 369.194 13
4 -6 13 2801.96 221.671 13
4 -6 14 326.354 120.728 13
4 -6 15 1036.74 150.024 13
4 -6 16 -102.303 123.999 13
4 -6 17 697.276 143.418 13
-4 6 -18 88.4478 32.3144 10
4 -6 18 -116.316 129.823 13
-4 6 -19 220.918 37.8521 10
-4 6 -20 23.0456 27.6574 10
-4 5 27 6.55073 16.1699 5
-4 5 26 362.348 38.0959 5
-4 5 21 254.696 48.7731 12
-4 5 20 429.533 57.7908 12
-4 5 19 15.0114 41.2179 12
-4 5 18 199.826 48.5986 12
-4 5 17 3698.85 244.392 12
-4 5 16 1478.89 113.638 8
-4 5 16 1528.97 115.224 12
-4 5 15 -22.305 40.7624 8
-4 5 15 24.6894 36.4334 12
-4 5 14 78.5893 38.7287 8
-4 5 13 1414.83 104.254 8
-4 5 12 464.197 50.0934 8
-4 5 11 5733.29 378.91 11
-4 5 11 5166.7 326.812 8
-4 5 10 1375.05 98.3877 8
-4 5 10 1606.77 166.045 11
-4 5 9 43.361 106.994 11
-4 5 9 55.3382 26.4932 8
-4 5 8 1053.39 151.021 11
-4 5 7 -23.92 115.242 11
-4 5 6 2017.4 200.37 11
4 -5 -6 1941.42 152.237 4
4 -5 -5 80.8167 34.5013 4
4 -5 -4 130.083 45.1791 4
-4 5 -3 421.074 70.2205 9
4 -5 4 176.938 96.292 4
-4 5 -4 101.768 64.8335 9
-4 5 -5 58.4421 67.0451 9
4 -5 5 134.989 99.0619 4
-4 5 -6 8789.37 556.618 9
-4 5 -7 3738.21 267.394 9
4 -5 8 1563.06 133.487 13
4 -5 9 4386.08 294.853 13
4 -5 10 5055.89 334.078 13
4 -5 11 2400.21 186.497 13
4 -5 12 1929.47 167.706 13
4 -5 13 444.67 111.389 13
4 -5 14 206.263 112.587 13
4 -5 15 146.33 114.045 13
4 -5 16 253.818 121.051 13
4 -5 17 1028.9 151.204 13
-4 5 -21 126.797 36.0193 10
-4 5 -22 -3.27593 27.729 10
-4 5 -23 -6.31561 24.347 10
-4 5 -24 15.9229 19.5667 10
-4 4 28 89.2858 18.339 5
-4 4 27 23.2372 19.7506 5
-4 4 23 447.132 57.7876 12
-4 4 22 23.9212 42.4055 12
-4 4 21 60.0483 46.1059 12
-4 4 20 143.569 49.5063 12
-4 4 19 19.5751 43.5931 12
-4 4 18 -58.6571 50.7387 8
-4 4 18 21.5654 44.2173 12
-4 4 17 326.455 56.9021 8
-4 4 17 417.466 60.756 12
-4 4 16 5611.06 356.1 12
-4 4 16 5573.15 352.653 8
-4 4 15 782.451 74.3047 12
-4 4 15 706.161 70.7621 8
-4 4 14 319.966 48.2056 8
-4 4 14 342.096 51.1046 12
-4 4 13 82.0036 34.0833 8
-4 4 13 70.945 36.1737 12
-4 4 12 285.028 41.1909 8
-4 4 12 223.633 42.0807 10
-4 4 12 260.547 40.7241 12
-4 4 11 771.382 62.0379 8
-4 4 11 664.908 63.0119 10
-4 4 10 4569.89 334.524 11
-4 4 9 895.816 137.617 11
-4 4 8 190.794 104.443 11
4 -4 -8 85.721 35.6857 4
4 -4 -7 3903.71 279.812 4
-4 4 7 4465.99 315.101 11
-4 4 6 2924.05 248.546 11
4 -4 -6 2979.27 216.526 4
-4 4 5 32.7123 112.842 11
4 -4 -5 60.3121 38.5368 4
4 -4 -4 11671 741.893 4
4 -4 -3 18447.7 1149.59 4
4 -4 2 3977.11 251.466 1
4 -4 3 1141.07 91.2151 1
4 -4 4 1012.79 87.0122 1
-4 4 -4 782.316 100.083 9
4 -4 5 2165.72 153.777 13
4 -4 6 407.159 69.0536 13
-4 4 -7 385.374 43.0852 10
4 -4 7 1001.34 89.1204 13
-4 4 -8 2917.45 183.391 10
4 -4 8 2603.78 198.733 13
4 -4 9 1349.78 123.418 13
4 -4 10 518.895 88.2279 13
4 -4 10 377.305 38.7868 5
4 -4 11 417.283 94.8408 13
4 -4 11 480.671 45.3065 5
4 -4 12 885.378 116.358 13
4 -4 12 862.231 68.3266 5
4 -4 13 136.37 27.9698 5
4 -4 13 92.1304 98.3914 13
4 -4 14 173.793 31.4359 5
4 -4 14 185.851 110.083 13
4 -4 15 15.1593 24.6381 5
4 -4 15 -90.8752 110.059 13
4 -4 16 84.4408 118.452 13
4 -4 16 286.408 38.3908 5
4 -4 17 221.712 119.66 13
4 -4 17 324.161 40.7605 5
4 -4 18 316.771 40.8788 5
4 -4 19 289.866 38.4002 5
4 -4 20 711.244 60.9456 5
4 -4 21 232.52 32.1703 5
-4 4 -22 89.1496 35.7477 10
-4 4 -23 -13.4731 29.3438 10
-4 4 -24 17.9102 24.9016 10
-4 4 -25 331.073 35.9907 10
-4 4 -26 34.6915 16.2085 10
-4 3 29 27.1588 13.6525 5
-4 3 28 55.0117 19.6016 5
-4 3 25 172.785 43.6713 12
-4 3 24 519.436 63.568 12
-4 3 23 101.767 48.6394 12
-4 3 22 706.729 64.2796 6
-4 3 22 682.838 77.167 12
-4 3 21 102.602 35.0878 6
-4 3 21 128.226 53.4364 12
-4 3 20 119.1 36.6474 6
-4 3 20 115.306 52.4444 12
-4 3 19 466.293 68.7465 8
-4 3 19 489.401 55.3518 6
-4 3 19 591.871 71.3636 12
-4 3 18 17.6858 49.0341 8
-4 3 18 70.8464 50.0857 12
-4 3 17 801.191 82.8489 12
-4 3 17 795.59 79.4608 8
-4 3 16 91.1789 46.6929 8
-4 3 16 86.6636 49.1005 12
-4 3 15 1608.84 122.821 12
-4 3 15 1669.87 121.042 8
-4 3 14 1052.28 94.5824 10
-4 3 14 1178.48 92.701 12
-4 3 14 1203.28 91.8539 8
-4 3 13 954.166 78.3629 8
-4 3 13 923.205 82.8032 10
-4 3 13 1055.83 81.9851 12
-4 3 12 377.157 44.8086 8
-4 3 12 316.94 46.3241 10
-4 3 12 357.327 44.9916 12
-4 3 11 1077.49 83.8961 10
-4 3 11 1091.64 81.7918 12
-4 3 10 1420.27 163.406 11
-4 3 10 1544 106.606 10
-4 3 10 1503.43 104.894 12
-4 3 9 16158.9 936.006 10
4 -3 -9 13326.5 959.106 4
-4 3 9 15184 933.955 12
-4 3 8 556.574 119.569 11
-4 3 8 637.405 51.9674 10
4 -3 -8 522.719 71.716 4
-4 3 7 9409.77 544.142 11
-4 3 7 7932.12 489.389 10
4 -3 -7 7756.04 519.735 4
-4 3 6 876.287 133.848 11
4 -3 -6 803.821 88.6834 4
-4 3 5 1151.99 149.42 11
4 -3 -5 1130.61 109.457 4
-4 3 4 1638.04 175.094 11
4 -3 -4 1669.06 145.46 4
-4 3 3 46288.7 2919.11 11
4 -3 -3 50579.8 2925.73 4
4 -3 1 2717.08 180.281 1
-4 3 -1 3085.94 180.686 2
4 -3 2 235.52 30.7499 1
-4 3 -2 186.012 24.4989 2
4 -3 3 369.359 46.482 1
4 -3 4 394.374 52.512 1
4 -3 5 9385.33 405.438 1
-4 3 -5 7925.7 362.478 10
-4 3 -6 4217.28 218.333 10
4 -3 6 4925.38 261.135 1
-4 3 -7 1543.19 97.517 10
4 -3 7 1585.65 130.151 1
4 -3 8 462.276 69.631 1
4 -3 8 432.109 40.4735 5
4 -3 9 14431.9 784.935 1
4 -3 9 12925.8 726.923 5
4 -3 10 130.024 47.6572 1
4 -3 10 171.053 28.6828 5
4 -3 10 155.434 75.61 13
4 -3 11 32.6731 23.1121 5
4 -3 11 20.4975 78.4588 13
4 -3 12 756.467 110.14 13
4 -3 12 792.929 66.5533 5
4 -3 13 1399.76 144.404 13
4 -3 13 1436.63 104.811 5
4 -3 14 250.761 39.9641 5
4 -3 14 354.074 47.5532 6
4 -3 14 292.871 110.859 13
4 -3 15 -4.69746 26.183 5
4 -3 15 -11.1375 34.6981 6
4 -3 16 70.783 31.2732 5
4 -3 16 72.9133 39.4386 6
4 -3 16 34.4657 104.94 13
4 -3 17 126.215 35.0534 5
4 -3 17 -49.5433 115.904 13
4 -3 18 375.355 47.5809 5
4 -3 19 851.968 73.6588 5
4 -3 20 155.054 33.8217 5
4 -3 21 45.5117 26.3955 5
4 -3 22 433.898 44.9318 5
-4 3 -23 -3.78775 32.2347 10
-4 3 -24 6.56081 30.2479 10
-4 3 -25 53.336 26.4039 10
-4 3 -26 23.0462 20.3295 10
-4 3 -27 36.9639 14.4806 10
-4 2 29 63.2602 17.3359 5
-4 2 26 118.302 40.5911 12
-4 2 25 4.22086 25.7079 6
-4 2 25 8.04675 41.2701 12
-4 2 24 23.5395 30.2671 6
-4 2 24 53.3064 48.4725 12
-4 2 23 276.127 44.0407 6
-4 2 23 310.595 60.2391 12
-4 2 22 791.237 74.0662 6
-4 2 22 902.011 88.9241 12
-4 2 21 734.852 70.3207 6
-4 2 21 713.779 84.2327 12
-4 2 20 -0.99142 56.7096 8
-4 2 20 65.4008 37.4706 6
-4 2 20 43.9051 53.5099 12
-4 2 19 -35.0038 53.9126 8
-4 2 19 60.0043 38.2669 6
-4 2 19 -12.3427 51.4294 12
-4 2 18 101.672 54.2483 8
-4 2 18 195.746 43.2228 6
-4 2 18 124.896 55.9022 12
-4 2 17 1267.42 97.7258 6
-4 2 17 1119.66 103.904 12
-4 2 17 1182.15 100.445 8
-4 2 16 875.068 75.6177 6
-4 2 16 772.027 80.1927 12
-4 2 16 729.891 77.1236 8
-4 2 15 1558.61 134.333 10
-4 2 15 1732.12 131.76 12
-4 2 15 1722.67 128.676 8
-4 2 14 120.821 41.306 12
-4 2 14 132.785 42.3137 8
-4 2 14 123.121 46.1875 10
-4 2 13 12548.4 769.392 10
-4 2 13 12711 765.993 12
-4 2 13 12530 763.738 8
-4 2 12 372.015 49.4172 10
-4 2 12 393.153 46.5379 12
-4 2 11 292.464 39.7073 12
-4 2 11 269.719 40.9757 10
4 -2 -11 266.131 53.3398 2
4 -2 -10 160.919 48.5899 4
-4 2 10 239.362 35.3247 10
-4 2 10 199.124 32.7887 12
-4 2 9 3070.32 237.077 11
-4 2 9 2931.2 180.325 10
-4 2 9 2730 178.183 12
4 -2 -9 2476.02 206.699 4
-4 2 8 9709.7 568.317 11
-4 2 8 8636.93 518.558 10
-4 2 8 8420.09 516.982 12
4 -2 -8 7824.53 550.727 4
-4 2 7 10724.5 648.131 11
-4 2 7 9878.96 600.926 10
4 -2 -7 9624.31 635.471 4
-4 2 6 4593.04 315.86 11
4 -2 -6 4067.2 296.635 4
-4 2 5 5108.23 360.517 11
4 -2 -5 5115.45 350.569 4
-4 2 4 154.66 105.112 11
4 -2 -4 104.595 49.6241 4
4 -2 -3 4639.87 329.06 4
4 -2 -2 1914 170.168 4
-4 2 1 1447.5 160.364 11
-4 2 0 1369.88 99.2322 2
-4 2 -1 658.618 58.2524 2
4 -2 1 619.965 52.8568 1
4 -2 2 513.403 53.3651 1
4 -2 3 6902.61 437.368 1
4 -2 4 150.659 38.83 1
-4 2 -5 806.055 64.9815 10
4 -2 5 955.748 88.9361 1
4 -2 6 77.7168 39.1084 1
-4 2 -6 66.5108 27.1027 10
4 -2 6 43.2165 55.4854 13
4 -2 7 89.5089 23.7663 5
-4 2 -7 161.679 32.4278 10
4 -2 7 54.8676 63.2918 13
4 -2 7 126.03 44.3878 1
4 -2 8 36.8627 36.1117 1
4 -2 8 76.9523 23.876 5
4 -2 9 2236.4 182.887 1
4 -2 9 1800.21 160.511 13
4 -2 9 2229.88 142.414 5
4 -2 10 719.232 94.1551 1
4 -2 10 570.541 95.6662 13
4 -2 10 818.211 64.1754 5
4 -2 11 838.928 105.941 13
4 -2 11 962.461 75.0138 5
4 -2 12 24.133 26.8789 5
4 -2 12 -139.603 87.4916 13
4 -2 13 23.8785 27.536 5
4 -2 13 26.408 33.4376 6
4 -2 14 118.565 36.0014 5
4 -2 14 135.752 40.5026 6
4 -2 14 53.0001 92.2193 13
4 -2 15 840.911 121.281 13
4 -2 15 733.259 70.1911 5
4 -2 16 266.862 42.9075 5
4 -2 16 37.548 103.604 13
4 -2 17 852.4 77.9061 5
4 -2 18 2013.08 144.89 5
4 -2 19 37.1045 34.208 5
4 -2 20 -1.02288 30.9839 5
4 -2 21 1664.87 121.664 5
4 -2 22 25.5593 27.6283 5
4 -2 23 5.46801 24.1133 5
-4 2 -23 19.3188 35.5686 10
4 -2 24 66.9148 23.2074 5
-4 2 -24 94.2618 35.7795 10
-4 2 -25 298.82 40.2922 10
-4 2 -26 13.4267 23.1908 10
-4 2 -27 74.5027 19.5496 10
-4 1 27 619.069 54.2372 6
-4 1 27 872.676 68.1748 12
-4 1 26 755.721 65.841 6
-4 1 26 964.482 79.5774 12
-4 1 25 1149.86 91.2524 6
-4 1 25 1310.33 104.128 12
-4 1 24 584.359 60.1582 6
-4 1 24 604.256 74.9169 12
-4 1 23 834.238 76.1589 6
-4 1 23 832.449 90.2904 12
-4 1 22 1154.09 96.1814 6
-4 1 22 1209.02 109.654 12
-4 1 21 45.4035 60.7161 12
-4 1 21 49.9731 41.7454 6
-4 1 20 -20.0433 61.1034 8
-4 1 20 -49.1465 61.9606 12
-4 1 20 52.5617 43.9118 6
-4 1 19 256.765 61.2874 8
-4 1 19 274.671 67.5016 12
-4 1 19 370.203 57.1289 6
-4 1 18 1082.87 94.7251 6
-4 1 18 1000.87 99.9497 12
-4 1 18 1003.51 96.9594 8
-4 1 17 249.33 57.819 8
-4 1 17 292.946 55.1767 6
-4 1 17 245.513 59.5829 12
-4 1 16 358.537 56.7779 8
-4 1 16 266.244 61.1899 10
-4 1 16 399.036 56.764 6
-4 1 16 386.632 59.9094 12
-4 1 15 130.905 44.932 8
-4 1 15 76.3112 47.3504 10
-4 1 15 119.915 41.9558 6
-4 1 15 98.2325 41.5906 12
-4 1 14 808.014 73.2893 8
-4 1 14 749.6 79.4475 10
-4 1 14 950.325 75.0402 6
-4 1 14 812.391 74.9287 12
-4 1 13 2143.42 152.412 10
-4 1 13 2102.73 148.393 12
-4 1 13 2291.77 149.036 6
-4 1 12 1946.21 133.819 10
4 -1 -12 1702.06 163.166 2
-4 1 12 1997.19 129.858 6
-4 1 12 1818.65 130.096 12
-4 1 11 2463.2 153.933 10
4 -1 -11 2359.69 188.643 2
-4 1 11 2291.85 151.111 12
-4 1 10 661.774 58.4823 10
-4 1 10 699.376 57.6242 12
4 -1 -10 548.114 84.2249 4
4 -1 -9 81.3558 43.3317 4
-4 1 9 70.2566 27.4399 10
-4 1 9 72.2472 26.2747 12
-4 1 8 8077.08 378.419 10
4 -1 -8 7626.52 425.692 4
-4 1 8 7768.71 375.323 12
-4 1 7 5953.51 422.714 11
-4 1 7 6386.23 380.329 10
4 -1 -7 5944.51 417.295 4
-4 1 7 6151.31 378.263 12
-4 1 6 2574.48 212.828 11
-4 1 6 2507.59 159.884 10
4 -1 -6 2427.66 194.63 4
-4 1 5 27362.9 1635.6 11
4 -1 -5 26091.1 1636.72 4
4 -1 -4 6389.78 429.662 4
4 -1 -3 8465.37 554.273 4
-4 1 2 347.575 110.994 11
4 -1 -2 310.459 79.4736 4
-4 1 1 645.17 54.3855 2
4 -1 -1 552.512 83.4194 4
-4 1 0 158.808 33.1961 2
-4 1 0 124.307 34.1876 3
4 -1 1 2244.47 147.977 1
-4 1 -1 1940.94 151.074 3
4 -1 2 266.111 43.6915 1
-4 1 -2 232.667 50.9684 3
4 -1 3 374.129 50.7226 1
-4 1 -3 260.497 54.7338 3
-4 1 -4 2199.7 141.574 10
4 -1 4 2454.66 166.262 1
-4 1 -5 742.316 60.4435 10
4 -1 5 823.421 82.948 1
-4 1 -5 602.309 83.4885 3
-4 1 -6 8714.62 488.41 10
-4 1 -6 7248.61 520.146 3
4 -1 6 7011.23 492.619 13
4 -1 6 7696.75 484.545 5
4 -1 7 4803.63 290.44 5
4 -1 7 5300.21 332.325 1
4 -1 8 845.944 95.6234 13
4 -1 8 904.382 99.1578 1
4 -1 8 781.99 65.0298 5
4 -1 9 97.0861 41.9729 1
4 -1 9 85.4771 26.469 5
4 -1 10 4326.98 273.088 13
4 -1 10 3580.86 296.087 1
4 -1 10 4003.96 256.631 5
4 -1 11 325.675 80.6959 13
4 -1 11 361.282 43.7561 5
4 -1 12 668.346 96.1588 13
4 -1 12 736.471 66.1117 5
4 -1 13 779.797 106.085 13
4 -1 13 874.781 75.1396 5
4 -1 14 -182.779 89.813 13
4 -1 14 19.5418 32.5215 5
4 -1 15 1199.55 131.094 13
4 -1 15 1014.8 88.1961 5
4 -1 16 455.612 57.3108 5
4 -1 17 2436.12 171.365 5
4 -1 18 6645.84 420.528 5
4 -1 19 37.3009 37.5804 5
4 -1 20 2811.19 192.457 5
4 -1 21 509.029 56.9654 5
4 -1 22 34.4649 30.5619 5
4 -1 23 18.0194 26.2588 5
-4 1 -24 20.4716 34.0719 10
4 -1 24 30.5577 25.6911 5
-4 1 -25 52.6126 30.0422 10
-4 1 -26 180.705 31.0268 10
-4 1 -27 22.2139 18.7339 10
-4 0 29 11.421 16.0256 5
-4 0 28 5.31558 17.1696 6
-4 0 27 1242.2 87.5957 12
-4 0 27 899.524 74.2606 6
-4 0 26 277.879 39.8823 6
-4 0 26 245.025 53.142 12
-4 0 25 981.641 85.5128 6
-4 0 25 1192.61 99.4171 12
-4 0 24 71.3218 55.7239 12
-4 0 24 67.2155 39.3458 6
-4 0 23 1079.77 93.3659 6
-4 0 23 1115.81 106.061 12
-4 0 22 1472.55 117.493 6
-4 0 22 1514.72 128.021 12
-4 0 21 503.929 65.1278 6
-4 0 21 336.956 75.8012 12
-4 0 20 1780.6 148.284 12
-4 0 20 1914.08 143.778 6
-4 0 19 -58.3722 53.437 6
-4 0 19 -9.9678 60.89 12
-4 0 18 887.493 94.0908 12
-4 0 18 950.747 91.1008 6
-4 0 17 6.77467 57.7898 10
-4 0 17 78.641 48.3517 6
-4 0 17 41.5699 53.3765 12
-4 0 16 784.503 88.9681 10
-4 0 16 1023.75 84.5727 6
-4 0 16 851.815 83.9692 12
-4 0 15 597.967 73.6541 10
-4 0 15 730.485 68.438 6
-4 0 15 648.236 69.9744 12
-4 0 14 264.957 53.381 10
-4 0 14 351.239 46.3586 6
-4 0 14 296.435 49.6098 12
-4 0 13 16.9117 37.9279 10
-4 0 13 68.5594 32.7895 6
-4 0 13 32.5578 37.3279 12
4 0 -12 41.2394 47.5688 4
-4 0 12 100.954 36.45 10
4 0 -12 72.3523 40.8239 2
-4 0 12 104.966 32.7337 6
-4 0 12 85.0051 34.9829 12
-4 0 11 502.008 51.7663 10
-4 0 11 429.007 46.3451 6
-4 0 11 522.501 49.1322 12
4 0 -10 179.996 54.75 4
-4 0 10 179.421 34.5275 10
-4 0 10 147.244 30.94 6
-4 0 10 178.564 32.5865 12
4 0 -9 185.527 57.0742 4
-4 0 9 239.791 34.6276 10
-4 0 9 206.733 29.369 6
-4 0 9 238.102 54.3944 3
-4 0 9 219.606 33.1347 12
-4 0 8 1327.09 88.9421 10
-4 0 8 1243.7 86.1156 12
-4 0 8 1053.2 104.362 3
-4 0 8 1289.01 96.793 1
4 0 -8 1061.09 118.77 4
-4 0 7 309.999 35.3247 10
4 0 -7 263.428 63.3863 4
-4 0 7 164.611 41.7322 3
-4 0 7 345.262 38.3415 1
-4 0 7 316.096 33.1417 12
-4 0 6 327.935 35.2083 1
4 0 -6 323.149 63.0654 4
-4 0 6 214.61 38.1733 3
-4 0 6 334.841 33.1508 12
-4 0 6 302.034 35.5542 10
4 0 -5 146.204 49.9191 4
-4 0 5 177.112 28.043 10
-4 0 5 203.77 27.0827 1
-4 0 4 109.854 23.264 1
4 0 -4 93.8592 47.8086 4
4 0 -3 9716.17 623.608 4
-4 0 3 9396.88 616.992 11
-4 0 3 9720.9 601.024 2
4 0 -2 740.752 95.6886 4
-4 0 2 849.635 78.3912 2
-4 0 1 1990.2 151.293 2
4 0 -1 2152.88 178.419 4
-4 0 0 1055.73 96.2289 2
-4 0 -1 121.907 61.1612 3
-4 0 -2 2083.25 174.763 3
4 0 2 1852.39 145.682 1
-4 0 -3 2095.97 143.65 10
-4 0 -3 2397.12 193.173 3
4 0 3 2442.06 170.664 1
4 0 4 1137.57 103.82 1
-4 0 -4 1016.17 78.2746 10
-4 0 -4 1076.33 125.26 3
-4 0 -5 7945.43 474.642 10
4 0 5 8987.98 509.255 1
-4 0 -5 7418.36 524.659 3
4 0 5 7336.77 471.539 5
-4 0 -6 6099.91 368.099 10
4 0 6 6821.46 405.602 1
-4 0 -6 4977.74 412.054 3
4 0 6 5857.91 373.239 13
4 0 6 5793.46 365.019 5
4 0 7 1350.21 99.9688 5
-4 0 -7 1557.43 106.037 10
4 0 7 1618.36 137.758 1
-4 0 -7 1336.3 148.138 3
4 0 7 1362.03 116.482 13
4 0 8 273.868 56.879 1
4 0 8 118.884 63.1082 13
-4 0 -8 161.552 67.395 3
4 0 8 350.039 40.649 5
4 0 9 10.0056 24.8161 5
4 0 9 6.0452 34.7009 1
4 0 9 -25.808 64.3024 13
-4 0 -9 11.2372 51.1535 3
4 0 10 -12.6468 68.9768 13
4 0 10 73.1468 29.4785 5
4 0 10 72.2097 42.1867 1
-4 0 -10 32.0414 50.641 3
4 0 11 952.244 103.563 13
4 0 11 930.467 77.911 5
4 0 12 177.968 36.382 5
4 0 12 86.4141 75.5662 13
4 0 13 629.219 63.6391 5
4 0 14 594.569 63.8331 5
4 0 15 240.023 48.1448 5
4 0 16 127.625 39.965 5
4 0 17 179.821 45.1898 5
4 0 18 648.123 70.9542 5
4 0 19 2363.8 168.783 5
4 0 20 2681.8 186.623 5
4 0 21 203.699 44.6248 5
4 0 22 24.1033 32.7178 5
4 0 23 49.7695 30.1434 5
-4 0 -23 49.1885 40.6453 10
-4 0 -24 722.932 67.0856 10
4 0 24 619.437 58.0965 5
4 0 25 8.02579 21.8372 5
-4 0 -25 29.2253 30.5224 10
-4 0 -26 73.8142 26.7729 10
-4 0 -27 91.1283 22.3282 10
-4 0 -28 40.1005 14.6631 10
-4 -1 29 43.7662 16.5086 5
-4 -1 28 428.38 41.3485 6
-4 -1 28 552.252 53.0988 12
-4 -1 27 7.79902 25.9105 6
-4 -1 27 7.78206 38.3262 12
-4 -1 26 53.8937 32.0813 6
-4 -1 26 25.0956 43.37 12
-4 -1 25 11.2684 51.5896 12
-4 -1 25 38.0801 36.9092 6
-4 -1 24 761.577 74.2549 6
-4 -1 24 696.233 83.6006 12
-4 -1 23 194.136 51.8901 6
-4 -1 23 251.396 67.1874 12
-4 -1 22 939.332 90.7948 6
-4 -1 22 818.948 98.4991 12
-4 -1 21 38.8706 59.3252 8
-4 -1 21 71.6284 55.1266 6
-4 -1 21 66.9277 65.8319 12
-4 -1 20 4.07188 59.938 8
-4 -1 20 42.8254 57.7044 6
-4 -1 20 -11.7789 66.3347 12
-4 -1 19 8.00761 56.8241 8
-4 -1 19 -1.26115 54.283 6
-4 -1 19 23.791 62.3789 12
-4 -1 18 286.445 64.9979 8
-4 -1 18 377.43 63.4722 6
-4 -1 18 257.033 63.8599 12
-4 -1 17 469.499 68.5327 8
-4 -1 17 347.217 75.6859 10
-4 -1 17 572.896 69.1965 6
-4 -1 17 494.352 71.1029 12
-4 -1 16 671.696 85.464 10
-4 -1 16 875.451 77.9911 6
-4 -1 16 735.746 78.1594 12
-4 -1 16 711.226 76.1322 8
-4 -1 15 1079.75 92.2141 12
-4 -1 15 1024.33 97.6432 10
-4 -1 15 1110.21 90.1792 6
-4 -1 14 53.7592 45.2916 10
-4 -1 14 74.394 40.0552 6
-4 -1 14 80.2128 42.0585 12
-4 -1 13 841.293 78.623 10
-4 -1 13 930.222 76.1815 12
-4 -1 13 864.605 73.7545 6
4 1 -12 687.23 114.002 4
-4 -1 12 881.523 76.4734 10
-4 -1 12 879.892 71.5081 6
-4 -1 12 869.375 72.8609 12
4 1 -11 7.38092 44.3279 4
-4 -1 11 19.863 30.7265 10
-4 -1 11 21.0238 26.0583 6
-4 -1 11 5.05469 29.2989 12
4 1 -10 545.778 93.55 4
-4 -1 10 762.553 61.8207 10
-4 -1 10 713.818 59.0453 12
-4 -1 10 672.007 56.0943 6
-4 -1 10 527.72 81.2001 3
-4 -1 9 -10.6975 27.1219 12
4 1 -9 -3.1633 41.7341 4
-4 -1 9 0.61729 27.84 10
-4 -1 9 -9.71833 33.7146 3
-4 -1 9 22.2955 22.5782 6
-4 -1 8 37.7269 24.0404 12
4 1 -8 5.55775 41.1154 4
-4 -1 8 14.5448 24.6149 10
-4 -1 8 9.3535 23.722 1
-4 -1 8 -9.56198 30.6874 3
-4 -1 7 3132.74 197.548 10
4 1 -7 2803.83 236.98 4
-4 -1 7 3236.61 214.702 1
-4 -1 7 3064.04 194.602 12
-4 -1 6 5271.82 329.486 12
-4 -1 6 5477.6 331.978 10
4 1 -6 5022.46 372.987 4
-4 -1 6 5624.71 349.03 1
-4 -1 5 19749.8 1207.47 1
-4 -1 5 19892.7 1192.99 10
4 1 -5 18899.2 1234.09 4
-4 -1 5 20119.3 1191.64 12
-4 -1 4 20598.8 1260.94 10
-4 -1 4 22280.1 1275.84 1
4 1 -4 20667.4 1302.49 4
-4 -1 4 21120.3 1286.82 2
-4 -1 3 1246.94 145.186 11
-4 -1 3 1393.35 97.3877 10
-4 -1 3 1592.93 112.205 1
4 1 -3 1471.67 136.361 4
-4 -1 3 1484.88 119.283 2
-4 -1 2 9884.95 616.829 2
-4 -1 2 11271.7 611.575 1
-4 -1 2 9302.97 592.534 10
-4 -1 1 89.1616 36.9578 2
-4 -1 0 895.773 89.3831 2
-4 -1 -1 464.088 44.0663 10
4 1 1 446.133 80.5736 4
4 1 2 8271.81 546.781 4
-4 -1 -2 7907.2 496.346 10
4 1 2 8966.56 526.31 1
4 1 3 173.456 48.9416 1
-4 -1 -3 163.314 33.0302 10
-4 -1 -3 206.113 80.7946 3
-4 -1 -4 1236.78 92.317 10
-4 -1 -4 1449.31 158.433 3
4 1 4 1397.46 122.693 1
4 1 5 35.7766 22.0401 5
-4 -1 -5 49.1795 28.9777 10
4 1 5 45.6441 40.5171 1
-4 -1 -5 15.8523 71.2931 3
4 1 6 8827.34 540.463 1
-4 -1 -6 8023.47 567.955 3
4 1 6 7908.95 495.479 5
-4 -1 -6 8165.52 498.223 10
4 1 7 4783.79 316.943 1
4 1 7 4241.16 271.561 5
-4 -1 -7 4308.24 274.225 10
-4 -1 -7 4100.35 340.717 3
4 1 8 14292.9 812.213 1
4 1 8 12505.1 758.924 5
4 1 9 7247.61 480.87 1
4 1 9 7315.92 432.881 5
-4 -1 -10 508.702 106.203 3
4 1 10 694.16 63.4629 5
4 1 11 581.851 58.6626 5
4 1 12 434.907 52.7355 5
4 1 13 6807.56 428.283 5
4 1 14 1193.2 100.016 5
4 1 15 807.276 78.9043 5
4 1 16 828.725 80.838 5
4 1 17 289.682 52.6238 5
4 1 18 276.737 51.6598 5
4 1 19 182.935 47.3994 5
4 1 20 499.195 63.206 5
4 1 21 1851.47 136.595 5
4 1 22 378.277 51.203 5
4 1 23 149.939 36.7192 5
-4 -1 -23 184.985 47.1373 10
-4 -1 -24 519.795 57.8377 10
4 1 24 493.714 51.0478 5
4 1 25 36.5917 23.7821 5
-4 -1 -25 26.4772 30.0828 10
-4 -1 -26 71.0187 26.7502 10
-4 -1 -27 38.7968 20.0468 10
-4 -1 -28 38.278 13.8043 10
-4 -2 29 202.913 22.8806 5
-4 -2 28 1408.52 96.8385 6
-4 -2 27 7.3924 26.3238 6
-4 -2 27 -5.16728 40.1946 12
-4 -2 26 434.261 51.5502 6
-4 -2 26 437.44 63.1294 12
-4 -2 25 371.334 53.1314 6
-4 -2 25 352.684 66.493 12
-4 -2 24 391.239 59.9159 6
-4 -2 24 453.104 75.3741 12
-4 -2 23 849.532 86.7378 6
-4 -2 23 831.771 94.9731 12
-4 -2 22 697.631 85.1042 6
-4 -2 22 694.592 95.6578 12
-4 -2 21 107.89 57.0483 8
-4 -2 21 171.632 74.2257 12
-4 -2 21 168.777 63.7666 6
-4 -2 20 -34.5751 57.3708 8
-4 -2 20 33.2039 58.9775 6
-4 -2 20 -2.62382 67.3212 12
-4 -2 19 2756.85 203.035 12
-4 -2 19 3120.43 202.488 6
-4 -2 19 2610.82 193.738 8
-4 -2 18 68.8528 54.3573 8
-4 -2 18 4.53267 68.9492 10
-4 -2 18 137.633 57.0775 6
-4 -2 18 77.4131 60.4115 12
-4 -2 17 774.978 97.2417 10
-4 -2 17 968.752 89.3725 6
-4 -2 17 906.762 89.9246 12
-4 -2 17 861.622 84.8303 8
-4 -2 16 197.016 52.0907 8
-4 -2 16 205.578 56.2982 12
-4 -2 16 158.715 62.2909 10
-4 -2 16 198.308 48.4748 6
-4 -2 15 2324.15 162.569 8
-4 -2 15 2381.16 173.907 10
-4 -2 15 2360.47 165.473 6
-4 -2 15 2431.34 166.875 12
-4 -2 14 552.393 68.8997 10
-4 -2 14 562.561 63.032 6
-4 -2 14 612.227 64.6663 12
-4 -2 13 292.089 47.9195 12
-4 -2 13 343.443 54.0021 10
-4 -2 13 283.158 45.0816 6
-4 -2 12 3197.02 201.701 10
-4 -2 12 2931.97 195.516 6
-4 -2 12 2959.27 196.839 12
-4 -2 11 2695.82 174.024 10
-4 -2 11 2484.79 168.636 6
-4 -2 11 2642.91 170.806 12
4 2 -10 301.262 76.9119 4
-4 -2 10 492.118 50.6271 10
-4 -2 10 436.99 44.2829 6
-4 -2 10 305.438 61.2379 3
-4 -2 10 502.334 48.1147 12
-4 -2 9 1553.95 107.448 10
4 2 -9 1400.81 154.525 4
-4 -2 9 1499.14 104.925 12
-4 -2 8 1685.88 115.111 10
-4 -2 8 1714.28 137.783 1
4 2 -8 1537.19 156.919 4
-4 -2 8 1649.06 112.243 12
-4 -2 7 128.511 27.8889 12
4 2 -7 106.301 55.765 4
-4 -2 7 122.048 29.7428 10
-4 -2 7 118.504 36.2952 1
-4 -2 6 198.197 31.3231 12
-4 -2 6 264.73 44.9379 1
4 2 -6 216.803 61.7374 4
-4 -2 6 192.984 32.38 10
-4 -2 5 26164.2 1626.23 10
4 2 -5 24484.5 1669.6 4
-4 -2 5 28577.8 1626.57 12
-4 -2 5 27817.9 1650.82 1
-4 -2 4 2849.5 217.617 1
-4 -2 4 2835.23 200.009 10
-4 -2 4 3187.71 228.579 2
-4 -2 3 15400.5 976.008 10
-4 -2 3 17440.3 998.9 1
-4 -2 3 18427.2 1011.67 2
-4 -2 2 1582.03 131.594 2
-4 -2 2 1469.2 122.433 1
-4 -2 1 2780.52 196.073 1
-4 -2 1 2665.41 203.078 2
4 2 -1 2688.47 214.685 4
-4 -2 0 3256.29 231.572 2
-4 -2 0 3129.15 222.072 1
4 2 0 2945.17 238.415 4
4 2 1 8642.83 570.462 4
4 2 2 268.517 72.4347 4
4 2 3 9691.24 660.843 4
4 2 3 10462.6 650.414 1
4 2 4 1758.38 147.235 1
4 2 4 1430.75 150.084 4
4 2 5 307.932 62.0205 1
-4 -2 -5 356.733 100.648 3
-4 -2 -6 3510.69 308.077 3
4 2 6 3780.08 278.54 1
4 2 7 2029.48 174.599 1
-4 -2 -7 1701.05 201.068 3
4 2 8 2671.61 209.045 1
-4 -2 -8 1947.09 226.07 3
4 2 9 1808.19 164.496 1
-4 -2 -9 1377.04 183.308 3
4 2 12 38.701 37.6992 5
4 2 13 985.014 85.9816 5
4 2 14 756.531 74.5472 5
4 2 15 3786.27 253.584 5
4 2 16 3900.69 260.112 5
4 2 17 948.455 88.8795 5
4 2 18 27.0079 42.6184 5
4 2 19 44.7272 43.7988 5
4 2 20 244.068 50.7659 5
4 2 21 22.1136 38.0219 5
4 2 22 41.9315 35.9306 5
4 2 23 172.293 37.9039 5
4 2 24 488.208 50.6213 5
4 2 25 -6.86433 22.8117 5
4 2 27 75.4229 19.07 9
-4 -3 28 219.622 31.3089 6
-4 -3 27 153.662 33.5714 6
-4 -3 26 399.653 49.4025 6
-4 -3 25 139.983 44.3646 6
-4 -3 24 158.626 51.4682 6
-4 -3 23 -47.6313 56.4286 6
-4 -3 22 2.66597 59.4524 6
-4 -3 21 4.01063 54.3833 8
-4 -3 21 16.3119 61.2703 6
-4 -3 20 -59.4542 57.5292 8
-4 -3 20 23.8182 59.107 6
-4 -3 19 267.135 61.9086 8
-4 -3 19 293.88 66.316 6
-4 -3 18 79.7293 53.1939 8
-4 -3 18 167.273 57.3114 6
-4 -3 17 4039.94 253.418 6
-4 -3 17 3558.03 246.695 8
-4 -3 16 368.119 65.1088 6
-4 -3 16 453.129 62.9842 8
-4 -3 15 481.273 58.9878 8
-4 -3 15 430.131 62.1537 6
-4 -3 14 497.291 60.652 6
-4 -3 13 46.029 36.1565 6
-4 -3 12 1596.38 114.172 6
-4 -3 11 8241.75 495.144 6
-4 -3 11 7901.87 495.349 12
-4 -3 10 176.029 38.2093 12
-4 -3 9 191.158 33.8225 12
4 3 -9 40.0227 52.394 4
-4 -3 8 3380.05 241.74 1
4 3 -8 2816.4 260.183 4
-4 -3 8 3325.4 208.253 12
4 3 -7 218.578 68.6331 4
-4 -3 7 239.948 35.4581 12
-4 -3 7 278.628 52.0347 1
-4 -3 6 19641.7 1174.54 1
-4 -3 6 19493.1 1140.04 12
-4 -3 5 14567.3 936.534 10
-4 -3 5 15014.9 971.209 2
-4 -3 5 16820.2 938.293 12
-4 -3 5 15624.1 967.948 1
-4 -3 4 9669.66 608.029 1
-4 -3 4 9315.27 578.834 10
-4 -3 4 10271.5 617.482 2
-4 -3 3 6140.73 366.69 2
-4 -3 3 5147.02 325.304 10
-4 -3 3 5237.36 350.159 1
4 3 -3 4917.61 370.775 4
-4 -3 2 205.765 47.1885 1
4 3 -2 170.128 63.4155 4
-4 -3 2 161.736 33.9401 10
-4 -3 1 2579.89 184.24 2
-4 -3 1 2037.24 144.071 10
-4 -3 1 2309.79 170.761 1
4 3 -1 2424.67 189.644 4
-4 -3 0 12078.6 735.622 1
-4 -3 0 11126.7 705.144 10
-4 -3 0 13340.9 751.215 2
4 3 0 12092.7 751.569 4
-4 -3 -1 17134.4 1070.28 10
-4 -3 -1 19009.9 1103.31 1
4 3 1 19548.6 1122.28 4
-4 -3 -2 38335.1 2319.83 10
4 3 2 41112.5 2368.83 4
4 3 3 2475.19 198.971 4
-4 -3 -3 2306.22 154.877 10
-4 -3 -4 632.337 57.5384 10
4 3 4 461.049 85.1638 4
4 3 4 688.353 87.8754 1
-4 -3 -5 494.908 50.5413 10
4 3 5 588.069 82.9112 1
4 3 5 433.986 46.33 5
-4 -3 -6 2473.89 164.486 10
4 3 6 2428.83 162.065 5
4 3 6 2766.68 214.229 1
4 3 6 2192.48 201.824 4
4 3 7 244.964 63.1585 1
4 3 7 259.805 65.7886 4
-4 -3 -7 298.871 42.9837 10
-4 -3 -7 319.413 101.669 3
4 3 7 257.317 37.0782 5
4 3 8 465.12 49.9062 5
-4 -3 -8 483.214 52.4469 10
4 3 8 548.437 86.989 1
4 3 8 423.167 75.7187 4
-4 -3 -8 555.404 122.295 3
4 3 9 293.801 41.6591 5
4 3 9 163.057 54.2103 4
-4 -3 -9 289.046 44.9943 10
-4 -3 -10 707.352 69.9687 10
-4 -3 -20 28.5065 48.733 10
-4 -3 -21 244.118 54.233 10
-4 -3 -22 30.1864 39.8728 10
4 3 23 451.971 50.8546 5
-4 -3 -23 389.826 53.7877 10
-4 -3 -24 331.465 44.3921 10
4 3 24 329.696 42.069 5
4 3 25 75.2701 24.5116 5
-4 -3 -25 106.993 29.5783 10
-4 -3 -26 372.985 37.2161 10
4 3 26 311.819 35.6943 9
-4 -3 -27 92.9645 20.6277 10
4 3 27 106.655 18.853 9
-4 -4 28 556.728 48.2167 6
-4 -4 28 607.214 53.9635 12
-4 -4 27 104.597 30.9605 6
-4 -4 27 101.549 37.9833 12
-4 -4 26 1724.62 123.012 6
-4 -4 26 1709.38 126.964 12
-4 -4 25 44.3284 40.4234 6
-4 -4 25 31.1193 48.6279 12
-4 -4 24 790.184 82.4409 6
-4 -4 24 703.905 84.0124 12
-4 -4 23 69.6041 60.2131 6
-4 -4 23 102.7 64.0841 12
-4 -4 22 -37.6243 63.2431 6
-4 -4 22 -27.6847 71.5278 12
-4 -4 21 457.555 77.3137 6
-4 -4 21 424.739 83.8218 12
-4 -4 20 1788.89 138.084 6
-4 -4 20 1584.67 140.963 12
-4 -4 20 1542.3 125.432 8
-4 -4 19 100.669 54.6948 8
-4 -4 19 226.17 66.7528 6
-4 -4 18 10.6481 50.5443 8
-4 -4 18 -66.4189 77.8718 10
-4 -4 18 97.6588 59.7677 6
-4 -4 17 43.967 51.334 8
-4 -4 17 -51.0023 68.3937 10
-4 -4 17 4.67775 57.226 6
-4 -4 16 88.8011 47.4533 8
-4 -4 16 22.0687 62.4429 10
-4 -4 16 36.1371 54.0172 6
-4 -4 15 3809.54 249.938 8
-4 -4 15 4098.52 263.599 10
-4 -4 15 3716.53 254.527 6
-4 -4 14 547.46 72.2869 10
-4 -4 14 552.126 65.7853 6
-4 -4 13 29.8077 38.7898 6
-4 -4 13 42.8021 42.1433 10
-4 -4 12 37.9278 40.8465 10
-4 -4 12 -11.4 33.7509 6
-4 -4 11 1661.93 120.856 10
-4 -4 11 1624.43 115.641 6
-4 -4 10 28.3616 33.6073 10
-4 -4 9 121.566 34.6106 10
-4 -4 9 79.3652 38.7049 1
-4 -4 8 1089.02 78.133 10
-4 -4 8 898.732 101.729 1
-4 -4 7 2295.33 148.582 10
-4 -4 7 2011.52 177.786 1
-4 -4 6 5754.43 348.305 10
-4 -4 6 5124.92 380.709 1
-4 -4 5 467.441 49.0915 10
-4 -4 5 653.896 79.5702 2
-4 -4 5 460.447 70.6514 1
-4 -4 4 8737.21 582.785 1
-4 -4 4 9233.31 550.098 10
-4 -4 4 9269.79 592.236 2
4 4 -4 8153.49 597.497 4
4 4 -3 344.831 76.7723 4
-4 -4 3 265.777 38.3505 10
-4 -4 3 439.336 68.8057 2
-4 -4 3 245.834 52.445 1
-4 -4 2 5050.8 326.591 2
-4 -4 2 4432.53 281.832 10
-4 -4 2 4383.35 310.846 1
4 4 -2 4589.89 333.374 4
-4 -4 1 6002.39 373.387 2
-4 -4 1 5053.12 324.926 10
-4 -4 1 5213.58 355.836 1
4 4 -1 5520.14 377.626 4
-4 -4 0 3568.06 236.098 10
-4 -4 0 4047.15 282.613 2
4 4 0 4013.92 285.556 4
-4 -4 0 3933.74 269.64 1
-4 -4 -1 30308.1 1803.13 1
-4 -4 -1 28972.5 1767.28 10
4 4 1 31078.7 1816.35 4
-4 -4 -2 12702.8 788.739 10
-4 -4 -2 13320.8 826.336 1
4 4 2 14266.5 839.7 4
-4 -4 -3 1664.33 112.391 10
4 4 3 1231.03 142.848 4
-4 -4 -4 5160.88 323.792 10
4 4 4 5206.85 364.734 4
-4 -4 -5 494.119 51.8243 10
4 4 5 515.962 78.2314 4
4 4 5 500.362 82.6686 1
4 4 6 3283.72 246.645 4
-4 -4 -6 3120.16 206.755 10
4 4 6 3295.84 257.992 1
4 4 6 3148.84 204.412 5
-4 -4 -7 865.864 71.5564 10
4 4 7 944.2 111.569 1
4 4 7 688.479 93.4345 4
4 4 7 753.744 66.9977 5
4 4 8 34.8651 26.901 5
4 4 8 59.2226 39.9879 4
-4 -4 -8 53.176 33.2601 10
-4 -4 -9 721.109 69.2419 10
4 4 9 734.748 65.4089 5
4 4 10 749.244 67.325 5
-4 -4 -10 707.5 70.2586 10
-4 -4 -11 1051.8 91.1208 10
4 4 11 1065.8 87.4311 5
-4 -4 -12 1051.71 92.1277 10
4 4 12 1057.01 89.5132 5
4 4 13 64.9242 38.2826 5
-4 -4 -13 61.8554 43.3641 10
-4 -4 -14 815.366 82.8303 10
4 4 14 825.776 79.2048 5
-4 -4 -15 779.133 81.9863 10
4 4 15 773.806 78.4723 5
-4 -4 -16 1380.73 119.602 10
4 4 16 1554.03 118.555 5
4 4 17 113.444 45.6896 5
-4 -4 -17 102.041 49.44 10
4 4 18 290.539 54.6701 5
-4 -4 -18 231.174 55.5533 10
-4 -4 -19 1728.3 136.135 10
4 4 19 1745.01 133.885 5
-4 -4 -20 983.6 90.1894 10
-4 -4 -21 337.21 54.6737 10
-4 -4 -22 82.4484 39.3685 10
-4 -4 -23 55.548 33.0258 10
-4 -4 -24 41.7615 29.6476 10
4 4 24 40.7398 30.3554 9
-4 -4 -25 125.733 27.7897 10
4 4 25 109.554 27.7445 9
-4 -4 -26 40.3576 20.7121 10
4 4 26 7.62094 19.4162 9
-4 -4 -27 9.00327 13.3891 10
-4 -5 28 43.1508 21.0712 6
-4 -5 28 43.6833 23.5379 12
-4 -5 27 140.642 35.8713 12
-4 -5 27 160.449 31.4041 6
-4 -5 26 297.048 49.9046 12
-4 -5 26 371.07 47.2421 6
-4 -5 25 219.014 48.5828 6
-4 -5 25 145.767 47.4847 12
-4 -5 24 231.96 59.0473 6
-4 -5 24 305.385 61.2321 12
-4 -5 23 373.674 72.2239 6
-4 -5 23 353.825 68.0682 12
-4 -5 22 118.37 64.4316 6
-4 -5 22 24.3836 61.4521 12
-4 -5 21 409.723 75.5074 6
-4 -5 21 301.751 73.1519 12
-4 -5 20 -74.7555 50.1073 8
-4 -5 20 -5.18922 65.2491 12
-4 -5 20 86.484 64.5639 6
-4 -5 19 12.4326 48.2686 8
-4 -5 19 91.9463 64.5593 6
-4 -5 19 5.06583 62.2245 12
-4 -5 18 -20.0116 48.5363 8
-4 -5 18 -49.8658 74.3469 10
-4 -5 18 59.2411 61.7522 12
-4 -5 18 85.0655 62.3851 6
-4 -5 17 2053.73 180.448 10
-4 -5 17 2533.47 176.148 6
-4 -5 17 2429.09 174.558 12
-4 -5 17 2376.8 166.285 8
-4 -5 16 245.362 53.2915 8
-4 -5 16 239.885 71.9957 10
-4 -5 16 268.633 65.162 6
-4 -5 16 327.879 67.3396 12
-4 -5 15 2012.31 141.163 8
-4 -5 15 1939.28 156.301 10
-4 -5 15 1769.01 146.557 6
-4 -5 15 2124.56 148.397 12
-4 -5 14 570.036 64.5226 8
-4 -5 14 571.848 75.2491 10
-4 -5 14 632.82 72.6408 12
-4 -5 14 576.523 69.6085 6
-4 -5 13 387.169 56.3366 12
-4 -5 13 394.064 64.0171 10
-4 -5 13 369.33 56.4495 6
-4 -5 12 273.33 52.8286 10
-4 -5 12 198.322 44.6287 6
-4 -5 12 256.063 48.7998 12
-4 -5 11 2429.36 164.395 10
-4 -5 11 2305.56 160.627 12
-4 -5 10 4951.27 317.801 10
-4 -5 10 5074.83 315.997 12
-4 -5 9 8773.34 531.391 12
-4 -5 9 8961.65 533.92 10
-4 -5 9 7398.54 573.871 1
-4 -5 8 1741.97 121.238 10
-4 -5 8 1843.84 120.094 12
-4 -5 7 9005.72 529.565 10
-4 -5 7 8723.25 527.839 12
-4 -5 6 107.361 33.8126 12
4 5 -6 84.8173 63.3591 4
-4 -5 6 89.08 41.5018 1
-4 -5 6 99.7372 30.9671 10
4 5 -5 239.39 72.7536 4
-4 -5 5 343.192 63.4027 2
-4 -5 5 198.676 52.7273 1
-4 -5 5 245.331 38.5058 10
-4 -5 5 368.016 44.1538 12
4 5 -4 10.8552 48.5942 4
-4 -5 4 119.767 47.3841 2
-4 -5 4 55.4857 30.3854 10
-4 -5 4 103.227 41.9586 1
-4 -5 3 6602.95 427.843 2
-4 -5 3 5637.09 410.985 1
-4 -5 3 6212.73 376.784 10
4 5 -3 5680.34 427.151 4
-4 -5 2 9958.15 570.292 10
-4 -5 2 10918.5 625.319 2
-4 -5 2 9255.02 607.105 1
4 5 -2 8655.88 566.843 9
4 5 -2 9619.49 627.373 4
-4 -5 1 10581.6 623.248 2
-4 -5 1 9853.21 566.061 10
-4 -5 1 9052.61 602.039 1
4 5 -1 8616.37 563.284 9
4 5 -1 9708.01 621.58 4
-4 -5 0 6096.93 361.634 10
-4 -5 0 7030.63 422.929 2
4 5 0 5270.06 358.442 9
4 5 0 6659.07 420.383 4
-4 -5 0 6136.67 400.864 1
-4 -5 -1 510.75 75.2309 1
4 5 1 467.638 82.1727 4
-4 -5 -1 467.561 50.6132 10
4 5 1 554.934 49.1376 9
4 5 2 379.405 72.3037 4
-4 -5 -2 437.575 47.5655 10
4 5 2 424.288 45.5566 9
-4 -5 -2 422.555 69.4888 1
-4 -5 -3 5453.65 330.291 10
4 5 3 5000.77 328.828 9
4 5 3 5793.84 379.496 4
-4 -5 -4 1615.92 116.529 10
4 5 4 1770.55 153.46 4
-4 -5 -5 1818.26 127.131 10
4 5 5 1813.21 161.622 4
4 5 6 207.829 54.3979 4
-4 -5 -6 245.203 39.9786 10
-4 -5 -7 304.912 41.9686 10
4 5 7 265.312 37.0244 5
-4 -5 -8 5818.61 370.245 10
4 5 8 5940.29 368.615 5
4 5 9 100.43 33.7669 5
-4 -5 -9 98.1997 37.7994 10
4 5 10 14.3591 29.157 5
-4 -5 -10 -2.03962 35.4546 10
-4 -5 -11 454.223 57.7353 10
4 5 11 444.956 52.845 5
4 5 12 19.0355 31.5048 5
-4 -5 -12 40.1603 40.7578 10
4 5 13 66.0873 38.3215 5
-4 -5 -13 76.2344 44.2895 10
-4 -5 -14 7766.98 488.769 10
4 5 14 7772.52 487.178 5
-4 -5 -15 544.844 68.8793 10
4 5 15 584.289 66.2307 5
4 5 16 413.07 59.007 5
-4 -5 -16 370.797 60.8937 10
-4 -5 -17 544.144 69.2599 10
4 5 17 720.699 71.8551 5
4 5 18 23.0597 40.3478 5
-4 -5 -18 19.2463 44.2185 10
4 5 19 174.65 44.1429 5
-4 -5 -19 148.466 47.1246 10
-4 -5 -20 995.747 90.7554 10
4 5 20 1080.19 89.0293 5
4 5 21 29.1955 33.5751 5
-4 -5 -21 13.1733 34.3319 10
4 5 22 30.7725 30.0881 5
-4 -5 -22 25.6052 32.1743 10
4 5 22 44.6287 35.5833 9
4 5 23 31.1116 25.8668 5
-4 -5 -23 47.18 30.2788 10
4 5 23 46.5614 32.4366 9
4 5 24 -0.68143 26.2599 9
-4 -5 -24 17.5522 24.5131 10
-4 -5 -25 65.89 21.5588 10
4 5 25 28.2984 23.4441 9
-4 -5 -26 16.251 15.3613 10
4 5 26 13.443 16.9641 9
-4 -6 27 68.3867 26.0471 6
-4 -6 27 44.3393 27.1582 12
-4 -6 26 143.759 36.955 6
-4 -6 26 132.739 37.0812 12
-4 -6 25 495.344 58.8879 6
-4 -6 25 440.07 56.7475 12
-4 -6 24 1714.28 130.538 6
-4 -6 24 1591.47 125.915 12
-4 -6 23 1888.09 140.295 6
-4 -6 23 1619.29 134.413 12
-4 -6 22 406.956 74.0819 6
-4 -6 22 313.202 68.0993 12
-4 -6 21 155.149 66.774 6
-4 -6 21 114.935 62.2168 12
-4 -6 20 724.783 88.1704 6
-4 -6 20 552.146 84.2094 12
-4 -6 19 1049.97 91.9585 8
-4 -6 19 1220.53 111.918 6
-4 -6 19 1034.04 105.3 12
-4 -6 18 33.7076 45.666 8
-4 -6 18 94.8903 71.5548 6
-4 -6 18 88.585 61.4021 12
-4 -6 17 2346.99 172.639 8
-4 -6 17 2583.21 194.485 10
-4 -6 17 2613.36 183.815 12
-4 -6 17 2623.96 187.697 6
-4 -6 16 484.367 79.2292 6
-4 -6 16 516.164 85.5033 10
-4 -6 16 592.237 78.8865 12
-4 -6 16 539.992 64.6819 8
-4 -6 15 2691.21 197.382 10
-4 -6 15 2779.81 190.611 6
-4 -6 15 2797.14 190.489 12
-4 -6 15 2532.75 180.865 8
-4 -6 14 117.184 58.6339 10
-4 -6 14 152.464 54.6182 6
-4 -6 14 190.034 46.2822 8
-4 -6 14 144.782 56.2596 12
-4 -6 13 60.8056 47.2999 12
-4 -6 13 24.3086 50.0804 10
-4 -6 13 -1.88568 44.9515 6
-4 -6 12 140.274 50.5248 10
-4 -6 12 127.873 45.672 6
-4 -6 12 181.868 48.656 12
-4 -6 11 68.6075 42.7056 12
-4 -6 11 73.3389 43.0842 10
-4 -6 10 89.7033 40.395 12
-4 -6 10 71.3989 40.3918 10
-4 -6 9 1444.96 105.802 12
-4 -6 9 1432.81 108.884 10
-4 -6 8 2373.47 163.697 12
-4 -6 8 2557.93 166.26 10
-4 -6 7 778.212 66.4484 10
-4 -6 7 718.5 64.6456 12
-4 -6 6 100.223 33.7871 12
-4 -6 6 107.207 33.3255 10
-4 -6 5 2195.16 151.952 10
-4 -6 5 2489.22 155.046 12
-4 -6 4 125.724 48.912 12
-4 -6 4 97.5273 31.3151 10
-4 -6 4 125.047 46.1831 1
4 6 -3 199.466 31.472 9
4 6 -3 127.99 60.3265 4
-4 -6 3 164.439 34.3217 10
-4 -6 3 125.514 44.5053 1
-4 -6 2 6597.79 449.888 2
-4 -6 2 6730.36 396.576 10
-4 -6 2 5858.32 435.026 1
4 6 -2 6266.86 395.069 9
4 6 -2 6197.42 454.729 4
-4 -6 1 17728.5 1021.91 2
-4 -6 1 16845.3 957.4 10
-4 -6 1 14710.9 998.269 1
4 6 -1 15183.4 956.256 9
4 6 -1 14558.1 1008.93 4
-4 -6 0 16250.1 936.464 2
-4 -6 0 14894.6 868.726 10
4 6 0 14056.8 868.724 9
4 6 0 12883.3 916.803 4
-4 -6 0 13589.7 911.748 1
-4 -6 -1 4504.99 270.74 10
4 6 1 4139.23 270.33 9
4 6 1 4242.81 320.179 4
-4 -6 -1 4020.73 310.194 1
-4 -6 -2 190.387 54.9361 1
4 6 2 200.912 59.3084 4
-4 -6 -2 230.068 37.61 10
4 6 2 247.107 38.8559 9
-4 -6 -3 826.838 70.0402 10
4 6 3 891.187 72.4031 9
4 6 3 913.927 106.232 4
-4 -6 -4 2988.62 192.686 10
4 6 4 2884.04 193.514 9
4 6 4 2879.24 232.276 4
-4 -6 -5 48.1502 31.2643 10
4 6 5 50.9527 33.3384 9
-4 -6 -6 93.1095 32.0967 10
4 6 6 58.044 36.4156 9
-4 -6 -7 82.2394 32.6347 10
4 6 8 58.6082 28.2882 5
-4 -6 -8 23.4208 33.3981 10
4 6 9 191.139 38.0941 5
-4 -6 -9 231.449 42.9756 10
4 6 10 144.862 37.3208 5
-4 -6 -10 123.074 39.6633 10
4 6 11 130.463 36.5713 5
-4 -6 -11 169.895 43.3119 10
-4 -6 -12 1495.5 117.387 10
4 6 12 1526.03 116.128 5
4 6 13 2.17881 35.664 5
-4 -6 -13 -7.98755 38.7175 10
4 6 14 11.1648 37.2674 5
-4 -6 -14 5.81508 40.0571 10
4 6 15 317.063 50.3343 5
-4 -6 -15 244.665 50.9726 10
-4 -6 -16 830.669 82.3832 10
4 6 16 900.52 81.6959 5
4 6 17 111.987 41.5119 5
-4 -6 -17 123.744 44.9159 10
4 6 18 27.1818 36.0478 5
-4 -6 -18 32.5458 37.914 10
-4 -6 -19 940.317 87.6356 10
4 6 19 1163.1 94.2473 9
4 6 19 1033.84 87.1345 5
-4 -6 -20 34.7507 34.6791 10
4 6 20 46.5202 32.5919 5
4 6 20 80.1203 42.7957 9
4 6 21 202.209 38.1802 5
-4 -6 -21 261.145 42.2318 10
4 6 21 286.571 47.3233 9
4 6 22 5.55625 26.7039 5
-4 -6 -22 11.1344 27.338 10
4 6 22 11.0257 32.7365 9
-4 -6 -23 142.577 29.833 10
4 6 23 188.88 34.9451 9
-4 -6 -24 158.96 26.5573 10
4 6 24 169.046 31.2982 9
-4 -6 -25 75.8272 18.3199 10
4 6 25 77.0354 22.2147 9
-4 -7 27 73.082 21.8726 6
-4 -7 26 3.98856 27.6451 6
-4 -7 26 20.7524 26.6141 12
-4 -7 25 186.786 42.4668 6
-4 -7 25 113.521 36.8099 12
-4 -7 24 498.424 65.8611 6
-4 -7 24 507.183 59.1264 12
-4 -7 23 33.4555 55.3258 6
-4 -7 23 95.5034 49.2745 12
-4 -7 22 1121.65 103.582 6
-4 -7 22 923.994 94.6835 12
-4 -7 21 1839.76 140.099 6
-4 -7 21 1590.63 134.685 12
-4 -7 20 157.532 68.5336 6
-4 -7 20 97.4627 59.5227 12
-4 -7 19 1143.74 111.466 6
-4 -7 19 1015.35 104.582 12
-4 -7 18 1034.89 104.889 6
-4 -7 18 955.282 96.0313 12
-4 -7 18 793.708 77.841 8
-4 -7 17 2967.89 223.429 10
-4 -7 17 3127.62 214.755 12
-4 -7 17 3398.33 221.312 6
-4 -7 17 2892.68 202.534 8
-4 -7 16 1011.6 109.273 10
-4 -7 16 1074.9 106.916 6
-4 -7 16 1095.19 101.473 12
-4 -7 16 1005.22 87.6428 8
-4 -7 15 1087.82 101.323 12
-4 -7 15 949.156 106.296 10
-4 -7 15 1109.31 104.649 6
-4 -7 15 1045.25 87.8324 8
-4 -7 14 1121.22 109.725 10
-4 -7 14 1287.15 104.661 12
-4 -7 14 1202.78 106.483 6
-4 -7 14 1085.83 92.2485 8
-4 -7 13 383.073 51.1097 8
-4 -7 13 361.284 64.7516 10
-4 -7 13 407.595 63.2569 6
-4 -7 13 387.926 63.8905 12
-4 -7 12 770.207 83.8714 10
-4 -7 12 780.258 83.9283 6
-4 -7 12 944.699 82.7343 12
-4 -7 11 656.692 68.4742 12
-4 -7 11 564.343 68.7765 10
-4 -7 10 40.3032 40.6411 10
-4 -7 10 -10.0924 41.0796 12
-4 -7 9 649.688 67.7367 10
-4 -7 9 729.83 66.8468 12
-4 -7 8 288.994 44.1248 12
-4 -7 8 254.549 45.6581 10
-4 -7 7 260.385 42.4074 12
-4 -7 7 280.364 42.7612 10
-4 -7 6 2172.67 149.834 10
-4 -7 6 2225.24 150.429 12
-4 -7 5 31.3604 36.4319 12
-4 -7 5 34.1053 30.1272 10
4 7 -5 99.1924 29.6802 9
-4 -7 4 3066.02 203.038 10
4 7 -4 2800.19 200.496 9
-4 -7 3 590.254 56.2182 10
4 7 -3 551.286 54.5082 9
-4 -7 2 840.486 67.031 10
4 7 -2 716.421 65.4377 9
-4 -7 1 1507.77 102.385 10
4 7 -1 1313.12 102.587 9
4 7 0 229.93 70.3433 4
-4 -7 0 334.456 40.4448 10
4 7 0 305.923 43.7349 9
-4 -7 -1 2143.34 142.072 10
4 7 1 1795.47 184.989 4
4 7 1 2136.15 145.513 9
-4 -7 -2 240.665 37.4142 10
4 7 2 259.458 41.3845 9
-4 -7 -3 2721.38 177.501 10
4 7 3 2641.27 180.695 9
4 7 4 283.308 45.6031 9
-4 -7 -4 322.946 41.5819 10
-4 -7 -5 253.275 40.2722 10
4 7 5 240.083 45.0698 9
-4 -7 -6 1066.29 86.0288 10
4 7 6 1100.88 91.072 9
-4 -7 -7 17.2368 29.9916 10
4 7 7 49.9927 37.7034 9
-4 -7 -8 100.147 34.8363 10
4 7 8 98.6653 43.2222 9
-4 -7 -9 390.945 51.5494 10
4 7 9 376.359 57.0376 9
4 7 10 20.3098 30.4358 5
4 7 10 -13.6519 41.4636 9
-4 -7 -10 26.4259 36.0615 10
-4 -7 -11 1051.16 93.2515 10
4 7 11 1265.54 100.714 9
4 7 11 1137.26 93.0757 5
-4 -7 -12 390.317 54.8499 10
4 7 12 359.807 51.0639 5
4 7 12 508.22 65.4644 9
-4 -7 -13 666.669 70.6766 10
4 7 13 703.302 68.735 5
-4 -7 -14 1774.86 129.611 10
4 7 14 1634.33 125.959 5
-4 -7 -15 2055.83 151.212 10
4 7 15 2160.87 151.556 5
-4 -7 -16 860.998 81.2683 10
4 7 16 924.924 80.7003 5
-4 -7 -17 1024.58 93.4232 10
4 7 17 1316.14 103.818 9
4 7 17 1156.4 94.1588 5
4 7 18 8.03493 32.4333 5
-4 -7 -18 32.3338 35.2827 10
4 7 18 81.4446 47.7654 9
4 7 19 144.578 36.1166 5
4 7 19 187.109 47.9398 9
-4 -7 -19 164.835 38.1793 10
4 7 20 74.6639 31.8995 5
4 7 20 83.5366 42.1376 9
-4 -7 -20 82.5072 33.1462 10
-4 -7 -21 76.9445 29.1625 10
4 7 21 75.6754 37.6566 9
-4 -7 -22 37.2684 24.4066 10
4 7 22 22.7559 31.7002 9
-4 -7 -23 110.02 23.2624 10
4 7 23 147.197 31.2676 9
-4 -7 -24 560.484 45.4291 10
4 7 24 666.246 51.5415 9
4 7 25 203.293 24.6103 9
-4 -8 26 65.8494 24.728 6
-4 -8 25 373.649 44.5248 6
-4 -8 25 220.872 36.2798 12
4 8 -24 28.5964 77.5894 7
-4 -8 24 -4.57531 46.0143 6
-4 -8 24 57.047 34.4461 12
4 8 -23 -120.294 105.522 7
-4 -8 23 -40.3229 53.8576 6
-4 -8 23 46.9036 40.2045 12
-4 -8 22 30.5238 45.7265 12
-4 -8 21 243.476 58.3035 12
-4 -8 20 1032.08 97.6198 12
-4 -8 19 863.231 89.3347 12
-4 -8 18 2120.23 159.714 12
-4 -8 17 231.17 62.4214 12
-4 -8 16 45.3643 60.0104 10
-4 -8 16 77.7724 58.1659 12
-4 -8 15 1081.93 109.246 10
-4 -8 15 1137.57 103.031 12
-4 -8 14 483.623 77.4029 10
-4 -8 14 543.803 73.6437 12
-4 -8 14 506.654 56.6062 8
-4 -8 13 18.3696 34.6773 8
-4 -8 13 7.7277 52.0397 10
-4 -8 13 60.0011 51.7132 12
-4 -8 12 80.2488 35.9206 8
-4 -8 12 104.283 51.6268 10
-4 -8 12 141.183 51.019 12
-4 -8 11 421.855 63.1194 10
-4 -8 11 370.874 58.1412 12
-4 -8 10 -27.5601 42.8904 12
-4 -8 10 22.1584 42.6467 10
-4 -8 9 360.51 53.8604 12
-4 -8 9 421.219 54.9286 10
-4 -8 8 367.648 54.0684 10
-4 -8 8 446.103 52.2365 12
-4 -8 7 1272.15 99.9915 10
4 8 -7 1192.55 97.0485 9
-4 -8 7 1460.94 101.241 12
-4 -8 6 946.26 77.8997 10
4 8 -6 904.904 77.2611 9
-4 -8 6 947.219 78.5887 12
-4 -8 5 1164.61 87.2756 10
4 8 -5 992.914 85.4521 9
-4 -8 5 1154.4 89.4059 12
-4 -8 4 353.795 51.4033 12
-4 -8 4 313.862 42.4228 10
4 8 -4 364.595 45.8675 9
-4 -8 3 1704.29 126.208 10
4 8 -3 1677.63 127.139 9
-4 -8 2 126.708 36.9823 10
4 8 -2 234.719 40.2391 9
-4 -8 1 1077.21 85.9519 10
4 8 -1 1176.45 90.8527 9
-4 -8 0 93.3733 31.5854 10
4 8 0 97.6831 37.3059 9
-4 -8 -1 1106.12 84.3273 10
4 8 1 1105.19 91.5484 9
-4 -8 -2 61.8312 28.9097 10
4 8 2 102.312 40.4373 9
-4 -8 -3 5673.42 360.613 10
4 8 3 5946.96 367.866 9
-4 -8 -4 343.543 46.806 10
4 8 4 493.702 59.4998 9
-4 -8 -5 1516.08 112.92 10
4 8 5 1662.26 121.573 9
-4 -8 -6 1585.89 118.163 10
4 8 6 1710.22 125.872 9
-4 -8 -7 1308.8 101.973 10
4 8 7 1410.38 110.391 9
-4 -8 -8 77.5508 35.0116 10
4 8 8 97.9832 46.6518 9
-4 -8 -9 116.318 36.1117 10
4 8 9 96.7926 50.0933 9
-4 -8 -10 710.37 69.5961 10
4 8 10 776.27 79.9457 9
-4 -8 -11 95.0784 39.0322 10
4 8 11 127.81 50.9323 9
-4 -8 -12 2874.62 195.046 10
-4 -8 -13 94.0896 38.0539 10
-4 -8 -14 1203.52 97.5311 10
-4 -8 -15 36.3803 34.3199 10
-4 -8 -16 1152.61 103.243 10
4 8 16 1790.41 120.36 9
-4 -8 -17 126.543 35.6265 10
4 8 17 178.88 51.1118 9
-4 -8 -18 231.006 39.3436 10
4 8 18 311.048 53.9246 9
-4 -8 -19 16.5905 27.5008 10
4 8 19 65.8212 40.4408 9
-4 -8 -20 22.333 24.8667 10
4 8 20 -3.70667 35.862 9
-4 -8 -21 10.0606 20.7927 10
4 8 21 11.4407 31.5707 9
-4 -8 -22 55.7807 19.5381 10
4 8 22 79.6217 30.3292 9
4 8 23 2.94084 23.1131 9
4 8 24 780.572 57.8582 9
4 9 -24 182.237 68.4926 7
-4 -9 24 132.342 28.273 12
4 9 -23 38.2088 93.1259 7
-4 -9 23 91.4233 34.2908 12
4 9 -22 -28.7763 110.827 7
-4 -9 22 69.6136 36.7959 12
-4 -9 21 171.582 47.3058 12
-4 -9 20 73.8062 49.5884 12
-4 -9 19 131.943 52.1769 12
-4 -9 18 2390.99 171.141 12
-4 -9 17 301.781 59.8133 12
-4 -9 16 302.875 60.5973 12
-4 -9 15 -52.858 59.4354 10
-4 -9 15 84.8082 54.2638 12
-4 -9 14 134.69 58.4752 10
-4 -9 14 193.406 55.197 12
-4 -9 13 111.374 56.4403 10
-4 -9 13 108.45 53.3018 12
-4 -9 12 -17.2775 48.4643 10
-4 -9 12 45.7579 46.5137 12
-4 -9 11 70.4227 48.4819 10
-4 -9 11 94.7785 48.7203 12
-4 -9 10 71.4128 45.5631 10
-4 -9 10 117.15 47.0789 12
-4 -9 9 -18.0128 45.0268 12
-4 -9 9 20.7927 39.4414 10
4 9 -9 21.1622 36.5037 9
-4 -9 8 70.8137 39.3817 12
-4 -9 8 45.0026 39.9116 10
4 9 -8 -2.86291 34.6349 9
-4 -9 7 24.6611 37.1419 12
-4 -9 7 14.2278 35.1979 10
4 9 -7 35.8399 36.8214 9
-4 -9 6 2310.28 156.068 10
4 9 -6 2040.8 155.41 9
-4 -9 6 2425.81 156.558 12
-4 -9 5 4978.26 314.744 10
-4 -9 5 5235.21 316.748 12
4 9 -5 4724.35 316.743 9
-4 -9 4 283.429 50.9617 12
-4 -9 4 319.306 46.4207 10
4 9 -4 392.372 51.7816 9
-4 -9 3 4439.33 290.858 10
-4 -9 3 5075.51 298.423 12
4 9 -3 4392.9 294.824 9
4 9 -2 820.859 73.9607 9
-4 -9 2 937.561 87.45 12
-4 -9 1 4916.53 305.046 10
4 9 -1 4717 309.829 9
-4 -9 0 13.346 32.172 10
4 9 0 112.493 43.0232 9
-4 -9 -1 113.461 34.2623 10
4 9 1 200.483 47.2474 9
-4 -9 -2 62.5944 28.655 10
4 9 2 75.8324 45.1466 9
-4 -9 -3 1949.87 137.803 10
4 9 3 2153.42 150.415 9
-4 -9 -4 427.921 49.2447 10
4 9 4 607.771 67.8376 9
-4 -9 -5 1753.11 131.275 10
4 9 5 2210.69 146.868 9
-4 -9 -6 5287.18 352.341 10
4 9 6 6273.35 365.8 9
-4 -9 -7 423.066 48.7848 10
4 9 7 429.627 63.7979 9
-4 -9 -8 92.8984 34.0406 10
4 9 8 128.959 52.5003 9
-4 -9 -9 217.935 39.6146 10
4 9 9 283.098 59.4238 9
-4 -9 -10 38.7822 32.6417 10
4 9 10 40.0651 50.0161 9
-4 -9 -11 717.082 69.4868 10
4 9 11 902.013 87.3368 9
-4 -9 -12 18.7054 29.9922 10
-4 -9 -13 72.1688 32.1851 10
-4 -9 -14 95.6467 33.6094 10
-4 -9 -15 185.845 36.4639 10
-4 -9 -16 213.005 36.2092 10
4 9 16 243.182 56.6841 9
-4 -9 -17 636.309 60.0164 10
4 9 17 850.6 77.363 9
-4 -9 -18 264.22 35.7767 10
4 9 18 333.091 53.5615 9
-4 -9 -19 5.34232 20.2971 10
4 9 19 14.2356 37.6244 9
4 9 20 189.527 40.3948 9
4 9 21 38.1849 30.6327 9
4 9 22 262.049 35.092 9
4 9 23 128.269 24.2298 9
-4 -10 24 62.5008 27.3343 6
4 10 -23 153.124 78.8337 7
-4 -10 23 -12.4561 37.3501 6
4 10 -22 -80.5424 104.043 7
-4 -10 22 26.5846 44.3696 6
-4 -10 22 9.61171 25.7914 12
-4 -10 21 641.516 70.1944 6
-4 -10 21 501.608 54.4304 12
4 10 -20 -61.4822 140.408 7
-4 -10 20 73.5759 54.5046 6
-4 -10 20 7.77503 38.0976 12
-4 -10 19 86.949 56.5974 6
-4 -10 19 -5.66244 41.1602 12
-4 -10 18 52.0223 61.4709 6
-4 -10 18 22.9509 44.6317 12
-4 -10 17 1036.63 103.296 6
-4 -10 17 941.762 88.7198 12
-4 -10 16 153.675 68.9383 6
-4 -10 16 76.6457 47.2649 12
-4 -10 15 172.377 69.6449 6
-4 -10 15 264.646 55.3694 12
-4 -10 14 274.595 73.0273 6
-4 -10 14 217.517 55.0455 12
-4 -10 13 184.039 56.4746 10
-4 -10 13 284.581 69.0374 6
-4 -10 13 286.212 55.7917 12
-4 -10 12 95.5502 50.4328 12
-4 -10 12 82.6421 48.6593 10
-4 -10 12 76.0263 62.0656 6
-4 -10 11 3672.06 272.705 10
-4 -10 11 4636.16 272.985 12
-4 -10 10 524.012 65.3644 10
4 10 -10 453.418 64.2659 9
-4 -10 10 600.716 66.0755 12
-4 -10 9 872.861 81.0653 10
4 10 -9 762.9 81.3402 9
-4 -10 9 914.887 81.6507 12
-4 -10 8 2097.18 136.019 12
-4 -10 8 1912.49 134.275 10
-4 -10 7 527.777 60.1152 10
4 10 -7 444.061 64.0023 9
-4 -10 6 890.65 78.2487 12
-4 -10 6 910.204 76.8352 10
4 10 -6 829.332 81.5202 9
-4 -10 5 1161.96 90.2825 12
-4 -10 5 1059.24 86.4616 10
4 10 -5 1029.61 94.6358 9
-4 -10 4 2546.95 176.137 10
4 10 -4 2631.85 184.934 9
-4 -10 4 2809.01 181.423 12
4 10 -3 5299.17 363.347 9
-4 -10 3 6157.19 363.857 12
-4 -10 2 842.288 80.7685 12
4 10 -2 752.022 78.5064 9
4 10 -1 4261.93 317.604 9
-4 -10 1 6111.57 332.392 12
4 10 0 1773.51 134.972 9
4 10 1 492.883 65.5565 9
4 10 2 61.4704 49.9756 9
4 10 3 699.052 79.3081 9
4 10 4 2032.88 154.32 9
4 10 5 1267.04 112.282 9
4 10 6 1984.36 152.269 9
4 10 7 116.858 55.7302 9
4 10 8 124.484 56.8982 9
4 10 9 -9.59788 54.529 9
4 10 10 330.972 66.5113 9
4 10 16 349.075 59.1233 9
4 10 17 46.0297 41.7568 9
4 10 18 14.2593 38.4029 9
4 10 19 287.029 44.5369 9
4 10 20 161.937 35.1148 9
4 10 21 3.59697 24.3053 9
4 10 22 10.0926 18.5519 9
-4 -11 23 -4.62266 26.394 6
4 11 -22 155.935 82.6216 7
-4 -11 22 168.717 40.7862 6
4 11 -21 125.501 106.5 7
-4 -11 21 223.394 47.4449 6
4 11 -20 422.035 146.581 7
-4 -11 20 687.931 70.9587 6
4 11 -19 65.7944 143.982 7
-4 -11 19 349.492 58.3399 6
-4 -11 19 166.176 38.6497 12
-4 -11 18 313.747 61.4485 6
-4 -11 18 159.27 41.5287 12
-4 -11 17 819.324 84.7549 6
-4 -11 17 579.283 65.2322 12
-4 -11 16 -26.7584 59.5031 6
-4 -11 16 15.6944 40.2648 12
-4 -11 15 214.767 63.7129 6
-4 -11 15 186.923 47.7484 12
-4 -11 14 159.591 61.0966 6
-4 -11 14 191.58 47.6943 12
-4 -11 13 72.6532 61.54 6
-4 -11 13 40.3227 43.799 12
-4 -11 12 25.7714 58.7834 6
-4 -11 12 28.4939 42.4726 12
-4 -11 11 329.286 69.3914 6
-4 -11 11 362.04 55.4089 12
4 11 -10 -23.9575 44.5806 9
-4 -11 10 24.9261 41.5082 12
4 11 -9 -7.96474 46.4074 9
-4 -11 9 10.8302 39.7214 12
4 11 -8 1254.52 113.874 9
-4 -11 8 1624 112.673 12
-4 -11 7 16.787 40.625 12
4 11 -7 76.6216 46.3804 9
-4 -11 6 78.5398 38.2265 12
4 11 -6 44.0789 45.2261 9
-4 -11 5 5.17717 35.0966 12
4 11 -5 27.0294 44.2116 9
4 11 -4 717.466 78.6643 9
-4 -11 4 784.595 70.6149 12
4 11 -3 349.744 61.9388 9
-4 -11 3 452.183 55.218 12
4 11 -2 786.858 83.6858 9
-4 -11 2 864.967 78.0717 12
-4 -11 1 11.9166 41.3178 12
4 11 -1 53.6074 49.2552 9
4 11 0 1114.76 103.267 9
-4 -11 0 1245.67 104.115 12
4 11 1 2610.77 186.816 9
4 11 2 300.148 62.352 9
4 11 3 2638.97 189.488 9
4 11 4 762.783 86.4011 9
4 11 5 692.579 82.8489 9
4 11 6 -55.3672 57.5943 9
4 11 7 -36.234 58.6366 9
4 11 8 -47.4234 57.3392 9
4 11 9 830.202 93.5639 9
4 11 10 1121.49 107.959 9
4 11 15 631.158 72.2031 9
4 11 16 99.0282 44.7398 9
4 11 17 21.1694 36.796 9
4 11 18 143.727 38.7423 9
4 11 19 69.2915 29.404 9
4 11 20 7.37415 22.721 9
4 11 21 34.5448 18.042 9
4 12 -21 46.7427 78.7724 7
-4 -12 21 16.6738 32.045 6
4 12 -20 -41.375 99.9676 7
-4 -12 20 34.6649 36.8731 6
4 12 -19 -41.2333 114.002 7
-4 -12 19 86.8657 41.256 6
4 12 -18 -19.0411 140.049 7
-4 -12 18 44.9775 44.2719 6
-4 -12 17 258.514 55.5645 6
-4 -12 16 171.445 57.4532 6
-4 -12 15 52.1546 56.3399 6
-4 -12 14 744.116 82.9576 6
-4 -12 13 308.534 61.9314 6
-4 -12 13 234.79 43.8234 12
-4 -12 12 712.266 70.8774 12
-4 -12 12 986.796 89.2825 6
-4 -12 11 116.876 56.9822 6
-4 -12 11 108.452 41.1688 12
-4 -12 10 371.565 50.364 12
-4 -12 10 414.752 65.8657 6
4 12 -9 281.37 57.8029 9
-4 -12 9 397.923 51.6964 12
4 12 -8 491.316 67.7174 9
-4 -12 8 629.031 61.7114 12
4 12 -7 402.56 61.9815 9
-4 -12 6 91.2022 39.4486 12
4 12 -6 92.8076 48.2183 9
-4 -12 5 31.4476 34.7834 12
4 12 -5 40.5413 49.204 9
-4 -12 4 180.153 38.7302 12
4 12 -4 64.9848 52.6559 9
-4 -12 3 1069.66 84.949 12
4 12 -3 983.53 95.9845 9
4 12 -2 448.944 68.3519 9
-4 -12 2 518.966 56.0822 12
4 12 -1 3551.58 248.313 9
-4 -12 1 3753.68 239.816 12
4 12 0 757.397 80.2853 9
-4 -12 0 547.818 65.445 12
4 12 1 2711.63 196.581 9
-4 -12 -1 2823.88 190.11 12
-4 -12 -2 398.886 60.9094 12
4 12 2 408.848 68.9065 9
4 12 3 611.774 79.2105 9
4 12 4 1036.17 99.8473 9
4 12 5 307.759 64.6657 9
4 12 6 28.7268 54.6822 9
4 12 7 43.5434 56.829 9
4 12 8 251.682 63.6566 9
4 12 9 572.167 77.3258 9
4 12 10 -57.934 56.3652 9
4 12 15 11.4075 38.1355 9
4 12 16 95.5615 37.1108 9
4 12 17 30.6518 31.6412 9
4 12 18 22.2199 26.1769 9
4 12 19 13.3946 20.631 9
4 13 -20 47.576 72.8146 7
-4 -13 20 14.233 25.3366 6
4 13 -19 97.5671 96.1232 7
-4 -13 19 22.3819 31.4146 6
-4 -13 18 105.597 37.7731 6
-4 -13 17 205.65 45.7834 6
4 13 -16 99.6119 139.96 7
-4 -13 16 40.0412 42.3877 6
4 13 -15 387.254 166.555 7
-4 -13 15 425.496 62.6057 6
4 13 -14 281.855 169.753 7
-4 -13 14 572.667 69.6999 6
4 13 -13 795.353 213.87 7
-4 -13 13 1436.25 111.981 6
-4 -13 12 101.442 53.0978 6
4 13 -12 -72.1048 173.753 7
4 13 -11 2492.62 355.198 7
-4 -13 11 4593.32 277.056 6
4 13 -10 83.946 42.4805 9
-4 -13 10 278.303 57.1529 6
4 13 -9 46.0837 45.0194 9
-4 -13 9 111.59 52.616 6
4 13 -8 178.204 53.3849 9
4 13 -7 1350.85 110.743 9
4 13 -6 -5.63033 148.032 7
4 13 -5 -48.1846 132.225 7
4 13 -5 98.8069 50.5488 9
4 13 -4 54.9446 116.564 7
4 13 -4 6.23555 47.5301 9
4 13 -3 32.2158 110.828 7
-4 -13 3 144.164 35.3978 12
4 13 -3 135.611 54.4033 9
-4 -13 2 74.9436 31.0445 12
4 13 -2 55.4719 51.7103 9
-4 -13 1 155.454 34.1393 12
4 13 -1 194.508 58.2459 9
-4 -13 0 40.9372 30.1347 12
4 13 0 -5.26207 52.6307 9
-4 -13 -1 63.6422 31.1557 12
4 13 1 113.293 52.9098 9
-4 -13 -2 9.6002 30.7213 12
4 13 2 -10.5952 51.8759 9
-4 -13 -3 435.072 50.5404 12
4 13 3 385.523 66.2481 9
-4 -13 -4 231.463 42.9856 12
4 13 4 280.339 60.1426 9
4 13 5 1497.45 130.275 9
-4 -13 -5 1729.7 125.019 12
4 13 6 40.4508 52.9956 9
4 13 7 58.8192 52.7723 9
4 13 8 193.813 55.9132 9
4 13 9 869.443 86.6207 9
4 13 14 53.2547 36.5566 9
4 13 15 10.7437 30.6201 9
4 13 16 1141.86 85.1683 9
4 13 17 159.706 28.6586 9
4 13 18 98.3487 21.3925 9
4 14 -17 197.768 105.933 7
-4 -14 17 72.4378 31.0616 6
4 14 -16 89.4678 101.446 7
-4 -14 16 179.057 37.7401 6
4 14 -15 360.282 132.833 7
-4 -14 15 376.106 49.3758 6
4 14 -14 154.526 130.03 7
-4 -14 14 13.8969 40.4862 6
4 14 -13 434.629 148.854 7
-4 -14 13 372.426 54.6543 6
4 14 -12 196.532 137.877 7
-4 -14 12 348.085 54.0048 6
4 14 -11 123.603 137.321 7
-4 -14 11 289.658 52.2677 6
4 14 -10 30.0803 138.212 7
-4 -14 10 269.115 61.9436 6
4 14 -9 100.548 141.24 7
4 14 -9 20.8391 38.8099 9
-4 -14 9 192.639 49.0897 6
4 14 -8 262.276 140.141 7
4 14 -8 168.75 49.9724 9
4 14 -7 -24.0888 122.271 7
4 14 -7 31.5991 46.762 9
4 14 -6 189.068 125.424 7
4 14 -6 236.064 53.1469 9
4 14 -5 138.987 112.695 7
4 14 -5 92.4373 48.2658 9
4 14 -4 -16.0571 99.9062 7
4 14 -4 46.2736 47.9982 9
4 14 -3 1191.74 103.279 9
4 14 -2 132.189 54.0172 9
4 14 -1 1362.48 114.048 9
4 14 0 257.6 59.6329 9
4 14 1 878.476 89.631 9
4 14 2 -66.7237 52.3957 9
4 14 3 -65.0906 54.5005 9
4 14 4 120.958 52.6929 9
4 14 5 1753.59 134.84 9
4 14 6 117.452 50.0338 9
4 14 7 70.032 47.2749 9
4 14 8 48.9318 45.5232 9
4 14 9 63.2171 42.6234 9
4 14 14 115.813 30.9828 9
4 14 15 62.0958 25.3684 9
4 14 16 192.009 26.337 9
-4 -15 15 313.899 35.7051 6
4 15 -14 202.83 99.5914 7
-4 -15 14 239.359 36.0327 6
4 15 -13 26.6812 94.5237 7
-4 -15 13 98.5986 34.6691 6
4 15 -12 141.515 103.249 7
-4 -15 12 112.675 37.0429 6
4 15 -11 367.63 114.117 7
-4 -15 11 372.221 48.6765 6
4 15 -10 112.711 104.996 7
-4 -15 10 184.056 40.5584 6
4 15 -9 535.666 132.725 7
-4 -15 9 505.887 72.8409 6
4 15 -8 63.2599 96.7839 7
4 15 -8 11.6411 35.1968 9
-4 -15 8 28.5003 37.0255 6
-4 -15 7 107.764 39.8473 6
4 15 -7 115.51 97.6849 7
4 15 -7 27.3657 38.1911 9
4 15 -6 150.859 99.1262 7
4 15 -6 22.0451 41.5573 9
-4 -15 6 30.8792 37.7865 6
4 15 -5 -39.4044 43.4621 9
4 15 -4 860.457 81.2098 9
4 15 -3 584.82 68.5287 9
4 15 -2 345.559 57.1998 9
4 15 -1 640.819 70.7547 9
4 15 0 88.6951 49.8891 9
4 15 1 38.9007 45.8748 9
4 15 2 208.615 51.556 9
4 15 3 32.9652 45.4101 9
4 15 4 240.504 52.1711 9
4 15 5 125.95 47.0748 9
4 15 6 198.771 49.7575 9
4 15 7 998.697 86.0085 9
4 15 8 45.0638 40.3031 9
4 15 9 1455.95 108.461 9
4 15 13 17.4885 24.2423 9
4 15 14 230.084 28.3707 9
4 16 -12 93.8822 64.2824 7
4 16 -11 216.66 71.8968 7
-4 -16 11 233.598 30.5033 6
4 16 -10 222.007 74.8163 7
-4 -16 10 200.66 32.8605 6
4 16 -9 81.3731 64.668 7
-4 -16 9 44.0209 27.6389 6
-4 -16 8 37.0557 29.1573 6
4 16 -7 790.466 47.6847 9
-4 -16 7 120.9 38.0615 6
-4 -16 6 1463.2 68.4837 6
4 16 -6 302.696 55.3847 9
-4 -16 5 1201.71 67.1536 6
4 16 -5 364.999 61.4719 9
-4 -16 4 986.049 63.5819 6
4 16 -4 384.433 61.2823 9
4 16 -3 391.778 58.4738 9
-4 -16 3 688.428 54.7542 6
4 16 -2 470.698 56.2645 9
4 16 -1 521.279 58.2261 9
4 16 0 395.879 52.6562 9
4 16 1 696.559 68.5152 9
4 16 2 94.5608 40.6932 9
4 16 3 210.247 43.2109 9
4 16 4 139.764 40.4603 9
4 16 5 -8.62594 33.823 9
4 16 6 96.3991 35.6761 9
4 16 7 383.953 45.8876 9
4 16 8 196.32 35.7672 9
4 16 9 57.2585 27.837 9
4 17 -3 -14.0257 25.291 9
4 17 -2 24.5205 27.7181 9
4 17 -1 69.6955 31.3493 9
4 17 0 148.153 33.8245 9
4 17 1 104.906 30.0511 9
4 17 2 87.8775 29.1951 9
4 17 3 18.3914 25.1263 9
4 17 4 74.5265 26.7683 9
4 17 5 49.0442 23.3113 9
4 17 6 82.1644 22.6435 9
-5 16 1 336.548 85.6728 11
-5 16 0 263.671 91.734 11
-5 16 -1 43.1685 88.2155 11
-5 16 -2 103.433 97.496 11
-5 16 -3 2.20234 93.895 11
-5 16 -4 19.9327 95.65 11
-5 16 -5 6.56027 92.6555 11
-5 16 -6 -12.6577 88.331 11
-5 16 -7 53.7912 83.7705 11
-5 16 -8 102.292 77.8483 11
-5 15 4 84.8604 89.5806 11
-5 15 3 203.241 106.533 11
-5 15 2 124.261 112.638 11
-5 15 1 306.443 126.434 11
-5 15 0 82.1093 121.036 11
-5 15 -1 211.787 133.058 11
-5 15 -2 -126.242 139.993 11
-5 15 -11 -18.252 86.1725 11
-5 15 -12 6.76434 67.1983 11
-5 14 6 259.862 98.9407 11
-5 14 5 64.0997 103.545 11
-5 14 4 107.349 119.473 11
-5 14 3 213.406 137.309 11
-5 14 2 54.894 145.908 11
-5 14 1 462.434 160.861 11
5 -14 6 2427.66 174.711 13
5 -14 7 777.153 87.4962 13
5 -14 8 341.296 73.4484 13
5 -14 9 58.3611 63.17 13
5 -14 10 17.2801 60.3028 13
5 -14 11 8.57853 57.6882 13
5 -14 12 186.409 59.074 13
5 -14 13 -9.94251 49.0513 13
-5 14 -14 77.5829 71.9553 11
-5 13 7 334.113 112.968 11
-5 13 6 289.427 124.694 11
-5 13 5 229.229 139.859 11
-5 13 4 108.902 142.103 11
-5 13 3 265.567 161.598 11
-5 13 2 45.496 169.342 11
5 -13 5 5165.49 339.503 13
5 -13 6 8915.48 560.004 13
5 -13 7 7924.77 501.728 13
5 -13 8 4179.87 282.216 13
5 -13 9 1055.41 111.156 13
5 -13 10 250.629 81.418 13
5 -13 11 108.781 77.0564 13
5 -13 12 25.2001 71.6722 13
5 -13 13 432.472 80.8985 13
5 -13 14 93.5882 65.1592 13
5 -13 15 48.3272 55.3237 13
5 -13 16 -77.5092 45.332 13
-5 12 8 208.127 116.506 11
-5 12 7 595.228 144.625 11
-5 12 6 314.111 151.658 11
-5 12 5 158.993 154.26 11
-5 12 4 191.228 172.443 11
-5 12 3 180.211 178.248 11
-5 12 -3 439.404 249.24 9
-5 12 -4 2959.14 343.194 9
-5 12 -5 4096.31 411.21 9
5 -12 6 5820.26 382.418 13
5 -12 7 11481.8 716.29 13
5 -12 8 10444.9 655.073 13
5 -12 9 5427.93 359.806 13
5 -12 10 1657.79 150.101 13
5 -12 11 675.868 107.185 13
5 -12 12 108.678 84.6047 13
5 -12 13 414.435 92.9012 13
5 -12 14 -32.373 77.1053 13
5 -12 15 267.671 78.9201 13
5 -12 16 -83.3542 64.2258 13
5 -12 17 -13.9356 51.6518 13
5 -12 18 -56.6019 45.077 13
-5 11 9 3778.84 300.949 11
-5 11 8 1252.05 178.339 11
-5 11 7 269.783 149.002 11
-5 11 6 118.482 158.689 11
-5 11 5 21.0274 155.387 11
-5 11 4 -4.4507 182.743 11
-5 11 -4 -292.352 254.892 9
-5 11 -5 2192.82 316.933 9
-5 11 -6 1335.34 363.72 9
5 -11 6 2925.66 208.275 13
5 -11 7 10592.3 666.129 13
5 -11 8 11929 745.374 13
5 -11 9 11126.2 698.539 13
5 -11 10 4009.1 282.681 13
5 -11 11 518.954 107.112 13
5 -11 12 76.7552 95.0077 13
5 -11 13 56.9617 91.0893 13
5 -11 14 -3.02416 87.9959 13
5 -11 15 -92.4557 85.7614 13
5 -11 16 -168.288 81.7596 13
5 -11 17 421.185 79.4247 13
5 -11 18 44.5191 57.1835 13
-5 10 10 2833.31 251.645 11
-5 10 9 1783.59 202.96 11
-5 10 8 232.396 150.648 11
-5 10 7 3792.96 334.651 11
-5 10 6 690.349 193.534 11
-5 10 5 376.986 189.203 11
-5 10 -4 -486.25 241.037 9
-5 10 -5 462.198 252.637 9
-5 10 -6 2191.87 319.742 9
5 -10 7 6563.01 429.948 13
5 -10 8 11479.3 719.964 13
5 -10 9 11430.1 717.901 13
5 -10 10 6902.1 452.653 13
5 -10 11 1585.35 155.02 13
5 -10 12 115.769 101.672 13
5 -10 13 139.739 101.799 13
5 -10 14 100.48 99.2695 13
5 -10 15 107.577 95.9571 13
5 -10 16 -199.128 95.1436 13
5 -10 17 -23.1011 81.8038 13
5 -10 18 -84.4858 70.3373 13
5 -10 19 45.9876 62.6384 13
-5 9 11 635.892 135.813 11
-5 9 10 7339.36 514.637 11
-5 9 9 340.961 148.324 11
-5 9 8 597.801 166.247 11
-5 9 7 3537.94 323.487 11
-5 9 6 4883.14 403.361 11
-5 9 5 167.754 182.651 11
-5 9 -3 58.9401 187.239 9
-5 9 -4 7275.22 511.579 9
-5 9 -5 2365.76 278.019 9
-5 9 -6 2013.87 281.867 9
5 -9 7 4636.34 317.994 13
5 -9 8 9390.41 597.16 13
5 -9 9 9103.9 581.012 13
5 -9 10 4231.12 299.257 13
5 -9 11 1216.18 142.047 13
5 -9 12 308.636 113.291 13
5 -9 13 305.955 110.952 13
5 -9 14 556.361 118.94 13
5 -9 15 248.281 108.758 13
5 -9 16 -182.393 101.507 13
5 -9 17 -45.6058 89.4779 13
5 -9 18 -42.0875 79.3671 13
5 -9 19 -45.5328 72.0739 13
-5 8 11 1174.79 167.028 11
-5 8 10 370.581 145.178 11
-5 8 9 525.951 157.123 11
-5 8 8 3460.63 311.269 11
-5 8 7 207.821 164.655 11
-5 8 6 36.0345 162.212 11
-5 8 5 82.8834 176.025 11
-5 8 -3 162.215 158.141 9
-5 8 -4 723.08 182.323 9
-5 8 -5 2321.26 257.518 9
5 -8 6 1743.18 153.092 13
5 -8 7 4233.34 292.92 13
5 -8 8 8645.98 551.78 13
5 -8 9 6482.91 427.111 13
5 -8 10 2517.31 204.504 13
5 -8 11 365.936 110.432 13
5 -8 12 2640.98 219.103 13
5 -8 13 396.095 120.588 13
5 -8 14 -62.7046 108.527 13
5 -8 15 -21.8392 107.922 13
5 -8 16 -124.455 107.84 13
5 -8 17 -216.688 102.656 13
5 -8 18 47.6793 87.4529 13
5 -8 19 -135.2 81.7923 13
-5 7 11 -113.535 131.466 11
-5 7 10 1085.62 175.884 11
-5 7 9 226.58 145.479 11
-5 7 8 1406.15 200.691 11
-5 7 7 225.877 154.075 11
-5 7 6 1676.75 225.258 11
-5 7 5 3100.67 298.031 11
-5 7 4 72.4068 156.595 11
5 -7 5 451.937 78.4779 13
5 -7 6 1938.25 158.85 13
5 -7 7 3309.64 239.654 13
5 -7 8 3797.54 269.126 13
5 -7 9 4732.34 323.099 13
5 -7 10 536.929 113.125 13
5 -7 11 107.648 103.047 13
5 -7 12 735.707 127.006 13
5 -7 13 250.088 113.056 13
5 -7 14 1200.85 154.48 13
5 -7 15 -5.58732 108.981 13
5 -7 16 -19.7744 109.281 13
5 -7 17 -23.9911 102.124 13
5 -7 18 -39.3267 93.0743 13
5 -7 19 101.022 88.1662 13
-5 6 25 53.9329 15.4395 5
-5 6 16 -20.2034 39.6661 8
-5 6 15 1111.91 89.8134 8
-5 6 14 4977.3 314.299 8
-5 6 13 623.608 61.9085 8
-5 6 12 1076.39 84.672 8
-5 6 11 383.738 140.822 11
-5 6 11 500.731 51.9758 8
-5 6 10 90.5804 130.417 11
-5 6 10 110.042 32.7757 8
-5 6 9 1987.99 220.94 11
-5 6 8 908.996 174.668 11
-5 6 7 3497.63 308.676 11
-5 6 6 2474.14 254.582 11
-5 6 5 2489.91 254.878 11
-5 6 4 41.3209 151.387 11
5 -6 4 545.88 76.2078 13
5 -6 5 734.883 91.5396 13
5 -6 6 1886.6 152.795 13
5 -6 7 1573.48 140.484 13
5 -6 8 475.512 96.8889 13
5 -6 9 512.922 104.575 13
5 -6 10 2599.86 208.369 13
5 -6 11 9395.15 600.926 13
5 -6 12 23.1848 105.348 13
5 -6 13 2556.79 214.873 13
5 -6 14 491.04 124.881 13
5 -6 15 450.066 126.848 13
5 -6 16 -201.943 115.343 13
5 -6 17 776.964 127.44 13
5 -6 18 -146.665 103.188 13
5 -6 19 123.297 94.7532 13
-5 5 26 19.6383 15.1062 5
-5 5 17 2621.55 179.2 8
-5 5 16 448.3 59.4478 8
-5 5 15 19.1957 41.3826 8
-5 5 14 -28.0902 39.7142 8
-5 5 13 3008.03 198.567 8
-5 5 12 179.856 41.6477 8
-5 5 11 -66.3958 124.671 11
-5 5 11 54.9154 32.9272 8
-5 5 10 389.456 44.776 8
-5 5 10 305.124 136.027 11
-5 5 9 257.796 138.983 11
-5 5 8 916.492 164.624 11
-5 5 7 287.074 147.243 11
-5 5 6 1162.93 182.248 11
-5 5 5 2290.59 238.599 11
-5 5 4 97.5691 145.079 11
-5 5 3 647.411 168.342 11
5 -5 -3 788.244 100.628 4
5 -5 -2 5279.53 386.028 4
5 -5 4 193.903 60.3241 13
5 -5 5 133.723 63.3576 13
5 -5 6 221.372 72.8343 13
5 -5 7 76.4913 73.6363 13
5 -5 8 149.201 82.6219 13
5 -5 9 1919.08 166.038 13
5 -5 10 1496.98 150.031 13
-5 5 -11 1435.66 104.549 10
5 -5 11 1244.43 145.683 13
-5 5 -12 181.976 38.5047 10
5 -5 12 129.197 107.105 13
-5 5 -13 1567.91 115.593 10
5 -5 13 1509.39 165.204 13
-5 5 -14 503.192 56.6229 10
5 -5 14 503.64 124.682 13
-5 5 -15 93.6513 35.476 10
5 -5 15 -3.65827 112.047 13
-5 5 -16 206.768 40.9391 10
5 -5 16 127.454 108.02 13
-5 5 -17 1320.57 103.414 10
5 -5 17 1467.09 156.012 13
-5 5 -18 915.816 78.4401 10
5 -5 18 961.769 131.541 13
-5 5 -19 3.48898 29.4682 10
-5 5 -20 15.7114 25.6743 10
-5 5 -21 21.1047 23.6753 10
-5 4 27 2.50167 14.5694 5
-5 4 23 16.241 32.7611 12
-5 4 22 114.855 39.6404 12
-5 4 21 86.6513 40.1907 12
-5 4 20 182.33 45.7273 12
-5 4 19 -29.3527 48.3684 8
-5 4 19 44.6128 41.1367 12
-5 4 18 361.712 59.275 8
-5 4 18 459.704 59.421 12
-5 4 17 2639.94 180.363 12
-5 4 17 2551.59 179.345 8
-5 4 16 2747.81 188.856 12
-5 4 16 2786.33 188.489 8
-5 4 15 18.8177 43.9755 8
-5 4 15 -19.5159 40.7397 12
-5 4 14 73.2906 43.7936 8
-5 4 14 12.8729 37.4022 12
-5 4 13 1740.32 137.232 10
-5 4 13 2071.67 135.932 8
[truncated: 623,425 more chars]
